# Supplementary material for: Alternative start codon selection shapes mitochondrial function and rare human diseases
Source: Mol Cell. Author manuscript; Available in PMC 2025 Dec 20. (PMC12718117; doi:10.1016/j.molcel.2025.10.013)
Supplement: MMMC4 [file NIHMS2117943-supplement-MMMC4.xlsx]

## Sheet: HeaderDescription
Header	Description
Accession	Uniprot accession number
Description	Proteome discoverer gene description
% coverage	Percentage of protein with mapped peptide
# Peptides	Number of peptide-spectrum matches for the protein
# PSMs	Number of unique peptides mapping to the protein
# AAs	Number of amino acids in the protein
Extended MRPS38 GFP / GFP IP Abundance Ratio	Fold change of protein in the MRPS38 GFP / GFP IP.
Extended MRPS38 GFP / GFP IP P-value	Adjusted p-value comparing Extended MRPS38 GFP/GFP IP.
GFP IP abundance	Abundance of protein in GFP IP.
Extended MRPS38 GFP IP abundance	Abundance of protein in Extended MRPS38 IP

## Sheet: TableS3
Accession	Description	Coverage [%]	# Peptides	# PSMs	# AAs	Extended MRPS38 GFP / GFP IP Abundance Ratio	Extended MRPS38 GFP / GFP IP P-value	GFP IP abundance	Extended MRPS38 GFP IP abundance
Q13813	Spectrin alpha chain, non-erythrocytic 1 OS=Homo sapiens (Human) OX=9606 GN=SPTAN1 PE=1 SV=3	65	145	459	2472	1.897	0.0221701	49629.2	94169.6
Q15149	Plectin OS=Homo sapiens (Human) OX=9606 GN=PLEC PE=1 SV=3	44	179	345	4684	1.586	0.0434686	46568.1	73862
Q01082	Spectrin beta chain, non-erythrocytic 1 OS=Homo sapiens (Human) OX=9606 GN=SPTBN1 PE=1 SV=2	60	107	332	2364	1.919	0.0516423	36422.6	69882.5
P21333	Filamin-A OS=Homo sapiens (Human) OX=9606 GN=FLNA PE=1 SV=4	54	90	218	2647	1.749	0.0434169	23092.7	40384.9
P35579	Myosin-9 OS=Homo sapiens (Human) OX=9606 GN=MYH9 PE=1 SV=4	50	80	252	1960	1.273	0.126698	25631	32622.7
Q09666	Neuroblast differentiation-associated protein AHNAK OS=Homo sapiens (Human) OX=9606 GN=AHNAK PE=1 SV=2	37	100	125	5890	0.61	0.00423943	21014.7	12815.7
O75369	Filamin-B OS=Homo sapiens (Human) OX=9606 GN=FLNB PE=1 SV=2	45	81	163	2602	1.785	0.0365144	17737.8	31654.7
P15924	Desmoplakin OS=Homo sapiens (Human) OX=9606 GN=DSP PE=1 SV=3	39	111	163	2871	0.675	0.613557	33193.1	22405.3
Q14204	Cytoplasmic dynein 1 heavy chain 1 OS=Homo sapiens (Human) OX=9606 GN=DYNC1H1 PE=1 SV=5	24	91	110	4646	1.676	0.00722238	13059.2	21887.2
P05787	Keratin, type II cytoskeletal 8 OS=Homo sapiens (Human) OX=9606 GN=KRT8 PE=1 SV=7	69	28	330	483	1.513	0.0457825	36636.6	55443.1
P35580	Myosin-10 OS=Homo sapiens (Human) OX=9606 GN=MYH10 PE=1 SV=3	39	55	136	1976	1.723	0.153519	8497.3	14641.8
P04264	Keratin, type II cytoskeletal 1 OS=Homo sapiens (Human) OX=9606 GN=KRT1 PE=1 SV=6	64	39	197	644	0.351	0.398015	43648.4	15311.8
P58107	Epiplakin OS=Homo sapiens (Human) OX=9606 GN=EPPK1 PE=1 SV=3	34	46	72	5088	1.058	0.805155	5870.1	6210.2
P63261	Actin, cytoplasmic 2 OS=Homo sapiens (Human) OX=9606 GN=ACTG1 PE=1 SV=1	66	7	491	375	1.624	0.00954735	12255.6	19906.6
P13645	Keratin, type I cytoskeletal 10 OS=Homo sapiens (Human) OX=9606 GN=KRT10 PE=1 SV=6	51	26	167	584	0.33	0.402933	27943.3	9230.2
Q00610	Clathrin heavy chain 1 OS=Homo sapiens (Human) OX=9606 GN=CLTC PE=1 SV=5	37	46	101	1675	1.52	0.201332	12068.9	18344.2
P05783	Keratin, type I cytoskeletal 18 OS=Homo sapiens (Human) OX=9606 GN=KRT18 PE=1 SV=2	74	33	297	430	1.396	0.0400148	37783.1	52733.3
Q14980	Nuclear mitotic apparatus protein 1 OS=Homo sapiens (Human) OX=9606 GN=NUMA1 PE=1 SV=2	33	58	76	2115	1.596	0.044952	10903.2	17404.4
O43707	Alpha-actinin-4 OS=Homo sapiens (Human) OX=9606 GN=ACTN4 PE=1 SV=2	52	30	90	911	1.653	0.0134656	7376.1	12195.2
Q9UPN3	Microtubule-actin cross-linking factor 1, isoforms 1/2/3/5 OS=Homo sapiens (Human) OX=9606 GN=MACF1 PE=1 SV=4	10	59	66	7388	1.383	0.0120113	5024	6946.9
P36776	Lon protease homolog, mitochondrial OS=Homo sapiens (Human) OX=9606 GN=LONP1 PE=1 SV=2	42	30	92	959	2.38	0.0565343	8379.6	19946.5
O95425	Supervillin OS=Homo sapiens (Human) OX=9606 GN=SVIL PE=1 SV=2	31	53	73	2214	1.769	0.0340123	7825.6	13842
O75694	Nuclear pore complex protein Nup155 OS=Homo sapiens (Human) OX=9606 GN=NUP155 PE=1 SV=1	32	32	110	1391	0.721	0.363679	21667.3	15630.2
P08670	Vimentin OS=Homo sapiens (Human) OX=9606 GN=VIM PE=1 SV=4	75	33	251	466	1.387	0.100496	28584.5	39644.4
Q04695	Keratin, type I cytoskeletal 17 OS=Homo sapiens (Human) OX=9606 GN=KRT17 PE=1 SV=2	66	21	181	432	1.428	0.17808	17966.7	25659.2
P11142	Heat shock cognate 71 kDa protein OS=Homo sapiens (Human) OX=9606 GN=HSPA8 PE=1 SV=1	68	23	146	646	1.297	0.232372	14305	18552.7
Q9UHB6	LIM domain and actin-binding protein 1 OS=Homo sapiens (Human) OX=9606 GN=LIMA1 PE=1 SV=1	59	38	102	759	1.585	0.0253018	17009.9	26965
Q8WWI1	LIM domain only protein 7 OS=Homo sapiens (Human) OX=9606 GN=LMO7 PE=1 SV=3	31	47	77	1683	1.738	0.0203546	10899.8	18946.4
P02533	Keratin, type I cytoskeletal 14 OS=Homo sapiens (Human) OX=9606 GN=KRT14 PE=1 SV=4	61	17	128	472	0.719	0.676519	7812.5	5618
P35527	Keratin, type I cytoskeletal 9 OS=Homo sapiens (Human) OX=9606 GN=KRT9 PE=1 SV=3	60	27	89	623	0.691	0.608962	16484.7	11388.3
P38646	Stress-70 protein, mitochondrial OS=Homo sapiens (Human) OX=9606 GN=HSPA9 PE=1 SV=2	57	33	76	679	0.933	0.785818	17462.3	16301
Q9NYF8	Bcl-2-associated transcription factor 1 OS=Homo sapiens (Human) OX=9606 GN=BCLAF1 PE=1 SV=2	37	37	127	920	0.618	0.300749	27064.3	16726.2
O15020	Spectrin beta chain, non-erythrocytic 2 OS=Homo sapiens (Human) OX=9606 GN=SPTBN2 PE=1 SV=3	24	40	69	2390	1.478	0.00284824	5318.9	7863.2
P46940	Ras GTPase-activating-like protein IQGAP1 OS=Homo sapiens (Human) OX=9606 GN=IQGAP1 PE=1 SV=1	28	38	57	1657	1.447	0.0845815	6298.5	9114.2
P35908	Keratin, type II cytoskeletal 2 epidermal OS=Homo sapiens (Human) OX=9606 GN=KRT2 PE=1 SV=2	60	24	86	639	0.446	0.233753	9032.9	4027.5
tr	EGFP EGFP	81	20	1186	239	0.186	0.0940638	220644	40961.6
P02538	Keratin, type II cytoskeletal 6A OS=Homo sapiens (Human) OX=9606 GN=KRT6A PE=1 SV=3	49	3	114	564	0.433	0.577899	2135.9	925.1
Q9UKV3	Apoptotic chromatin condensation inducer in the nucleus OS=Homo sapiens (Human) OX=9606 GN=ACIN1 PE=1 SV=2	37	41	96	1341	0.593	0.200863	23432.2	13892.1
P04259	Keratin, type II cytoskeletal 6B OS=Homo sapiens (Human) OX=9606 GN=KRT6B PE=1 SV=5	48	3	110	564	1.028	0.977381	1203.4	1237.5
P08779	Keratin, type I cytoskeletal 16 OS=Homo sapiens (Human) OX=9606 GN=KRT16 PE=1 SV=4	61	21	132	473	0.866	0.885041	10298.9	8922.1
P08729	Keratin, type II cytoskeletal 7 OS=Homo sapiens (Human) OX=9606 GN=KRT7 PE=1 SV=5	55	21	97	469	1.441	0.218358	8428.3	12143.3
Q86UP2	Kinectin OS=Homo sapiens (Human) OX=9606 GN=KTN1 PE=1 SV=1	35	42	51	1357	1.574	0.0482967	6274.2	9876.6
P13647	Keratin, type II cytoskeletal 5 OS=Homo sapiens (Human) OX=9606 GN=KRT5 PE=1 SV=3	45	17	91	590	0.439	0.512549	9304.6	4087.1
P08238	Heat shock protein HSP 90-beta OS=Homo sapiens (Human) OX=9606 GN=HSP90AB1 PE=1 SV=4	45	16	53	724	1.05	0.578554	4950	5197.6
P02545	Prelamin-A/C OS=Homo sapiens (Human) OX=9606 GN=LMNA PE=1 SV=1	55	34	67	664	1.005	0.965566	11241.4	11301.5
P12814	Alpha-actinin-1 OS=Homo sapiens (Human) OX=9606 GN=ACTN1 PE=1 SV=2	39	18	55	892	1.681	0.0425623	2801.7	4710.2
Q9Y2W1	Thyroid hormone receptor-associated protein 3 OS=Homo sapiens (Human) OX=9606 GN=THRAP3 PE=1 SV=2	33	38	103	955	0.623	0.332287	36651.2	22838.4
P63010	AP-2 complex subunit beta OS=Homo sapiens (Human) OX=9606 GN=AP2B1 PE=1 SV=1	30	12	57	937	1.532	0.24063	2879.7	4410.5
Q8IVT2	Mitotic interactor and substrate of PLK1 OS=Homo sapiens (Human) OX=9606 GN=MISP PE=1 SV=1	48	25	74	679	1.638	0.0350525	10251.7	16794.9
Q93034	Cullin-5 OS=Homo sapiens (Human) OX=9606 GN=CUL5 PE=1 SV=4	44	32	49	780	0.703	0.539613	14644.7	10299
Q9NZM1	Myoferlin OS=Homo sapiens (Human) OX=9606 GN=MYOF PE=1 SV=1	22	36	42	2061	1.39	0.201614	4291.3	5963.5
P0DMV9	Heat shock 70 kDa protein 1B OS=Homo sapiens (Human) OX=9606 GN=HSPA1B PE=1 SV=1	52	22	70	641	0.99	0.94194	9783.3	9684.3
P55209	Nucleosome assembly protein 1-like 1 OS=Homo sapiens (Human) OX=9606 GN=NAP1L1 PE=1 SV=1	57	13	85	391	3.596	0.0143169	3472.3	12486.4
O95782	AP-2 complex subunit alpha-1 OS=Homo sapiens (Human) OX=9606 GN=AP2A1 PE=1 SV=3	35	18	51	977	1.145	0.419781	3328.7	3812.7
P11021	Endoplasmic reticulum chaperone BiP OS=Homo sapiens (Human) OX=9606 GN=HSPA5 PE=1 SV=2	45	24	59	654	0.801	0.19188	10961.8	8782.5
P52272	Heterogeneous nuclear ribonucleoprotein M OS=Homo sapiens (Human) OX=9606 GN=HNRNPM PE=1 SV=3	40	27	78	730	0.976	0.864857	17846	17413.3
P49792	E3 SUMO-protein ligase RanBP2 OS=Homo sapiens (Human) OX=9606 GN=RANBP2 PE=1 SV=2	16	38	41	3224	1.291	0.2526	3664	4730.6
O43795	Unconventional myosin-Ib OS=Homo sapiens (Human) OX=9606 GN=MYO1B PE=1 SV=3	31	33	60	1136	1.295	0.363362	10404.9	13473.3
Q71U36	Tubulin alpha-1A chain OS=Homo sapiens (Human) OX=9606 GN=TUBA1A PE=1 SV=1	47	1	94	451	1.224	0.0762781	92.6	113.4
P20700	Lamin-B1 OS=Homo sapiens (Human) OX=9606 GN=LMNB1 PE=1 SV=2	55	28	43	586	1.102	0.325493	8358.5	9209.8
P10809	60 kDa heat shock protein, mitochondrial OS=Homo sapiens (Human) OX=9606 GN=HSPD1 PE=1 SV=2	53	22	38	573	0.84	0.523096	8255	6936.1
Q9NYL9	Tropomodulin-3 OS=Homo sapiens (Human) OX=9606 GN=TMOD3 PE=1 SV=1	56	18	57	352	1.815	0.0706896	7571.6	13745.8
Q9BY89	Uncharacterized protein KIAA1671 OS=Homo sapiens (Human) OX=9606 GN=KIAA1671 PE=1 SV=2	21	28	30	1806	2.063	0.038135	2962.8	6112.5
Q9H307	Pinin OS=Homo sapiens (Human) OX=9606 GN=PNN PE=1 SV=5	38	27	47	717	0.665	0.342406	9291.5	6175
P68366	Tubulin alpha-4A chain OS=Homo sapiens (Human) OX=9606 GN=TUBA4A PE=1 SV=1	42	4	68	448	1.176	0.684198	567.4	667.1
Q9P2E9	Ribosome-binding protein 1 OS=Homo sapiens (Human) OX=9606 GN=RRBP1 PE=1 SV=5	38	33	40	1410	1.472	0.0392001	4831.4	7113.7
P80723	Brain acid soluble protein 1 OS=Homo sapiens (Human) OX=9606 GN=BASP1 PE=1 SV=2	84	17	37	227	1.672	0.165397	4732	7912
P68133	Actin, alpha skeletal muscle OS=Homo sapiens (Human) OX=9606 GN=ACTA1 PE=1 SV=1	35	2	313	377	1.976	0.0116988	5514.4	10897.7
Q6PJT7	Zinc finger CCCH domain-containing protein 14 OS=Homo sapiens (Human) OX=9606 GN=ZC3H14 PE=1 SV=1	43	20	42	736	0.623	0.429856	10375	6467.7
P46013	Proliferation marker protein Ki-67 OS=Homo sapiens (Human) OX=9606 GN=MKI67 PE=1 SV=2	15	34	39	3256	1.101	0.569855	4465.1	4915.6
P49327	Fatty acid synthase OS=Homo sapiens (Human) OX=9606 GN=FASN PE=1 SV=3	16	30	35	2511	1.14	0.383242	4345.1	4952.5
P07355	Annexin A2 OS=Homo sapiens (Human) OX=9606 GN=ANXA2 PE=1 SV=2	60	21	86	339	1.607	0.00331582	13075.3	21007.6
O60437	Periplakin OS=Homo sapiens (Human) OX=9606 GN=PPL PE=1 SV=4	21	33	36	1756	0.868	0.807065	4918.3	4268.7
P29508	Serpin B3 OS=Homo sapiens (Human) OX=9606 GN=SERPINB3 PE=1 SV=2	48	10	61	390	0.328	0.455668	4264.9	1398.7
P05023	Sodium/potassium-transporting ATPase subunit alpha-1 OS=Homo sapiens (Human) OX=9606 GN=ATP1A1 PE=1 SV=1	24	20	30	1023	1.587	0.129741	2949.6	4682.5
P43243	Matrin-3 OS=Homo sapiens (Human) OX=9606 GN=MATR3 PE=1 SV=2	36	27	53	847	0.755	0.392436	14567.8	10997.1
Q02952	A-kinase anchor protein 12 OS=Homo sapiens (Human) OX=9606 GN=AKAP12 PE=1 SV=4	25	24	26	1782	1.031	0.915535	1948.7	2009.2
O94973	AP-2 complex subunit alpha-2 OS=Homo sapiens (Human) OX=9606 GN=AP2A2 PE=1 SV=2	24	12	42	939	1.26	0.387283	2265.5	2855.3
P07900	Heat shock protein HSP 90-alpha OS=Homo sapiens (Human) OX=9606 GN=HSP90AA1 PE=1 SV=5	36	11	40	732	0.981	0.871251	1700.4	1668
P55884	Eukaryotic translation initiation factor 3 subunit B OS=Homo sapiens (Human) OX=9606 GN=EIF3B PE=1 SV=3	35	20	37	814	1.219	0.162694	5303.9	6463.1
Q7Z6Z7	E3 ubiquitin-protein ligase HUWE1 OS=Homo sapiens (Human) OX=9606 GN=HUWE1 PE=1 SV=3	8	29	34	4374	1.086	0.615071	4743.2	5151.2
Q16643	Drebrin OS=Homo sapiens (Human) OX=9606 GN=DBN1 PE=1 SV=4	36	18	40	649	1.66	0.0214064	5144.6	8538.3
Q00839	Heterogeneous nuclear ribonucleoprotein U OS=Homo sapiens (Human) OX=9606 GN=HNRNPU PE=1 SV=6	37	23	41	825	1.127	0.667005	6820.6	7687.4
P07814	Bifunctional glutamate/proline--tRNA ligase OS=Homo sapiens (Human) OX=9606 GN=EPRS1 PE=1 SV=5	20	26	34	1512	1.286	0.221033	5125.7	6590.1
O00410	Importin-5 OS=Homo sapiens (Human) OX=9606 GN=IPO5 PE=1 SV=4	25	19	33	1097	1.86	0.0301006	2314.9	4306.4
Q6KB66	Keratin, type II cytoskeletal 80 OS=Homo sapiens (Human) OX=9606 GN=KRT80 PE=1 SV=2	55	25	43	452	0.935	0.854832	7301.7	6830.3
P38919	Eukaryotic initiation factor 4A-III OS=Homo sapiens (Human) OX=9606 GN=EIF4A3 PE=1 SV=4	53	17	61	411	0.639	0.262496	9384	5999.9
Q86V48	Leucine zipper protein 1 OS=Homo sapiens (Human) OX=9606 GN=LUZP1 PE=1 SV=2	26	23	26	1076	1.639	0.00639809	2054.6	3366.9
O43175	D-3-phosphoglycerate dehydrogenase OS=Homo sapiens (Human) OX=9606 GN=PHGDH PE=1 SV=4	38	15	38	533	2.194	0.0024403	2901.2	6364.1
Q92616	eIF-2-alpha kinase activator GCN1 OS=Homo sapiens (Human) OX=9606 GN=GCN1 PE=1 SV=6	12	29	32	2671	1.539	0.016553	2406.1	3703.9
Q9BQE3	Tubulin alpha-1C chain OS=Homo sapiens (Human) OX=9606 GN=TUBA1C PE=1 SV=1	42	1	86	449	2.072	0.14418	275.1	570.1
Q9Y490	Talin-1 OS=Homo sapiens (Human) OX=9606 GN=TLN1 PE=1 SV=3	14	26	33	2541	1.41	0.109308	4725.8	6665.3
P18206	Vinculin OS=Homo sapiens (Human) OX=9606 GN=VCL PE=1 SV=4	25	25	27	1134	0.815	0.0612601	3660.5	2982.8
Q14697	Neutral alpha-glucosidase AB OS=Homo sapiens (Human) OX=9606 GN=GANAB PE=1 SV=3	26	17	34	944	0.791	0.377648	5821.1	4606.6
P42566	Epidermal growth factor receptor substrate 15 OS=Homo sapiens (Human) OX=9606 GN=EPS15 PE=1 SV=2	38	24	24	896	1.479	0.203129	3585.6	5304
P52907	F-actin-capping protein subunit alpha-1 OS=Homo sapiens (Human) OX=9606 GN=CAPZA1 PE=1 SV=3	59	9	51	286	1.824	0.05088	2428.1	4428.5
P07437	Tubulin beta chain OS=Homo sapiens (Human) OX=9606 GN=TUBB PE=1 SV=2	40	3	65	444	1.771	0.155976	1436.9	2544.2
O14974	Protein phosphatase 1 regulatory subunit 12A OS=Homo sapiens (Human) OX=9606 GN=PPP1R12A PE=1 SV=1	26	22	29	1030	1.727	0.0344637	4992.9	8625
P19474	E3 ubiquitin-protein ligase TRIM21 OS=Homo sapiens (Human) OX=9606 GN=TRIM21 PE=1 SV=1	37	16	46	475	0.603	0.246405	13278.5	8009.9
P25705	ATP synthase subunit alpha, mitochondrial OS=Homo sapiens (Human) OX=9606 GN=ATP5F1A PE=1 SV=1	40	19	37	553	0.937	0.546142	10201.9	9554.7
P98082	Disabled homolog 2 OS=Homo sapiens (Human) OX=9606 GN=DAB2 PE=1 SV=3	32	17	27	770	1.539	0.273881	2704.7	4161.7
P48681	Nestin OS=Homo sapiens (Human) OX=9606 GN=NES PE=1 SV=2	16	20	24	1621	1.522	0.113075	1734.5	2640.2
Q9NR30	Nucleolar RNA helicase 2 OS=Homo sapiens (Human) OX=9606 GN=DDX21 PE=1 SV=5	25	21	32	783	1.38	0.247881	3956	5458
Q10567	AP-1 complex subunit beta-1 OS=Homo sapiens (Human) OX=9606 GN=AP1B1 PE=1 SV=2	24	7	33	949	1.198	0.335894	704.5	844
P14618	Pyruvate kinase PKM OS=Homo sapiens (Human) OX=9606 GN=PKM PE=1 SV=4	39	15	21	531	0.855	0.740309	2866.1	2451.3
Q9UQ35	Serine/arginine repetitive matrix protein 2 OS=Homo sapiens (Human) OX=9606 GN=SRRM2 PE=1 SV=2	13	26	31	2752	0.732	0.353605	3532.1	2586.5
O75643	U5 small nuclear ribonucleoprotein 200 kDa helicase OS=Homo sapiens (Human) OX=9606 GN=SNRNP200 PE=1 SV=2	13	24	30	2136	1.251	0.21108	2477	3099.5
P06576	ATP synthase subunit beta, mitochondrial OS=Homo sapiens (Human) OX=9606 GN=ATP5F1B PE=1 SV=3	38	12	25	529	0.955	0.699318	3063.4	2926.7
Q14247	Src substrate cortactin OS=Homo sapiens (Human) OX=9606 GN=CTTN PE=1 SV=2	45	22	36	550	1.377	0.0443277	8102	11156.2
P18583	Protein SON OS=Homo sapiens (Human) OX=9606 GN=SON PE=1 SV=4	13	19	25	2426	1.374	0.212787	2106.7	2893.8
Q69YQ0	Cytospin-A OS=Homo sapiens (Human) OX=9606 GN=SPECC1L PE=1 SV=2	25	22	32	1117	1.781	0.0174563	1897.4	3379.2
Q07021	Complement component 1 Q subcomponent-binding protein, mitochondrial OS=Homo sapiens (Human) OX=9606 GN=C1QBP PE=1 SV=1	61	9	29	282	2.202	0.0570183	2761.2	6080.5
Q00341	Vigilin OS=Homo sapiens (Human) OX=9606 GN=HDLBP PE=1 SV=2	22	22	24	1268	1.075	0.11579	2882.9	3099.2
Q14651	Plastin-1 OS=Homo sapiens (Human) OX=9606 GN=PLS1 PE=1 SV=2	35	16	30	629	1.79	0.0244629	2912.7	5212.5
Q04637	Eukaryotic translation initiation factor 4 gamma 1 OS=Homo sapiens (Human) OX=9606 GN=EIF4G1 PE=1 SV=4	16	22	30	1599	1.379	0.147833	3764.5	5192.5
Q14974	Importin subunit beta-1 OS=Homo sapiens (Human) OX=9606 GN=KPNB1 PE=1 SV=2	20	15	33	876	1.734	0.0567055	2647.7	4591.6
P40939	Trifunctional enzyme subunit alpha, mitochondrial OS=Homo sapiens (Human) OX=9606 GN=HADHA PE=1 SV=2	28	18	25	763	1.199	0.278066	3193.5	3828.2
Q8IWV8	E3 ubiquitin-protein ligase UBR2 OS=Homo sapiens (Human) OX=9606 GN=UBR2 PE=1 SV=1	15	22	28	1755	0.237	0.128454	5251.7	1242.3
P13797	Plastin-3 OS=Homo sapiens (Human) OX=9606 GN=PLS3 PE=1 SV=4	38	20	26	630	0.981	0.898967	3497.7	3429.8
O14980	Exportin-1 OS=Homo sapiens (Human) OX=9606 GN=XPO1 PE=1 SV=1	21	20	32	1071	1.374	0.189777	4899.7	6733.5
Q14839	Chromodomain-helicase-DNA-binding protein 4 OS=Homo sapiens (Human) OX=9606 GN=CHD4 PE=1 SV=2	17	23	30	1912	1.636	0.0565507	1740.5	2848.2
P55072	Transitional endoplasmic reticulum ATPase OS=Homo sapiens (Human) OX=9606 GN=VCP PE=1 SV=4	31	18	19	806	0.646	0.365365	3322.3	2147.1
Q0ZGT2	Nexilin OS=Homo sapiens (Human) OX=9606 GN=NEXN PE=1 SV=1	35	23	32	675	1.582	0.00219457	5748.2	9095.1
Q8WXH0	Nesprin-2 OS=Homo sapiens (Human) OX=9606 GN=SYNE2 PE=1 SV=3	5	23	24	6885	1.657	0.0739771	1234.4	2045.1
P48594	Serpin B4 OS=Homo sapiens (Human) OX=9606 GN=SERPINB4 PE=1 SV=2	43	6	43	390	0.241	0.36173	2171.5	524.2
P68371	Tubulin beta-4B chain OS=Homo sapiens (Human) OX=9606 GN=TUBB4B PE=1 SV=1	33	3	55	445	1.394	0.0339719	652.5	909.9
P78347	General transcription factor II-I OS=Homo sapiens (Human) OX=9606 GN=GTF2I PE=1 SV=2	23	18	24	998	1.224	0.408028	5237.1	6409.1
Q14257	Reticulocalbin-2 OS=Homo sapiens (Human) OX=9606 GN=RCN2 PE=1 SV=1	56	13	36	317	1.965	0.0168557	3256.5	6399.5
P42166	Lamina-associated polypeptide 2, isoform alpha OS=Homo sapiens (Human) OX=9606 GN=TMPO PE=1 SV=2	37	18	21	694	1.438	0.175145	1481.4	2129.8
Q6S8J3	POTE ankyrin domain family member E OS=Homo sapiens (Human) OX=9606 GN=POTEE PE=2 SV=3	8	1	168	1075	1.415	0.187284	310.6	439.5
O75533	Splicing factor 3B subunit 1 OS=Homo sapiens (Human) OX=9606 GN=SF3B1 PE=1 SV=3	16	15	20	1304	1.646	0.134797	1943.5	3199.9
Q96MG8	Protein-L-isoaspartate O-methyltransferase domain-containing protein 1 OS=Homo sapiens (Human) OX=9606 GN=PCMTD1 PE=1 SV=2	45	14	41	357	0.616	0.39582	11901.1	7332.1
P47756	F-actin-capping protein subunit beta OS=Homo sapiens (Human) OX=9606 GN=CAPZB PE=1 SV=4	57	14	43	277	1.526	0.0851777	7050	10756.3
Q07065	Cytoskeleton-associated protein 4 OS=Homo sapiens (Human) OX=9606 GN=CKAP4 PE=1 SV=2	37	20	22	602	1.076	0.764121	2933.6	3156.3
Q5UIP0	Telomere-associated protein RIF1 OS=Homo sapiens (Human) OX=9606 GN=RIF1 PE=1 SV=2	11	25	27	2472	1.826	0.100617	2643	4825.9
O43491	Band 4.1-like protein 2 OS=Homo sapiens (Human) OX=9606 GN=EPB41L2 PE=1 SV=1	24	18	20	1005	1.692	0.0561153	1858.5	3144.9
P02786	Transferrin receptor protein 1 OS=Homo sapiens (Human) OX=9606 GN=TFRC PE=1 SV=2	26	17	29	760	1.468	0.145496	3007.7	4413.9
Q14008	Cytoskeleton-associated protein 5 OS=Homo sapiens (Human) OX=9606 GN=CKAP5 PE=1 SV=3	11	19	21	2032	1.624	0.00767446	2064.6	3353
Q9C0C9	(E3-independent) E2 ubiquitin-conjugating enzyme OS=Homo sapiens (Human) OX=9606 GN=UBE2O PE=1 SV=3	20	17	20	1292	2.286	0.0669938	972.8	2224.2
P50990	T-complex protein 1 subunit theta OS=Homo sapiens (Human) OX=9606 GN=CCT8 PE=1 SV=4	32	15	23	548	0.992	0.909647	3991.4	3958.2
Q9Y265	RuvB-like 1 OS=Homo sapiens (Human) OX=9606 GN=RUVBL1 PE=1 SV=1	41	13	20	456	1.035	0.764553	1873.9	1939.8
Q99733	Nucleosome assembly protein 1-like 4 OS=Homo sapiens (Human) OX=9606 GN=NAP1L4 PE=1 SV=1	43	11	53	375	3.453	0.0396131	2699.7	9322.3
P16615	Sarcoplasmic/endoplasmic reticulum calcium ATPase 2 OS=Homo sapiens (Human) OX=9606 GN=ATP2A2 PE=1 SV=1	22	18	22	1042	1.189	0.240705	3063.6	3641.7
Q8IWZ3	Ankyrin repeat and KH domain-containing protein 1 OS=Homo sapiens (Human) OX=9606 GN=ANKHD1 PE=1 SV=1	11	21	21	2542	1.447	0.142324	2479.3	3588.4
Q14157	Ubiquitin-associated protein 2-like OS=Homo sapiens (Human) OX=9606 GN=UBAP2L PE=1 SV=2	22	14	18	1087	1.009	0.972589	2752.3	2778
Q27J81	Inverted formin-2 OS=Homo sapiens (Human) OX=9606 GN=INF2 PE=1 SV=2	20	17	21	1249	1.144	0.409781	1509.9	1727.2
P07910	Heterogeneous nuclear ribonucleoproteins C1/C2 OS=Homo sapiens (Human) OX=9606 GN=HNRNPC PE=1 SV=4	33	13	30	306	0.821	0.472768	11661.1	9571.7
P07237	Protein disulfide-isomerase OS=Homo sapiens (Human) OX=9606 GN=P4HB PE=1 SV=3	42	18	24	508	0.822	0.545678	8315.7	6832.7
P0DP25	Calmodulin-3 OS=Homo sapiens (Human) OX=9606 GN=CALM3 PE=1 SV=1	54	9	41	149	1.188	0.371109	5706.2	6778.1
A5YKK6	CCR4-NOT transcription complex subunit 1 OS=Homo sapiens (Human) OX=9606 GN=CNOT1 PE=1 SV=2	9	20	22	2376	1.284	0.0429614	2350.4	3018.4
Q9Y230	RuvB-like 2 OS=Homo sapiens (Human) OX=9606 GN=RUVBL2 PE=1 SV=3	38	17	26	463	1.022	0.790578	6664.2	6811
Q13435	Splicing factor 3B subunit 2 OS=Homo sapiens (Human) OX=9606 GN=SF3B2 PE=1 SV=2	22	20	22	895	1.125	0.639462	3993.6	4492
O00422	Histone deacetylase complex subunit SAP18 OS=Homo sapiens (Human) OX=9606 GN=SAP18 PE=1 SV=1	66	11	78	153	0.554	0.19684	16211	8983.1
Q9UBC2	Epidermal growth factor receptor substrate 15-like 1 OS=Homo sapiens (Human) OX=9606 GN=EPS15L1 PE=1 SV=1	25	16	20	864	1.33	0.238937	2229	2963.5
O00571	ATP-dependent RNA helicase DDX3X OS=Homo sapiens (Human) OX=9606 GN=DDX3X PE=1 SV=3	32	15	24	662	0.875	0.506053	3803.1	3329
P42704	Leucine-rich PPR motif-containing protein, mitochondrial OS=Homo sapiens (Human) OX=9606 GN=LRPPRC PE=1 SV=3	16	21	23	1394	1.372	0.197134	3493.5	4791.8
P11388	DNA topoisomerase 2-alpha OS=Homo sapiens (Human) OX=9606 GN=TOP2A PE=1 SV=3	16	13	25	1531	2.29	0.126826	1452.6	3326.9
Q9NUU7	ATP-dependent RNA helicase DDX19A OS=Homo sapiens (Human) OX=9606 GN=DDX19A PE=1 SV=1	35	2	31	478	0.774	0.0952012	251	194.2
Q16531	DNA damage-binding protein 1 OS=Homo sapiens (Human) OX=9606 GN=DDB1 PE=1 SV=1	21	20	29	1140	1.12	0.534563	7016.7	7855.9
O43390	Heterogeneous nuclear ribonucleoprotein R OS=Homo sapiens (Human) OX=9606 GN=HNRNPR PE=1 SV=1	33	12	20	633	0.765	0.372832	2821.4	2157
P14625	Endoplasmin OS=Homo sapiens (Human) OX=9606 GN=HSP90B1 PE=1 SV=1	26	17	21	803	0.857	0.235454	4289.9	3675.1
Q08211	ATP-dependent RNA helicase A OS=Homo sapiens (Human) OX=9606 GN=DHX9 PE=1 SV=4	14	15	24	1270	1.205	0.250857	1870.8	2253.9
Q03252	Lamin-B2 OS=Homo sapiens (Human) OX=9606 GN=LMNB2 PE=1 SV=4	33	20	25	620	1.065	0.418169	5539.5	5898
Q13885	Tubulin beta-2A chain OS=Homo sapiens (Human) OX=9606 GN=TUBB2A PE=1 SV=1	31	1	52	445	0.684	0.531127	109.8	75.2
Q9UMR2	ATP-dependent RNA helicase DDX19B OS=Homo sapiens (Human) OX=9606 GN=DDX19B PE=1 SV=1	29	1	30	479	0.623	0.201466	602.4	375.1
Q99959	Plakophilin-2 OS=Homo sapiens (Human) OX=9606 GN=PKP2 PE=1 SV=2	24	18	21	881	1.271	0.237898	2298.8	2921.1
Q9H0D6	5'-3' exoribonuclease 2 OS=Homo sapiens (Human) OX=9606 GN=XRN2 PE=1 SV=1	23	18	21	950	1.117	0.200156	1803.4	2014.2
P36873	Serine/threonine-protein phosphatase PP1-gamma catalytic subunit OS=Homo sapiens (Human) OX=9606 GN=PPP1CC PE=1 SV=1	60	2	30	323	1.103	0.448614	597.2	658.9
Q14203	Dynactin subunit 1 OS=Homo sapiens (Human) OX=9606 GN=DCTN1 PE=1 SV=3	17	16	18	1278	1.75	0.00639835	2270.9	3973.5
Q9BUJ2	Heterogeneous nuclear ribonucleoprotein U-like protein 1 OS=Homo sapiens (Human) OX=9606 GN=HNRNPUL1 PE=1 SV=2	26	16	26	856	0.417	0.295413	5304.6	2210
Q92841	Probable ATP-dependent RNA helicase DDX17 OS=Homo sapiens (Human) OX=9606 GN=DDX17 PE=1 SV=2	26	12	31	729	1.211	0.199751	1960.8	2375.3
Q5M775	Cytospin-B OS=Homo sapiens (Human) OX=9606 GN=SPECC1 PE=1 SV=1	21	17	22	1068	1.574	0.233485	2367.6	3727.3
O95678	Keratin, type II cytoskeletal 75 OS=Homo sapiens (Human) OX=9606 GN=KRT75 PE=1 SV=2	20	1	55	551	1.368	0.0970917	34.6	47.3
Q14126	Desmoglein-2 OS=Homo sapiens (Human) OX=9606 GN=DSG2 PE=1 SV=2	19	15	17	1118	1.264	0.143314	2610.7	3299.6
P14923	Junction plakoglobin OS=Homo sapiens (Human) OX=9606 GN=JUP PE=1 SV=3	27	15	26	745	0.777	0.648516	4862.2	3779
P54652	Heat shock-related 70 kDa protein 2 OS=Homo sapiens (Human) OX=9606 GN=HSPA2 PE=1 SV=1	34	10	42	639	1.356	0.325195	1515.7	2055.6
O15397	Importin-8 OS=Homo sapiens (Human) OX=9606 GN=IPO8 PE=1 SV=2	17	14	27	1037	2.465	0.068085	1610.6	3969.7
O60506	Heterogeneous nuclear ribonucleoprotein Q OS=Homo sapiens (Human) OX=9606 GN=SYNCRIP PE=1 SV=2	28	10	17	623	0.785	0.1733	1317.8	1034.5
P55060	Exportin-2 OS=Homo sapiens (Human) OX=9606 GN=CSE1L PE=1 SV=3	19	17	23	971	1.509	0.0601515	3666.6	5531.8
Q96CW1	AP-2 complex subunit mu OS=Homo sapiens (Human) OX=9606 GN=AP2M1 PE=1 SV=2	39	15	33	435	1.635	0.251814	5244.7	8574.5
Q6WCQ1	Myosin phosphatase Rho-interacting protein OS=Homo sapiens (Human) OX=9606 GN=MPRIP PE=1 SV=3	23	18	20	1025	1.481	0.0229434	1527.5	2262.1
Q14152	Eukaryotic translation initiation factor 3 subunit A OS=Homo sapiens (Human) OX=9606 GN=EIF3A PE=1 SV=1	14	18	25	1382	1.436	0.0689821	2737	3929.7
P17844	Probable ATP-dependent RNA helicase DDX5 OS=Homo sapiens (Human) OX=9606 GN=DDX5 PE=1 SV=1	29	12	33	614	1.373	0.233849	6351.4	8721.6
P62136	Serine/threonine-protein phosphatase PP1-alpha catalytic subunit OS=Homo sapiens (Human) OX=9606 GN=PPP1CA PE=1 SV=1	56	1	29	330	1.326	0.250728	158.4	210.1
Q9ULX6	A-kinase anchor protein 8-like OS=Homo sapiens (Human) OX=9606 GN=AKAP8L PE=1 SV=4	25	11	17	646	1.51	0.0263957	1188.7	1795
P04792	Heat shock protein beta-1 OS=Homo sapiens (Human) OX=9606 GN=HSPB1 PE=1 SV=2	54	10	22	205	0.552	0.104756	7375.2	4072.7
Q9Y5S9	RNA-binding protein 8A OS=Homo sapiens (Human) OX=9606 GN=RBM8A PE=1 SV=1	61	7	37	174	0.66	0.261591	4117.7	2718.1
P11717	Cation-independent mannose-6-phosphate receptor OS=Homo sapiens (Human) OX=9606 GN=IGF2R PE=1 SV=3	9	18	18	2491	1.426	0.0725302	1486.2	2118.9
O14950	Myosin regulatory light chain 12B OS=Homo sapiens (Human) OX=9606 GN=MYL12B PE=1 SV=2	66	3	39	172	1.028	0.702341	2718.4	2795.5
Q9BQG0	Myb-binding protein 1A OS=Homo sapiens (Human) OX=9606 GN=MYBBP1A PE=1 SV=2	17	19	22	1328	1.21	0.193539	1761.5	2130.7
P41252	Isoleucine--tRNA ligase, cytoplasmic OS=Homo sapiens (Human) OX=9606 GN=IARS1 PE=1 SV=2	17	15	20	1262	1.123	0.31111	1932.3	2169.4
P61158	Actin-related protein 3 OS=Homo sapiens (Human) OX=9606 GN=ACTR3 PE=1 SV=3	35	13	25	418	1.57	0.0360633	2260.8	3549.9
P49368	T-complex protein 1 subunit gamma OS=Homo sapiens (Human) OX=9606 GN=CCT3 PE=1 SV=4	38	18	24	545	1.035	0.777196	3468.1	3588
P06748	Nucleophosmin OS=Homo sapiens (Human) OX=9606 GN=NPM1 PE=1 SV=2	44	10	25	294	2.138	0.0753804	2891.8	6182.7
Q02880	DNA topoisomerase 2-beta OS=Homo sapiens (Human) OX=9606 GN=TOP2B PE=1 SV=3	11	7	20	1626	1.609	0.0194177	1183.6	1904.1
Q9H9A6	Leucine-rich repeat-containing protein 40 OS=Homo sapiens (Human) OX=9606 GN=LRRC40 PE=1 SV=1	27	13	21	602	0.91	0.820586	2879.7	2621.6
P61978	Heterogeneous nuclear ribonucleoprotein K OS=Homo sapiens (Human) OX=9606 GN=HNRNPK PE=1 SV=1	32	12	24	463	1.252	0.282666	4054	5076.1
Q9UQE7	Structural maintenance of chromosomes protein 3 OS=Homo sapiens (Human) OX=9606 GN=SMC3 PE=1 SV=2	19	20	22	1217	1.525	0.0212404	1875.5	2860.6
O14639	Actin-binding LIM protein 1 OS=Homo sapiens (Human) OX=9606 GN=ABLIM1 PE=1 SV=3	21	12	18	778	1.6	0.0211153	1565.5	2504.8
Q9Y3Y2	Chromatin target of PRMT1 protein OS=Homo sapiens (Human) OX=9606 GN=CHTOP PE=1 SV=2	34	7	40	248	0.534	0.235074	5942.1	3173.4
Q8IYB1	Protein MB21D2 OS=Homo sapiens (Human) OX=9606 GN=MB21D2 PE=1 SV=3	36	16	32	491	0.574	0.196638	9481.6	5445.9
P35606	Coatomer subunit beta' OS=Homo sapiens (Human) OX=9606 GN=COPB2 PE=1 SV=2	20	15	19	906	1.269	0.0195148	2177.1	2761.7
O95816	BAG family molecular chaperone regulator 2 OS=Homo sapiens (Human) OX=9606 GN=BAG2 PE=1 SV=1	60	13	46	211	0.864	0.635546	12376	10694.8
Q15084	Protein disulfide-isomerase A6 OS=Homo sapiens (Human) OX=9606 GN=PDIA6 PE=1 SV=1	38	13	18	440	0.926	0.281743	2270.7	2103.6
P35221	Catenin alpha-1 OS=Homo sapiens (Human) OX=9606 GN=CTNNA1 PE=1 SV=1	22	15	17	906	1.153	0.166504	2711.8	3127.6
Q562R1	Beta-actin-like protein 2 OS=Homo sapiens (Human) OX=9606 GN=ACTBL2 PE=1 SV=2	17	1	165	376	0.882	0.84706	197.6	174.3
P11940	Polyadenylate-binding protein 1 OS=Homo sapiens (Human) OX=9606 GN=PABPC1 PE=1 SV=2	22	10	24	636	0.801	0.351464	3821.7	3062.7
Q9Y4I1	Unconventional myosin-Va OS=Homo sapiens (Human) OX=9606 GN=MYO5A PE=1 SV=2	10	12	21	1855	1.578	0.00735761	2037.1	3214.7
P35613	Basigin OS=Homo sapiens (Human) OX=9606 GN=BSG PE=1 SV=2	26	9	16	385	1.667	0.158473	1658.6	2764.4
Q12906	Interleukin enhancer-binding factor 3 OS=Homo sapiens (Human) OX=9606 GN=ILF3 PE=1 SV=3	22	14	20	894	0.995	0.94873	2283.3	2272.7
P49748	Very long-chain specific acyl-CoA dehydrogenase, mitochondrial OS=Homo sapiens (Human) OX=9606 GN=ACADVL PE=1 SV=1	27	14	19	655	0.628	0.157404	3156.8	1984
P06733	Alpha-enolase OS=Homo sapiens (Human) OX=9606 GN=ENO1 PE=1 SV=2	33	12	26	434	0.93	0.897924	5015.1	4661.7
P62140	Serine/threonine-protein phosphatase PP1-beta catalytic subunit OS=Homo sapiens (Human) OX=9606 GN=PPP1CB PE=1 SV=3	43	3	26	327	1.362	0.0271885	825.1	1123.9
O95817	BAG family molecular chaperone regulator 3 OS=Homo sapiens (Human) OX=9606 GN=BAG3 PE=1 SV=3	29	13	17	575	1.218	0.158917	2140.8	2606.9
P49790	Nuclear pore complex protein Nup153 OS=Homo sapiens (Human) OX=9606 GN=NUP153 PE=1 SV=2	14	15	16	1475	1.189	0.284737	1827.1	2172.4
Q96P70	Importin-9 OS=Homo sapiens (Human) OX=9606 GN=IPO9 PE=1 SV=3	14	12	15	1041	1.86	0.052711	838.8	1560.2
Q13347	Eukaryotic translation initiation factor 3 subunit I OS=Homo sapiens (Human) OX=9606 GN=EIF3I PE=1 SV=1	52	13	25	325	1.1	0.441676	4123.6	4536
O00443	Phosphatidylinositol 4-phosphate 3-kinase C2 domain-containing subunit alpha OS=Homo sapiens (Human) OX=9606 GN=PIK3C2A PE=1 SV=2	12	17	17	1686	1.394	0.183973	1946.1	2712.4
Q96A49	Synapse-associated protein 1 OS=Homo sapiens (Human) OX=9606 GN=SYAP1 PE=1 SV=1	40	13	16	352	0.584	0.337101	2936.3	1713.6
P31943	Heterogeneous nuclear ribonucleoprotein H OS=Homo sapiens (Human) OX=9606 GN=HNRNPH1 PE=1 SV=4	38	7	28	449	0.954	0.740584	1099.8	1049.7
Q99832	T-complex protein 1 subunit eta OS=Homo sapiens (Human) OX=9606 GN=CCT7 PE=1 SV=2	40	16	19	543	0.93	0.385442	2732.1	2539.8
P40227	T-complex protein 1 subunit zeta OS=Homo sapiens (Human) OX=9606 GN=CCT6A PE=1 SV=3	34	13	19	531	0.877	0.327278	1758.3	1542.3
Q8NFW8	N-acylneuraminate cytidylyltransferase OS=Homo sapiens (Human) OX=9606 GN=CMAS PE=1 SV=2	34	13	18	434	1.062	0.827114	3311.3	3516.8
Q99623	Prohibitin-2 OS=Homo sapiens (Human) OX=9606 GN=PHB2 PE=1 SV=2	47	14	21	299	1.144	0.338487	3998.3	4575.5
P04083	Annexin A1 OS=Homo sapiens (Human) OX=9606 GN=ANXA1 PE=1 SV=2	47	12	19	346	0.563	0.345217	3923.1	2207
Q12931	Heat shock protein 75 kDa, mitochondrial OS=Homo sapiens (Human) OX=9606 GN=TRAP1 PE=1 SV=3	28	12	13	704	1.24	0.351303	890.8	1104.8
P23396	40S ribosomal protein S3 OS=Homo sapiens (Human) OX=9606 GN=RPS3 PE=1 SV=2	52	11	24	243	1.01	0.788943	4518.3	4565.5
P08195	4F2 cell-surface antigen heavy chain OS=Homo sapiens (Human) OX=9606 GN=SLC3A2 PE=1 SV=3	22	12	17	630	1.381	0.212716	2931.1	4048.5
O60716	Catenin delta-1 OS=Homo sapiens (Human) OX=9606 GN=CTNND1 PE=1 SV=1	19	15	17	968	1.287	0.168067	1694.8	2180.5
P48643	T-complex protein 1 subunit epsilon OS=Homo sapiens (Human) OX=9606 GN=CCT5 PE=1 SV=1	32	13	17	541	0.915	0.441392	2942.8	2692.5
Q12905	Interleukin enhancer-binding factor 2 OS=Homo sapiens (Human) OX=9606 GN=ILF2 PE=1 SV=2	34	9	15	390	1.1	0.55902	2126.7	2338.5
P22061	Protein-L-isoaspartate(D-aspartate) O-methyltransferase OS=Homo sapiens (Human) OX=9606 GN=PCMT1 PE=1 SV=4	52	9	35	227	0.578	0.154205	10491.5	6068.5
P53621	Coatomer subunit alpha OS=Homo sapiens (Human) OX=9606 GN=COPA PE=1 SV=2	14	15	15	1224	1.269	0.00575568	3070.8	3896.6
P51659	Peroxisomal multifunctional enzyme type 2 OS=Homo sapiens (Human) OX=9606 GN=HSD17B4 PE=1 SV=3	22	11	15	736	1.093	0.391616	2282.1	2495.4
P53618	Coatomer subunit beta OS=Homo sapiens (Human) OX=9606 GN=COPB1 PE=1 SV=3	16	12	14	953	1.274	0.184095	1701.4	2167.4
P24844	Myosin regulatory light polypeptide 9 OS=Homo sapiens (Human) OX=9606 GN=MYL9 PE=1 SV=4	49	1	27	172	0.842	0.324686	395.8	333.1
Q9NZT1	Calmodulin-like protein 5 OS=Homo sapiens (Human) OX=9606 GN=CALML5 PE=1 SV=2	80	8	19	146	0.388	0.470421	3252.9	1262.9
P30101	Protein disulfide-isomerase A3 OS=Homo sapiens (Human) OX=9606 GN=PDIA3 PE=1 SV=4	37	14	18	505	1.098	0.240791	2241	2460.6
O00116	Alkyldihydroxyacetonephosphate synthase, peroxisomal OS=Homo sapiens (Human) OX=9606 GN=AGPS PE=1 SV=1	23	10	11	658	1.16	0.2382	2015.2	2338.1
Q9UNF1	Melanoma-associated antigen D2 OS=Homo sapiens (Human) OX=9606 GN=MAGED2 PE=1 SV=2	32	13	17	606	1.31	0.346258	2601.4	3408.6
Q15393	Splicing factor 3B subunit 3 OS=Homo sapiens (Human) OX=9606 GN=SF3B3 PE=1 SV=4	14	16	24	1217	1.088	0.375395	1607.3	1749.1
O95373	Importin-7 OS=Homo sapiens (Human) OX=9606 GN=IPO7 PE=1 SV=1	15	12	16	1038	2.351	0.118318	1429.1	3359.9
P60842	Eukaryotic initiation factor 4A-I OS=Homo sapiens (Human) OX=9606 GN=EIF4A1 PE=1 SV=1	41	13	25	406	1.056	0.679199	2873.2	3035.3
P00533	Epidermal growth factor receptor OS=Homo sapiens (Human) OX=9606 GN=EGFR PE=1 SV=2	14	12	12	1210	1.176	0.282455	863	1014.7
Q92817	Envoplakin OS=Homo sapiens (Human) OX=9606 GN=EVPL PE=1 SV=3	8	15	15	2033	0.786	0.671755	1775.3	1396.3
Q14244	Ensconsin OS=Homo sapiens (Human) OX=9606 GN=MAP7 PE=1 SV=1	23	17	20	749	0.899	0.650044	4451.2	4002.6
P12956	X-ray repair cross-complementing protein 6 OS=Homo sapiens (Human) OX=9606 GN=XRCC6 PE=1 SV=2	24	14	17	609	1.002	0.973275	4684.9	4694.4
O95433	Activator of 90 kDa heat shock protein ATPase homolog 1 OS=Homo sapiens (Human) OX=9606 GN=AHSA1 PE=1 SV=1	43	12	18	338	1.322	0.104977	2236.2	2956
P62258	14-3-3 protein epsilon OS=Homo sapiens (Human) OX=9606 GN=YWHAE PE=1 SV=1	58	12	26	255	0.994	0.965078	3172.9	3153.8
O00159	Unconventional myosin-Ic OS=Homo sapiens (Human) OX=9606 GN=MYO1C PE=1 SV=4	19	17	22	1063	1.264	0.275737	4104.9	5188.7
Q8IYB3	Serine/arginine repetitive matrix protein 1 OS=Homo sapiens (Human) OX=9606 GN=SRRM1 PE=1 SV=2	15	11	22	904	0.59	0.326496	3468.1	2047.6
P46459	Vesicle-fusing ATPase OS=Homo sapiens (Human) OX=9606 GN=NSF PE=1 SV=3	21	15	17	744	1.26	0.0529977	2531.8	3189
Q07666	KH domain-containing, RNA-binding, signal transduction-associated protein 1 OS=Homo sapiens (Human) OX=9606 GN=KHDRBS1 PE=1 SV=1	26	7	22	443	1.745	0.0537776	2401.6	4190.1
P51149	Ras-related protein Rab-7a OS=Homo sapiens (Human) OX=9606 GN=RAB7A PE=1 SV=1	61	10	14	207	1.195	0.299327	2342.6	2798.4
P26038	Moesin OS=Homo sapiens (Human) OX=9606 GN=MSN PE=1 SV=3	27	14	18	577	0.891	0.581625	3401.6	3030.8
O76070	Gamma-synuclein OS=Homo sapiens (Human) OX=9606 GN=SNCG PE=1 SV=2	69	8	18	127	0.558	0.261871	5794.3	3232.2
P47755	F-actin-capping protein subunit alpha-2 OS=Homo sapiens (Human) OX=9606 GN=CAPZA2 PE=1 SV=3	48	6	25	286	1.201	0.490857	1988.7	2388.4
Q8WVM8	Sec1 family domain-containing protein 1 OS=Homo sapiens (Human) OX=9606 GN=SCFD1 PE=1 SV=4	20	10	13	642	1.252	0.264208	2527.8	3163.9
O75475	PC4 and SFRS1-interacting protein OS=Homo sapiens (Human) OX=9606 GN=PSIP1 PE=1 SV=1	28	15	17	530	0.682	0.279443	4190.9	2856.2
O00429	Dynamin-1-like protein OS=Homo sapiens (Human) OX=9606 GN=DNM1L PE=1 SV=2	23	14	18	736	1.695	0.0692616	2253.6	3820.3
Q9BUP0	EF-hand domain-containing protein D1 OS=Homo sapiens (Human) OX=9606 GN=EFHD1 PE=1 SV=1	45	8	13	239	2.022	0.0511193	1195.2	2416.3
P13646	Keratin, type I cytoskeletal 13 OS=Homo sapiens (Human) OX=9606 GN=KRT13 PE=1 SV=4	13	1	41	458	1.183	0.410986	40.5	48
P14314	Glucosidase 2 subunit beta OS=Homo sapiens (Human) OX=9606 GN=PRKCSH PE=1 SV=2	25	11	20	528	0.828	0.244579	4975.3	4118.6
P28290	Protein ITPRID2 OS=Homo sapiens (Human) OX=9606 GN=ITPRID2 PE=1 SV=3	15	15	19	1259	1.839	0.0101051	782.6	1439.6
P27824	Calnexin OS=Homo sapiens (Human) OX=9606 GN=CANX PE=1 SV=2	22	13	14	592	1.241	0.127043	3619.8	4491.4
P26641	Elongation factor 1-gamma OS=Homo sapiens (Human) OX=9606 GN=EEF1G PE=1 SV=3	29	12	20	437	0.898	0.0757484	4382	3936.6
Q92665	28S ribosomal protein S31, mitochondrial OS=Homo sapiens (Human) OX=9606 GN=MRPS31 PE=1 SV=3	37	12	17	395	2.438	0.0379703	1759.2	4288.9
Q6WKZ4	Rab11 family-interacting protein 1 OS=Homo sapiens (Human) OX=9606 GN=RAB11FIP1 PE=1 SV=3	14	10	14	1283	1.32	0.0115703	981	1294.9
P62820	Ras-related protein Rab-1A OS=Homo sapiens (Human) OX=9606 GN=RAB1A PE=1 SV=3	66	4	18	205	1.138	0.522442	1229	1398.7
Q96RR1	Twinkle protein, mitochondrial OS=Homo sapiens (Human) OX=9606 GN=TWNK PE=1 SV=1	25	12	13	684	0.785	0.341696	1354.1	1063
Q92974	Rho guanine nucleotide exchange factor 2 OS=Homo sapiens (Human) OX=9606 GN=ARHGEF2 PE=1 SV=4	18	15	16	986	1.638	0.029716	1531.5	2508.6
Q9Y266	Nuclear migration protein nudC OS=Homo sapiens (Human) OX=9606 GN=NUDC PE=1 SV=1	38	13	16	331	1.388	0.257509	2328.9	3232.9
O60264	SWI/SNF-related matrix-associated actin-dependent regulator of chromatin subfamily A member 5 OS=Homo sapiens (Human) OX=9606 GN=SMARCA5 PE=1 SV=1	15	13	18	1052	1.473	0.0895439	999.4	1471.8
P04843	Dolichyl-diphosphooligosaccharide--protein glycosyltransferase subunit 1 OS=Homo sapiens (Human) OX=9606 GN=RPN1 PE=1 SV=1	21	12	16	607	1.147	0.00198413	1932.9	2216.2
P61981	14-3-3 protein gamma OS=Homo sapiens (Human) OX=9606 GN=YWHAG PE=1 SV=2	47	7	19	247	1.03	0.644701	1296.8	1335.4
Q13523	Serine/threonine-protein kinase PRP4 homolog OS=Homo sapiens (Human) OX=9606 GN=PRPF4B PE=1 SV=3	10	12	21	1007	0.665	0.268686	1987.6	1321.6
Q9HAV4	Exportin-5 OS=Homo sapiens (Human) OX=9606 GN=XPO5 PE=1 SV=1	13	10	14	1204	1.402	0.144294	1307.7	1833.6
O60664	Perilipin-3 OS=Homo sapiens (Human) OX=9606 GN=PLIN3 PE=1 SV=3	35	14	21	434	1.307	0.0789296	4220.6	5514.8
P52948	Nuclear pore complex protein Nup98-Nup96 OS=Homo sapiens (Human) OX=9606 GN=NUP98 PE=1 SV=4	9	12	14	1817	1.173	0.0730294	1126.3	1321.7
Q9UM54	Unconventional myosin-VI OS=Homo sapiens (Human) OX=9606 GN=MYO6 PE=1 SV=4	11	12	16	1294	1.295	0.0610349	1524.5	1974.3
Q07157	Tight junction protein ZO-1 OS=Homo sapiens (Human) OX=9606 GN=TJP1 PE=1 SV=3	10	13	13	1748	1.179	0.0557756	1407.6	1659.2
P12035	Keratin, type II cytoskeletal 3 OS=Homo sapiens (Human) OX=9606 GN=KRT3 PE=1 SV=3	12	1	35	628	0.795	0.522921	19.4	15.4
P51532	Transcription activator BRG1 OS=Homo sapiens (Human) OX=9606 GN=SMARCA4 PE=1 SV=2	9	9	17	1647	1.653	0.00814692	326.3	539.4
P27694	Replication protein A 70 kDa DNA-binding subunit OS=Homo sapiens (Human) OX=9606 GN=RPA1 PE=1 SV=2	25	12	14	616	1.237	0.179977	2240.7	2771.6
Q13561	Dynactin subunit 2 OS=Homo sapiens (Human) OX=9606 GN=DCTN2 PE=1 SV=4	30	10	16	401	1.252	0.115842	1908.1	2389.6
P47897	Glutamine--tRNA ligase OS=Homo sapiens (Human) OX=9606 GN=QARS1 PE=1 SV=1	20	13	17	775	1.211	0.146421	3298.5	3992.8
P13639	Elongation factor 2 OS=Homo sapiens (Human) OX=9606 GN=EEF2 PE=1 SV=4	19	14	17	858	0.857	0.626202	2304.1	1975.5
Q5JRA6	Transport and Golgi organization protein 1 homolog OS=Homo sapiens (Human) OX=9606 GN=MIA3 PE=1 SV=1	8	14	15	1907	0.925	0.818228	3964.6	3666.8
O60610	Protein diaphanous homolog 1 OS=Homo sapiens (Human) OX=9606 GN=DIAPH1 PE=1 SV=2	11	13	14	1272	1.828	0.0369631	2596.3	4746.7
P51398	28S ribosomal protein S29, mitochondrial OS=Homo sapiens (Human) OX=9606 GN=DAP3 PE=1 SV=1	30	11	17	398	3.177	0.0228649	1111.5	3531.4
Q15365	Poly(rC)-binding protein 1 OS=Homo sapiens (Human) OX=9606 GN=PCBP1 PE=1 SV=2	38	5	23	356	0.964	0.761454	1764.4	1700.8
P82933	28S ribosomal protein S9, mitochondrial OS=Homo sapiens (Human) OX=9606 GN=MRPS9 PE=1 SV=2	32	12	19	396	2.484	0.0831739	2013.1	5000.1
O94776	Metastasis-associated protein MTA2 OS=Homo sapiens (Human) OX=9606 GN=MTA2 PE=1 SV=1	23	13	18	668	1.276	0.346581	3389.6	4325
Q01518	Adenylyl cyclase-associated protein 1 OS=Homo sapiens (Human) OX=9606 GN=CAP1 PE=1 SV=5	28	11	13	475	0.841	0.340007	3818.6	3211.6
Q9NZM3	Intersectin-2 OS=Homo sapiens (Human) OX=9606 GN=ITSN2 PE=1 SV=3	8	11	15	1697	1.373	0.166317	1102.9	1513.8
Q01546	Keratin, type II cytoskeletal 2 oral OS=Homo sapiens (Human) OX=9606 GN=KRT76 PE=1 SV=2	12	1	37	638	0.434	0.649626	471.9	204.9
Q92552	28S ribosomal protein S27, mitochondrial OS=Homo sapiens (Human) OX=9606 GN=MRPS27 PE=1 SV=3	33	13	21	414	1.443	0.177288	3006.9	4339
P04406	Glyceraldehyde-3-phosphate dehydrogenase OS=Homo sapiens (Human) OX=9606 GN=GAPDH PE=1 SV=3	30	8	22	335	0.746	0.612894	4827.7	3600.2
Q9NV79	Protein-L-isoaspartate O-methyltransferase domain-containing protein 2 OS=Homo sapiens (Human) OX=9606 GN=PCMTD2 PE=1 SV=2	36	12	18	361	0.655	0.49637	5329.6	3489.9
Q92614	Unconventional myosin-XVIIIa OS=Homo sapiens (Human) OX=9606 GN=MYO18A PE=1 SV=3	7	11	12	2054	1.574	0.037245	812.5	1278.6
Q13085	Acetyl-CoA carboxylase 1 OS=Homo sapiens (Human) OX=9606 GN=ACACA PE=1 SV=2	7	14	16	2346	1.936	0.0224555	1174.9	2274.7
O43852	Calumenin OS=Homo sapiens (Human) OX=9606 GN=CALU PE=1 SV=2	41	9	12	315	1.689	0.0837584	1109.1	1873.7
P62195	26S proteasome regulatory subunit 8 OS=Homo sapiens (Human) OX=9606 GN=PSMC5 PE=1 SV=1	32	10	13	406	0.941	0.322353	1345.8	1265.9
Q9BWF3	RNA-binding protein 4 OS=Homo sapiens (Human) OX=9606 GN=RBM4 PE=1 SV=1	36	2	23	364	0.73	0.0445705	216.6	158.2
Q99873	Protein arginine N-methyltransferase 1 OS=Homo sapiens (Human) OX=9606 GN=PRMT1 PE=1 SV=3	31	11	16	371	0.634	0.315076	3464.3	2196
Q96SB3	Neurabin-2 OS=Homo sapiens (Human) OX=9606 GN=PPP1R9B PE=1 SV=3	18	12	13	817	1.521	0.0814564	2083.1	3168
Q06787	Synaptic functional regulator FMR1 OS=Homo sapiens (Human) OX=9606 GN=FMR1 PE=1 SV=1	21	11	19	632	0.859	0.623136	2200.9	1891.5
Q96QD9	UAP56-interacting factor OS=Homo sapiens (Human) OX=9606 GN=FYTTD1 PE=1 SV=3	41	11	16	318	0.69	0.328367	3287.7	2270.1
Q8N0X7	Spartin OS=Homo sapiens (Human) OX=9606 GN=SPART PE=1 SV=1	21	14	16	666	1.62	0.217128	2545	4122.7
P27797	Calreticulin OS=Homo sapiens (Human) OX=9606 GN=CALR PE=1 SV=1	34	9	13	417	1.084	0.703528	2760.1	2991.3
P68104	Elongation factor 1-alpha 1 OS=Homo sapiens (Human) OX=9606 GN=EEF1A1 PE=1 SV=1	23	7	27	462	0.687	0.0247686	4617.1	3171.2
O15372	Eukaryotic translation initiation factor 3 subunit H OS=Homo sapiens (Human) OX=9606 GN=EIF3H PE=1 SV=1	33	10	19	352	0.784	0.447651	2883.5	2260.3
P31946	14-3-3 protein beta/alpha OS=Homo sapiens (Human) OX=9606 GN=YWHAB PE=1 SV=3	49	5	16	246	0.877	0.661476	538.4	471.9
P19012	Keratin, type I cytoskeletal 15 OS=Homo sapiens (Human) OX=9606 GN=KRT15 PE=1 SV=3	15	2	44	456	0.548	0.397127	152.9	83.8
Q6ZRV2	Protein FAM83H OS=Homo sapiens (Human) OX=9606 GN=FAM83H PE=1 SV=3	18	13	14	1179	1.164	0.368699	553.7	644.4
O76094	Signal recognition particle subunit SRP72 OS=Homo sapiens (Human) OX=9606 GN=SRP72 PE=1 SV=3	15	8	10	671	0.782	0.224672	1645.9	1287.6
P42285	Exosome RNA helicase MTR4 OS=Homo sapiens (Human) OX=9606 GN=MTREX PE=1 SV=3	13	11	11	1042	1.37	0.183004	1610.1	2205.3
Q8N1N4	Keratin, type II cytoskeletal 78 OS=Homo sapiens (Human) OX=9606 GN=KRT78 PE=1 SV=2	26	9	21	520	0.402	0.460135	2146.6	863
Q9Y5B9	FACT complex subunit SPT16 OS=Homo sapiens (Human) OX=9606 GN=SUPT16H PE=1 SV=1	16	16	16	1047	1.721	0.0552621	2071	3565
O15371	Eukaryotic translation initiation factor 3 subunit D OS=Homo sapiens (Human) OX=9606 GN=EIF3D PE=1 SV=1	32	10	11	548	1.181	0.0952695	1258.3	1486.4
Q9GZR7	ATP-dependent RNA helicase DDX24 OS=Homo sapiens (Human) OX=9606 GN=DDX24 PE=1 SV=1	16	9	10	859	1.422	0.204045	668.9	951.2
P14735	Insulin-degrading enzyme OS=Homo sapiens (Human) OX=9606 GN=IDE PE=1 SV=4	15	14	15	1019	0.418	0.46037	2966.4	1239.6
Q5QNW6	Histone H2B type 2-F OS=Homo sapiens (Human) OX=9606 GN=H2BC18 PE=1 SV=3	58	2	28	126	0.912	0.708636	378.1	344.9
Q9Y3F4	Serine-threonine kinase receptor-associated protein OS=Homo sapiens (Human) OX=9606 GN=STRAP PE=1 SV=1	37	10	13	350	0.993	0.964854	1925.1	1912.2
Q5T3I0	G patch domain-containing protein 4 OS=Homo sapiens (Human) OX=9606 GN=GPATCH4 PE=1 SV=2	30	11	13	446	0.753	0.385526	1882.4	1418.1
Q8TAQ2	SWI/SNF complex subunit SMARCC2 OS=Homo sapiens (Human) OX=9606 GN=SMARCC2 PE=1 SV=1	13	9	16	1214	1.204	0.272542	2283.7	2749.1
Q7Z406	Myosin-14 OS=Homo sapiens (Human) OX=9606 GN=MYH14 PE=1 SV=2	6	6	17	1995	0.981	0.922303	1063.7	1043.3
P20020	Plasma membrane calcium-transporting ATPase 1 OS=Homo sapiens (Human) OX=9606 GN=ATP2B1 PE=1 SV=4	11	9	13	1220	1.329	0.12578	1182.3	1571.1
O76021	Ribosomal L1 domain-containing protein 1 OS=Homo sapiens (Human) OX=9606 GN=RSL1D1 PE=1 SV=3	20	10	17	490	1.114	0.657359	2515.4	2801.6
P31689	DnaJ homolog subfamily A member 1 OS=Homo sapiens (Human) OX=9606 GN=DNAJA1 PE=1 SV=2	27	7	12	397	1.289	0.217988	984.9	1269.6
O60763	General vesicular transport factor p115 OS=Homo sapiens (Human) OX=9606 GN=USO1 PE=1 SV=2	12	10	11	962	1.696	0.0362563	944.2	1601.1
Q8WUM4	Programmed cell death 6-interacting protein OS=Homo sapiens (Human) OX=9606 GN=PDCD6IP PE=1 SV=1	15	12	13	868	1.17	0.235828	1777.8	2080.1
Q9BQ04	RNA-binding protein 4B OS=Homo sapiens (Human) OX=9606 GN=RBM4B PE=1 SV=1	36	1	21	359	0.764	0.173274	44.2	33.8
P22314	Ubiquitin-like modifier-activating enzyme 1 OS=Homo sapiens (Human) OX=9606 GN=UBA1 PE=1 SV=3	13	11	13	1058	0.791	0.272141	1187.8	940.1
Q13492	Phosphatidylinositol-binding clathrin assembly protein OS=Homo sapiens (Human) OX=9606 GN=PICALM PE=1 SV=2	19	9	14	652	1.524	0.134392	2395.4	3650.5
Q99460	26S proteasome non-ATPase regulatory subunit 1 OS=Homo sapiens (Human) OX=9606 GN=PSMD1 PE=1 SV=2	14	12	15	953	1.048	0.54298	1093	1145.2
P43304	Glycerol-3-phosphate dehydrogenase, mitochondrial OS=Homo sapiens (Human) OX=9606 GN=GPD2 PE=1 SV=3	22	11	12	727	1.32	0.0638744	709.2	935.8
Q8N3V7	Synaptopodin OS=Homo sapiens (Human) OX=9606 GN=SYNPO PE=1 SV=2	14	10	16	929	2.187	0.0142156	2682.6	5866.8
Q13263	Transcription intermediary factor 1-beta OS=Homo sapiens (Human) OX=9606 GN=TRIM28 PE=1 SV=5	17	13	13	835	1.188	0.45941	3028.8	3597.4
Q14C86	GTPase-activating protein and VPS9 domain-containing protein 1 OS=Homo sapiens (Human) OX=9606 GN=GAPVD1 PE=1 SV=2	11	14	14	1478	1.216	0.429122	1707	2075.8
Q96C19	EF-hand domain-containing protein D2 OS=Homo sapiens (Human) OX=9606 GN=EFHD2 PE=1 SV=1	37	7	18	240	2.219	0.00558626	1812.6	4023
A8K2U0	Alpha-2-macroglobulin-like protein 1 OS=Homo sapiens (Human) OX=9606 GN=A2ML1 PE=1 SV=3	10	12	13	1454	0.47	0.489075	2621	1230.9
P55265	Double-stranded RNA-specific adenosine deaminase OS=Homo sapiens (Human) OX=9606 GN=ADAR PE=1 SV=4	13	13	14	1226	1.126	0.0127917	1783.9	2009.3
Q9NQX4	Unconventional myosin-Vc OS=Homo sapiens (Human) OX=9606 GN=MYO5C PE=1 SV=2	8	9	15	1742	1.304	0.147374	779.9	1017.2
P01857	Immunoglobulin heavy constant gamma 1 OS=Homo sapiens (Human) OX=9606 GN=IGHG1 PE=1 SV=1	28	5	17	330	0.341	0.253007	3428.6	1168.9
Q86UE4	Protein LYRIC OS=Homo sapiens (Human) OX=9606 GN=MTDH PE=1 SV=2	24	12	12	582	1.736	0.11871	911.6	1582.5
P22626	Heterogeneous nuclear ribonucleoproteins A2/B1 OS=Homo sapiens (Human) OX=9606 GN=HNRNPA2B1 PE=1 SV=2	44	11	18	353	0.707	0.177538	2983.9	2110.4
Q9ULJ8	Neurabin-1 OS=Homo sapiens (Human) OX=9606 GN=PPP1R9A PE=1 SV=2	16	12	16	1098	1.589	0.0511741	976.6	1552.1
O00567	Nucleolar protein 56 OS=Homo sapiens (Human) OX=9606 GN=NOP56 PE=1 SV=4	18	9	12	594	1.166	0.441858	1539.1	1794
Q8WUM0	Nuclear pore complex protein Nup133 OS=Homo sapiens (Human) OX=9606 GN=NUP133 PE=1 SV=2	14	12	12	1156	1.87	0.0352182	794.5	1485.6
Q92538	Golgi-specific brefeldin A-resistance guanine nucleotide exchange factor 1 OS=Homo sapiens (Human) OX=9606 GN=GBF1 PE=1 SV=2	8	11	12	1859	1.92	0.0796499	792	1520.6
Q9H0U4	Ras-related protein Rab-1B OS=Homo sapiens (Human) OX=9606 GN=RAB1B PE=1 SV=1	60	3	15	201	1.027	0.807374	221.2	227.3
P36957	Dihydrolipoyllysine-residue succinyltransferase component of 2-oxoglutarate dehydrogenase complex, mitochondrial OS=Homo sapiens (Human) OX=9606 GN=DLST PE=1 SV=4	21	8	15	453	0.751	0.547655	2816.3	2113.7
P04075	Fructose-bisphosphate aldolase A OS=Homo sapiens (Human) OX=9606 GN=ALDOA PE=1 SV=2	30	11	16	364	0.728	0.523611	3527.7	2568.8
Q9ULV0	Unconventional myosin-Vb OS=Homo sapiens (Human) OX=9606 GN=MYO5B PE=1 SV=3	8	7	13	1848	1.233	0.474487	459.9	567
P31327	Carbamoyl-phosphate synthase [ammonia], mitochondrial OS=Homo sapiens (Human) OX=9606 GN=CPS1 PE=1 SV=2	9	11	13	1500	1.448	0.211279	841.1	1218.1
P46060	Ran GTPase-activating protein 1 OS=Homo sapiens (Human) OX=9606 GN=RANGAP1 PE=1 SV=1	24	10	12	587	1.437	0.0830956	1192.9	1713.6
P78371	T-complex protein 1 subunit beta OS=Homo sapiens (Human) OX=9606 GN=CCT2 PE=1 SV=4	23	11	14	535	0.917	0.496219	1910.9	1752.1
P60660	Myosin light polypeptide 6 OS=Homo sapiens (Human) OX=9606 GN=MYL6 PE=1 SV=2	39	4	14	151	0.928	0.309732	1548.6	1437.2
Q15293	Reticulocalbin-1 OS=Homo sapiens (Human) OX=9606 GN=RCN1 PE=1 SV=1	32	8	16	331	1.654	0.0831645	1524.6	2521.3
Q7KZF4	Staphylococcal nuclease domain-containing protein 1 OS=Homo sapiens (Human) OX=9606 GN=SND1 PE=1 SV=1	14	11	11	910	0.96	0.708919	1126.9	1081.4
P31947	14-3-3 protein sigma OS=Homo sapiens (Human) OX=9606 GN=SFN PE=1 SV=1	42	6	17	248	0.293	0.42284	1766.6	517.9
O60784	Target of Myb protein 1 OS=Homo sapiens (Human) OX=9606 GN=TOM1 PE=1 SV=2	31	8	11	492	1.31	0.239172	472.2	618.6
P62987	Ubiquitin-60S ribosomal protein L40 OS=Homo sapiens (Human) OX=9606 GN=UBA52 PE=1 SV=2	48	8	87	128	0.243	0.0432323	21702.9	5270
P02768	Albumin OS=Homo sapiens (Human) OX=9606 GN=ALB PE=1 SV=2	19	11	20	609	0.581	0.0239731	4803.8	2789.9
Q15029	116 kDa U5 small nuclear ribonucleoprotein component OS=Homo sapiens (Human) OX=9606 GN=EFTUD2 PE=1 SV=1	15	9	12	972	1.245	0.346166	586.4	730
O43242	26S proteasome non-ATPase regulatory subunit 3 OS=Homo sapiens (Human) OX=9606 GN=PSMD3 PE=1 SV=2	25	11	14	534	1.022	0.382644	2306.5	2358
Q9BVJ6	U3 small nucleolar RNA-associated protein 14 homolog A OS=Homo sapiens (Human) OX=9606 GN=UTP14A PE=1 SV=1	19	12	13	771	1.066	0.721949	1363.2	1452.6
Q8WYP5	Protein ELYS OS=Homo sapiens (Human) OX=9606 GN=AHCTF1 PE=1 SV=3	8	12	12	2266	2.054	0.0735925	788.9	1620.1
P54920	Alpha-soluble NSF attachment protein OS=Homo sapiens (Human) OX=9606 GN=NAPA PE=1 SV=3	31	7	12	295	1.072	0.512909	1299.5	1393.6
Q9UHR4	Brain-specific angiogenesis inhibitor 1-associated protein 2-like protein 1 OS=Homo sapiens (Human) OX=9606 GN=BAIAP2L1 PE=1 SV=2	25	11	13	511	1.414	0.249452	2145.1	3033.7
Q15746	Myosin light chain kinase, smooth muscle OS=Homo sapiens (Human) OX=9606 GN=MYLK PE=1 SV=4	8	11	11	1914	1.83	0.0196468	692.8	1267.8
P14866	Heterogeneous nuclear ribonucleoprotein L OS=Homo sapiens (Human) OX=9606 GN=HNRNPL PE=1 SV=2	23	10	14	589	0.859	0.176057	1143.4	982.3
Q9C075	Keratin, type I cytoskeletal 23 OS=Homo sapiens (Human) OX=9606 GN=KRT23 PE=1 SV=2	31	10	17	422	0.467	0.49994	1709.7	798.4
Q9NVP1	ATP-dependent RNA helicase DDX18 OS=Homo sapiens (Human) OX=9606 GN=DDX18 PE=1 SV=2	16	10	13	670	1.506	0.199406	2115.8	3185.4
Q8NC51	Plasminogen activator inhibitor 1 RNA-binding protein OS=Homo sapiens (Human) OX=9606 GN=SERBP1 PE=1 SV=2	29	10	12	408	0.854	0.310293	1622.6	1385.3
Q13200	26S proteasome non-ATPase regulatory subunit 2 OS=Homo sapiens (Human) OX=9606 GN=PSMD2 PE=1 SV=3	10	8	10	908	0.866	0.0751325	1409.2	1220.9
O43237	Cytoplasmic dynein 1 light intermediate chain 2 OS=Homo sapiens (Human) OX=9606 GN=DYNC1LI2 PE=1 SV=1	28	11	14	492	1.04	0.539252	937	974.2
P05388	60S acidic ribosomal protein P0 OS=Homo sapiens (Human) OX=9606 GN=RPLP0 PE=1 SV=1	34	8	12	317	1.727	0.0319745	919.5	1587.9
Q92922	SWI/SNF complex subunit SMARCC1 OS=Homo sapiens (Human) OX=9606 GN=SMARCC1 PE=1 SV=3	15	9	15	1105	1.106	0.107575	1029.7	1139.4
Q5SW79	Centrosomal protein of 170 kDa OS=Homo sapiens (Human) OX=9606 GN=CEP170 PE=1 SV=1	9	11	14	1584	0.924	0.665319	839.3	775.6
Q92973	Transportin-1 OS=Homo sapiens (Human) OX=9606 GN=TNPO1 PE=1 SV=2	14	8	10	898	1.436	0.097002	461.2	662.2
Q8WXI9	Transcriptional repressor p66-beta OS=Homo sapiens (Human) OX=9606 GN=GATAD2B PE=1 SV=1	21	9	12	593	1.362	0.123757	1618.4	2204.2
P00338	L-lactate dehydrogenase A chain OS=Homo sapiens (Human) OX=9606 GN=LDHA PE=1 SV=2	34	9	13	332	0.812	0.678052	2255.5	1832.1
Q8N257	Histone H2B type 3-B OS=Homo sapiens (Human) OX=9606 GN=H2BU1 PE=1 SV=3	57	2	26	126	0.836	0.251876	1094.1	914.5
Q16778	Histone H2B type 2-E OS=Homo sapiens (Human) OX=9606 GN=H2BC21 PE=1 SV=3	57	0	27	126
Q5JPE7	Nodal modulator 2 OS=Homo sapiens (Human) OX=9606 GN=NOMO2 PE=1 SV=1	11	11	12	1267	1.082	0.416003	1467.8	1587.9
Q16891	MICOS complex subunit MIC60 OS=Homo sapiens (Human) OX=9606 GN=IMMT PE=1 SV=1	15	11	14	758	1.135	0.548042	2406.5	2730.8
P55081	Microfibrillar-associated protein 1 OS=Homo sapiens (Human) OX=9606 GN=MFAP1 PE=1 SV=2	23	7	10	439	0.718	0.366677	2512.3	1804.5
P31944	Caspase-14 OS=Homo sapiens (Human) OX=9606 GN=CASP14 PE=1 SV=2	33	8	15	242	0.31	0.471755	1469.1	456
P35998	26S proteasome regulatory subunit 7 OS=Homo sapiens (Human) OX=9606 GN=PSMC2 PE=1 SV=3	26	10	12	433	0.696	0.200362	1558.9	1084.7
P40763	Signal transducer and activator of transcription 3 OS=Homo sapiens (Human) OX=9606 GN=STAT3 PE=1 SV=2	14	9	12	770	1.268	0.257895	1627.9	2063.9
Q9UDY2	Tight junction protein ZO-2 OS=Homo sapiens (Human) OX=9606 GN=TJP2 PE=1 SV=2	17	12	13	1190	1.102	0.67897	2295	2529
P35232	Prohibitin OS=Homo sapiens (Human) OX=9606 GN=PHB PE=1 SV=1	37	10	12	272	1.099	0.519389	2035	2236.3
Q9BRQ8	Ferroptosis suppressor protein 1 OS=Homo sapiens (Human) OX=9606 GN=AIFM2 PE=1 SV=1	27	7	13	373	0.74	0.39059	2221.4	1642.8
Q9Y5K8	V-type proton ATPase subunit D OS=Homo sapiens (Human) OX=9606 GN=ATP6V1D PE=1 SV=1	37	8	10	247	0.933	0.201824	1129.5	1054.1
O75821	Eukaryotic translation initiation factor 3 subunit G OS=Homo sapiens (Human) OX=9606 GN=EIF3G PE=1 SV=2	26	6	8	320	1.282	0.263702	1485	1904.1
P50991	T-complex protein 1 subunit delta OS=Homo sapiens (Human) OX=9606 GN=CCT4 PE=1 SV=4	24	11	13	539	0.995	0.959308	2208.2	2196.9
Q13310	Polyadenylate-binding protein 4 OS=Homo sapiens (Human) OX=9606 GN=PABPC4 PE=1 SV=1	15	5	13	644	0.944	0.760569	986.3	931.3
Q9UPQ0	LIM and calponin homology domains-containing protein 1 OS=Homo sapiens (Human) OX=9606 GN=LIMCH1 PE=1 SV=4	13	12	12	1083	1.255	0.0451822	1043.2	1308.9
P55084	Trifunctional enzyme subunit beta, mitochondrial OS=Homo sapiens (Human) OX=9606 GN=HADHB PE=1 SV=3	22	9	12	474	1.233	0.22245	2872.8	3541.8
P19338	Nucleolin OS=Homo sapiens (Human) OX=9606 GN=NCL PE=1 SV=3	17	12	15	710	0.999	0.99453	2680.7	2677.8
P23786	Carnitine O-palmitoyltransferase 2, mitochondrial OS=Homo sapiens (Human) OX=9606 GN=CPT2 PE=1 SV=2	20	11	12	658	0.679	0.118358	2098.7	1425
P82675	28S ribosomal protein S5, mitochondrial OS=Homo sapiens (Human) OX=9606 GN=MRPS5 PE=1 SV=2	25	9	12	430	3.92	0.0206273	1190.5	4667.1
P67936	Tropomyosin alpha-4 chain OS=Homo sapiens (Human) OX=9606 GN=TPM4 PE=1 SV=3	40	6	12	248	0.802	0.296332	1666.2	1336.8
P26640	Valine--tRNA ligase OS=Homo sapiens (Human) OX=9606 GN=VARS1 PE=1 SV=4	12	13	14	1264	1.266	0.129369	1416.6	1793
Q6DD88	Atlastin-3 OS=Homo sapiens (Human) OX=9606 GN=ATL3 PE=1 SV=1	21	7	9	541	1.229	0.165791	650.9	799.6
Q13501	Sequestosome-1 OS=Homo sapiens (Human) OX=9606 GN=SQSTM1 PE=1 SV=1	33	7	13	440	0.577	0.134379	1454.5	838.6
P61326	Protein mago nashi homolog OS=Homo sapiens (Human) OX=9606 GN=MAGOH PE=1 SV=1	50	9	28	146	0.576	0.278716	8181.2	4716.4
Q7Z5K2	Wings apart-like protein homolog OS=Homo sapiens (Human) OX=9606 GN=WAPL PE=1 SV=1	12	10	10	1190	1.606	0.0746974	787.3	1264.1
Q9H4A3	Serine/threonine-protein kinase WNK1 OS=Homo sapiens (Human) OX=9606 GN=WNK1 PE=1 SV=2	5	10	11	2382	1.524	0.135275	1590.5	2424.5
O43615	Mitochondrial import inner membrane translocase subunit TIM44 OS=Homo sapiens (Human) OX=9606 GN=TIMM44 PE=1 SV=2	19	9	10	452	1.393	0.230019	1034.9	1441.5
P31930	Cytochrome b-c1 complex subunit 1, mitochondrial OS=Homo sapiens (Human) OX=9606 GN=UQCRC1 PE=1 SV=3	24	9	10	480	1.083	0.254418	2072.2	2244.9
Q7L014	Probable ATP-dependent RNA helicase DDX46 OS=Homo sapiens (Human) OX=9606 GN=DDX46 PE=1 SV=2	14	13	14	1031	0.984	0.919899	1762.9	1734.5
Q13148	TAR DNA-binding protein 43 OS=Homo sapiens (Human) OX=9606 GN=TARDBP PE=1 SV=1	27	8	10	414	0.591	0.405984	1955.3	1156.5
Q99614	Tetratricopeptide repeat protein 1 OS=Homo sapiens (Human) OX=9606 GN=TTC1 PE=1 SV=1	39	11	19	292	1.154	0.462788	1411.5	1628.7
P63208	S-phase kinase-associated protein 1 OS=Homo sapiens (Human) OX=9606 GN=SKP1 PE=1 SV=2	47	6	7	163	0.959	0.851283	2087.8	2001.3
P09874	Poly [ADP-ribose] polymerase 1 OS=Homo sapiens (Human) OX=9606 GN=PARP1 PE=1 SV=4	12	10	10	1014	1.481	0.111055	1178.1	1744.5
Q6P2Q9	Pre-mRNA-processing-splicing factor 8 OS=Homo sapiens (Human) OX=9606 GN=PRPF8 PE=1 SV=2	7	12	13	2335	1.147	0.192772	613.2	703.2
P13010	X-ray repair cross-complementing protein 5 OS=Homo sapiens (Human) OX=9606 GN=XRCC5 PE=1 SV=3	16	6	11	732	1.117	0.254987	503.8	562.5
P07339	Cathepsin D OS=Homo sapiens (Human) OX=9606 GN=CTSD PE=1 SV=1	23	8	12	412	0.813	0.559347	3268.4	2655.8
Q6ZUT6	Coiled-coil domain-containing protein 9B OS=Homo sapiens (Human) OX=9606 GN=CCDC9B PE=1 SV=1	21	10	11	534	0.543	0.270582	1803	979.4
Q6P4F7	Rho GTPase-activating protein 11A OS=Homo sapiens (Human) OX=9606 GN=ARHGAP11A PE=1 SV=2	12	11	13	1023	1.628	0.0556515	943.9	1537.1
O00170	AH receptor-interacting protein OS=Homo sapiens (Human) OX=9606 GN=AIP PE=1 SV=2	28	7	12	330	1.086	0.356249	1513.6	1643.8
P06702	Protein S100-A9 OS=Homo sapiens (Human) OX=9606 GN=S100A9 PE=1 SV=1	53	6	59	114	0.203	0.395665	9184.1	1863.5
O60884	DnaJ homolog subfamily A member 2 OS=Homo sapiens (Human) OX=9606 GN=DNAJA2 PE=1 SV=1	31	8	12	412	1.224	0.332353	1062	1300
Q15366	Poly(rC)-binding protein 2 OS=Homo sapiens (Human) OX=9606 GN=PCBP2 PE=1 SV=1	27	3	20	365	0.992	0.72427	1479.1	1467.3
Q9Y262	Eukaryotic translation initiation factor 3 subunit L OS=Homo sapiens (Human) OX=9606 GN=EIF3L PE=1 SV=1	20	11	11	564	1.232	0.0729469	2256.9	2781.2
Q96EY7	Pentatricopeptide repeat domain-containing protein 3, mitochondrial OS=Homo sapiens (Human) OX=9606 GN=PTCD3 PE=1 SV=3	20	8	10	689	2.185	0.0966585	345.6	755.3
Q14683	Structural maintenance of chromosomes protein 1A OS=Homo sapiens (Human) OX=9606 GN=SMC1A PE=1 SV=2	9	8	10	1233	1.734	0.0235441	743.3	1289.2
P35658	Nuclear pore complex protein Nup214 OS=Homo sapiens (Human) OX=9606 GN=NUP214 PE=1 SV=2	7	11	11	2090	1.235	0.221968	797.2	984.2
Q6P2E9	Enhancer of mRNA-decapping protein 4 OS=Homo sapiens (Human) OX=9606 GN=EDC4 PE=1 SV=1	11	11	11	1401	1.14	0.553186	1135.4	1294.8
P14868	Aspartate--tRNA ligase, cytoplasmic OS=Homo sapiens (Human) OX=9606 GN=DARS1 PE=1 SV=2	20	10	14	501	1.074	0.191074	2041.2	2192.3
P10412	Histone H1.4 OS=Homo sapiens (Human) OX=9606 GN=H1-4 PE=1 SV=2	33	3	33	219	0.751	0.288179	1914.4	1437
Q15811	Intersectin-1 OS=Homo sapiens (Human) OX=9606 GN=ITSN1 PE=1 SV=3	9	11	12	1721	1.659	0.119601	1035.9	1719
Q8N3U4	Cohesin subunit SA-2 OS=Homo sapiens (Human) OX=9606 GN=STAG2 PE=1 SV=3	11	10	13	1231	1.769	0.0630601	1236.6	2187.9
O15511	Actin-related protein 2/3 complex subunit 5 OS=Homo sapiens (Human) OX=9606 GN=ARPC5 PE=1 SV=3	46	6	11	151	1.539	0.0609705	1056.5	1625.9
Q6KC79	Nipped-B-like protein OS=Homo sapiens (Human) OX=9606 GN=NIPBL PE=1 SV=2	5	11	11	2804	1.511	0.0696813	641.2	968.6
P05109	Protein S100-A8 OS=Homo sapiens (Human) OX=9606 GN=S100A8 PE=1 SV=1	80	9	44	93	0.288	0.444938	8651.6	2492.3
Q9BPX5	Actin-related protein 2/3 complex subunit 5-like protein OS=Homo sapiens (Human) OX=9606 GN=ARPC5L PE=1 SV=1	60	8	15	153	1.382	0.0385875	1405.4	1942
P15311	Ezrin OS=Homo sapiens (Human) OX=9606 GN=EZR PE=1 SV=4	19	8	10	586	0.65	0.500848	1802.1	1172
P35249	Replication factor C subunit 4 OS=Homo sapiens (Human) OX=9606 GN=RFC4 PE=1 SV=2	32	8	9	363	1.132	0.355941	1027.2	1162.6
Q99613	Eukaryotic translation initiation factor 3 subunit C OS=Homo sapiens (Human) OX=9606 GN=EIF3C PE=1 SV=1	14	13	14	913	1.196	0.000110634	2210.1	2644.4
P61160	Actin-related protein 2 OS=Homo sapiens (Human) OX=9606 GN=ACTR2 PE=1 SV=1	20	7	13	394	1.28	0.215008	1776.6	2274
O15144	Actin-related protein 2/3 complex subunit 2 OS=Homo sapiens (Human) OX=9606 GN=ARPC2 PE=1 SV=1	34	11	21	300	1.779	0.0116488	1811.8	3222.8
P60228	Eukaryotic translation initiation factor 3 subunit E OS=Homo sapiens (Human) OX=9606 GN=EIF3E PE=1 SV=1	25	9	14	445	1.249	0.192248	1557	1944.8
P24534	Elongation factor 1-beta OS=Homo sapiens (Human) OX=9606 GN=EEF1B2 PE=1 SV=3	40	6	9	225	0.819	0.167951	1940.6	1590.2
Q04917	14-3-3 protein eta OS=Homo sapiens (Human) OX=9606 GN=YWHAH PE=1 SV=4	46	8	12	246	0.997	0.989958	1076.6	1073.6
Q15370	Elongin-B OS=Homo sapiens (Human) OX=9606 GN=ELOB PE=1 SV=1	69	7	21	118	0.588	0.352799	6389.3	3754.5
P16403	Histone H1.2 OS=Homo sapiens (Human) OX=9606 GN=H1-2 PE=1 SV=2	37	3	28	213	0.79	0.403455	2224.9	1758.7
Q15459	Splicing factor 3A subunit 1 OS=Homo sapiens (Human) OX=9606 GN=SF3A1 PE=1 SV=1	15	10	13	793	0.855	0.202044	1402.5	1198.9
Q9BUF5	Tubulin beta-6 chain OS=Homo sapiens (Human) OX=9606 GN=TUBB6 PE=1 SV=1	17	3	21	446	0.982	0.838914	196.7	193.2
Q9BSJ8	Extended synaptotagmin-1 OS=Homo sapiens (Human) OX=9606 GN=ESYT1 PE=1 SV=1	9	8	8	1104	1.608	0.0875419	575.8	926
Q96PK6	RNA-binding protein 14 OS=Homo sapiens (Human) OX=9606 GN=RBM14 PE=1 SV=2	12	9	15	669	1.315	0.107828	2411.8	3172.6
P82650	28S ribosomal protein S22, mitochondrial OS=Homo sapiens (Human) OX=9606 GN=MRPS22 PE=1 SV=1	33	10	12	360	1.857	0.0966667	1379.4	2561
Q8IY67	Ribonucleoprotein PTB-binding 1 OS=Homo sapiens (Human) OX=9606 GN=RAVER1 PE=1 SV=1	12	6	11	606	0.695	0.289846	1647	1144.9
Q13185	Chromobox protein homolog 3 OS=Homo sapiens (Human) OX=9606 GN=CBX3 PE=1 SV=4	58	8	12	183	1.149	0.462587	2139.2	2457.3
Q9Y295	Developmentally-regulated GTP-binding protein 1 OS=Homo sapiens (Human) OX=9606 GN=DRG1 PE=1 SV=1	26	8	9	367	0.919	0.260919	1252.9	1151.6
Q9BZZ5	Apoptosis inhibitor 5 OS=Homo sapiens (Human) OX=9606 GN=API5 PE=1 SV=3	23	8	10	524	1.585	0.147304	847.2	1342.7
P82664	28S ribosomal protein S10, mitochondrial OS=Homo sapiens (Human) OX=9606 GN=MRPS10 PE=1 SV=2	35	6	7	201	3.784	0.0415706	407	1539.8
Q9H7Z7	Prostaglandin E synthase 2 OS=Homo sapiens (Human) OX=9606 GN=PTGES2 PE=1 SV=1	27	8	9	377	1.171	0.558876	1860.4	2177.8
Q13547	Histone deacetylase 1 OS=Homo sapiens (Human) OX=9606 GN=HDAC1 PE=1 SV=1	22	6	9	482	1.329	0.237345	1083.1	1438.9
Q9NRL2	Bromodomain adjacent to zinc finger domain protein 1A OS=Homo sapiens (Human) OX=9606 GN=BAZ1A PE=1 SV=2	7	10	10	1556	1.669	0.110589	588.5	982.4
Q5H9R7	Serine/threonine-protein phosphatase 6 regulatory subunit 3 OS=Homo sapiens (Human) OX=9606 GN=PPP6R3 PE=1 SV=2	13	9	11	873	1.663	0.0439564	1044.1	1735.9
Q08J23	RNA cytosine C(5)-methyltransferase NSUN2 OS=Homo sapiens (Human) OX=9606 GN=NSUN2 PE=1 SV=2	17	9	9	767	1.01	0.935167	1405.8	1419.6
Q16576	Histone-binding protein RBBP7 OS=Homo sapiens (Human) OX=9606 GN=RBBP7 PE=1 SV=1	22	4	13	425	1.472	0.201114	708.2	1042.2
O00291	Huntingtin-interacting protein 1 OS=Homo sapiens (Human) OX=9606 GN=HIP1 PE=1 SV=5	11	12	13	1037	1.449	0.230607	1621.1	2348.9
P63104	14-3-3 protein zeta/delta OS=Homo sapiens (Human) OX=9606 GN=YWHAZ PE=1 SV=1	44	6	14	245	0.674	0.551776	1659.9	1119.2
P61289	Proteasome activator complex subunit 3 OS=Homo sapiens (Human) OX=9606 GN=PSME3 PE=1 SV=1	40	9	18	254	1.552	0.124159	1045.9	1623.6
P51148	Ras-related protein Rab-5C OS=Homo sapiens (Human) OX=9606 GN=RAB5C PE=1 SV=2	49	5	8	216	1.118	0.533628	839.1	938.3
Q14160	Protein scribble homolog OS=Homo sapiens (Human) OX=9606 GN=SCRIB PE=1 SV=4	9	10	10	1630	1.19	0.201913	716	852.4
Q9Y4W2	Ribosomal biogenesis protein LAS1L OS=Homo sapiens (Human) OX=9606 GN=LAS1L PE=1 SV=2	16	10	10	734	2.099	0.0434499	881.1	1849.7
Q3KQU3	MAP7 domain-containing protein 1 OS=Homo sapiens (Human) OX=9606 GN=MAP7D1 PE=1 SV=1	14	9	11	841	0.824	0.434089	1767.6	1456.2
P08133	Annexin A6 OS=Homo sapiens (Human) OX=9606 GN=ANXA6 PE=1 SV=3	17	8	9	673	1.002	0.986231	833.9	835.9
Q7Z3Y7	Keratin, type I cytoskeletal 28 OS=Homo sapiens (Human) OX=9606 GN=KRT28 PE=1 SV=2	10	1	35	464	1.481	0.747991	18.3	27
O96019	Actin-like protein 6A OS=Homo sapiens (Human) OX=9606 GN=ACTL6A PE=1 SV=1	22	7	11	429	1.118	0.202418	1132.3	1265.5
P21796	Voltage-dependent anion-selective channel protein 1 OS=Homo sapiens (Human) OX=9606 GN=VDAC1 PE=1 SV=2	32	7	10	283	1.174	0.0989719	704.1	826.8
Q1ED39	Lysine-rich nucleolar protein 1 OS=Homo sapiens (Human) OX=9606 GN=KNOP1 PE=1 SV=1	23	8	8	458	0.634	0.173174	1545.5	979.5
Q9UN79	Transcription factor SOX-13 OS=Homo sapiens (Human) OX=9606 GN=SOX13 PE=1 SV=3	16	7	10	622	0.626	0.274414	1300.3	814.3
Q7Z794	Keratin, type II cytoskeletal 1b OS=Homo sapiens (Human) OX=9606 GN=KRT77 PE=1 SV=3	16	6	23	578	0.403	0.37475	982.9	395.9
Q13573	SNW domain-containing protein 1 OS=Homo sapiens (Human) OX=9606 GN=SNW1 PE=1 SV=1	19	7	8	536	0.872	0.61601	599	522.5
Q8WVV4	Protein POF1B OS=Homo sapiens (Human) OX=9606 GN=POF1B PE=1 SV=3	19	10	13	589	0.277	0.40449	2968.5	822.3
Q92621	Nuclear pore complex protein Nup205 OS=Homo sapiens (Human) OX=9606 GN=NUP205 PE=1 SV=3	5	9	9	2012	1.572	0.137725	843.8	1326.6
P36578	60S ribosomal protein L4 OS=Homo sapiens (Human) OX=9606 GN=RPL4 PE=1 SV=5	23	9	12	427	1.218	0.0403301	2612.2	3182.3
P08865	40S ribosomal protein SA OS=Homo sapiens (Human) OX=9606 GN=RPSA PE=1 SV=4	35	8	12	295	1.129	0.267615	1773.1	2001.3
O60443	Gasdermin-E OS=Homo sapiens (Human) OX=9606 GN=GSDME PE=1 SV=2	15	6	7	496	1.888	0.0122874	460.9	870.3
P67809	Y-box-binding protein 1 OS=Homo sapiens (Human) OX=9606 GN=YBX1 PE=1 SV=3	34	5	18	324	0.852	0.58127	1090.4	929.1
Q9BRK5	45 kDa calcium-binding protein OS=Homo sapiens (Human) OX=9606 GN=SDF4 PE=1 SV=1	26	8	9	362	1.279	0.260998	760.3	972.4
Q96AE4	Far upstream element-binding protein 1 OS=Homo sapiens (Human) OX=9606 GN=FUBP1 PE=1 SV=3	18	9	12	644	1.029	0.723102	1540.4	1584.6
Q9UBB4	Ataxin-10 OS=Homo sapiens (Human) OX=9606 GN=ATXN10 PE=1 SV=1	23	8	10	475	1.439	0.10667	922.1	1327.2
P47929	Galectin-7 OS=Homo sapiens (Human) OX=9606 GN=LGALS7B PE=1 SV=2	51	6	16	136	0.367	0.457648	2995.9	1098.1
Q9Y2D5	A-kinase anchor protein 2 OS=Homo sapiens (Human) OX=9606 GN=AKAP2 PE=1 SV=3	13	8	10	859	1.28	0.0301428	375.3	480.4
Q29RF7	Sister chromatid cohesion protein PDS5 homolog A OS=Homo sapiens (Human) OX=9606 GN=PDS5A PE=1 SV=1	8	7	10	1337	1.5	0.0860958	505.3	758
P15880	40S ribosomal protein S2 OS=Homo sapiens (Human) OX=9606 GN=RPS2 PE=1 SV=2	30	8	8	293	1.189	0.187499	1164.1	1383.8
Q15008	26S proteasome non-ATPase regulatory subunit 6 OS=Homo sapiens (Human) OX=9606 GN=PSMD6 PE=1 SV=1	25	9	9	389	0.876	0.217107	2771.5	2428.2
A1L390	Pleckstrin homology domain-containing family G member 3 OS=Homo sapiens (Human) OX=9606 GN=PLEKHG3 PE=1 SV=1	11	10	11	1219	1.491	0.0197462	648.8	967.1
P54136	Arginine--tRNA ligase, cytoplasmic OS=Homo sapiens (Human) OX=9606 GN=RARS1 PE=1 SV=2	17	9	10	660	1.202	0.105226	1860.7	2236.1
P63244	Receptor of activated protein C kinase 1 OS=Homo sapiens (Human) OX=9606 GN=RACK1 PE=1 SV=3	36	9	11	317	0.943	0.159275	3593.4	3387.5
Q9NZB2	Constitutive coactivator of PPAR-gamma-like protein 1 OS=Homo sapiens (Human) OX=9606 GN=FAM120A PE=1 SV=2	11	10	12	1118	1.28	0.10659	853.2	1092.1
Q06830	Peroxiredoxin-1 OS=Homo sapiens (Human) OX=9606 GN=PRDX1 PE=1 SV=1	36	5	18	199	0.711	0.251873	3811.7	2708.3
Q86U42	Polyadenylate-binding protein 2 OS=Homo sapiens (Human) OX=9606 GN=PABPN1 PE=1 SV=3	26	7	17	306	0.653	0.398759	5603.1	3660
P11171	Protein 4.1 OS=Homo sapiens (Human) OX=9606 GN=EPB41 PE=1 SV=4	13	8	11	864	1.458	0.119622	563.4	821.6
P19013	Keratin, type II cytoskeletal 4 OS=Homo sapiens (Human) OX=9606 GN=KRT4 PE=1 SV=5	14	3	22	520	1.307	0.498138	419.8	548.6
P05455	Lupus La protein OS=Homo sapiens (Human) OX=9606 GN=SSB PE=1 SV=2	23	8	12	408	0.867	0.397141	954	826.8
P57740	Nuclear pore complex protein Nup107 OS=Homo sapiens (Human) OX=9606 GN=NUP107 PE=1 SV=1	13	8	12	925	1.433	0.0405858	681.4	976.2
O75165	DnaJ homolog subfamily C member 13 OS=Homo sapiens (Human) OX=9606 GN=DNAJC13 PE=1 SV=5	5	7	7	2243	1.445	0.0201813	600.8	868.3
P61106	Ras-related protein Rab-14 OS=Homo sapiens (Human) OX=9606 GN=RAB14 PE=1 SV=4	47	6	7	215	1.116	0.190916	1081.6	1206.8
P50454	Serpin H1 OS=Homo sapiens (Human) OX=9606 GN=SERPINH1 PE=1 SV=2	20	8	9	418	1.018	0.841892	1438.7	1465.1
Q12830	Nucleosome-remodeling factor subunit BPTF OS=Homo sapiens (Human) OX=9606 GN=BPTF PE=1 SV=3	5	11	11	3046	1.947	0.0137489	348.2	677.7
P62191	26S proteasome regulatory subunit 4 OS=Homo sapiens (Human) OX=9606 GN=PSMC1 PE=1 SV=1	23	8	11	440	0.785	0.0543642	1609.8	1264
Q9Y5Q9	General transcription factor 3C polypeptide 3 OS=Homo sapiens (Human) OX=9606 GN=GTF3C3 PE=1 SV=1	16	9	9	886	1.897	0.0299568	406.1	770.1
O75128	Protein cordon-bleu OS=Homo sapiens (Human) OX=9606 GN=COBL PE=1 SV=2	9	10	10	1261	1.58	0.0722974	942.9	1489.5
Q8IVM0	Coiled-coil domain-containing protein 50 OS=Homo sapiens (Human) OX=9606 GN=CCDC50 PE=1 SV=1	24	7	11	306	1.906	0.0508784	1190.2	2268.5
Q8TEQ6	Gem-associated protein 5 OS=Homo sapiens (Human) OX=9606 GN=GEMIN5 PE=1 SV=3	6	8	9	1508	1.531	0.0588208	1189.1	1820.5
P78406	mRNA export factor OS=Homo sapiens (Human) OX=9606 GN=RAE1 PE=1 SV=1	13	3	7	368	0.621	0.207638	1367.8	849.5
P62081	40S ribosomal protein S7 OS=Homo sapiens (Human) OX=9606 GN=RPS7 PE=1 SV=1	50	7	10	194	0.949	0.703901	1887.5	1792
Q15758	Neutral amino acid transporter B(0) OS=Homo sapiens (Human) OX=9606 GN=SLC1A5 PE=1 SV=2	18	8	10	541	1.259	0.200968	1158.2	1458.3
P32969	60S ribosomal protein L9 OS=Homo sapiens (Human) OX=9606 GN=RPL9P8 PE=1 SV=1	48	5	8	192	1.062	0.0892007	2172.8	2306.8
P16989	Y-box-binding protein 3 OS=Homo sapiens (Human) OX=9606 GN=YBX3 PE=1 SV=4	27	5	14	372	0.843	0.43339	689.8	581.6
Q8N1F7	Nuclear pore complex protein Nup93 OS=Homo sapiens (Human) OX=9606 GN=NUP93 PE=1 SV=2	13	12	12	819	1.528	0.0891419	1206.9	1844.5
Q15042	Rab3 GTPase-activating protein catalytic subunit OS=Homo sapiens (Human) OX=9606 GN=RAB3GAP1 PE=1 SV=3	12	9	9	981	1.323	0.0655112	544.1	720
Q92769	Histone deacetylase 2 OS=Homo sapiens (Human) OX=9606 GN=HDAC2 PE=1 SV=2	20	6	10	488	1.337	0.282043	826.5	1105.4
Q9HB71	Calcyclin-binding protein OS=Homo sapiens (Human) OX=9606 GN=CACYBP PE=1 SV=2	39	8	12	228	0.959	0.75861	2446.9	2345.7
P07195	L-lactate dehydrogenase B chain OS=Homo sapiens (Human) OX=9606 GN=LDHB PE=1 SV=2	22	5	9	334	1.489	0.330896	946.5	1408.9
O15143	Actin-related protein 2/3 complex subunit 1B OS=Homo sapiens (Human) OX=9606 GN=ARPC1B PE=1 SV=3	20	6	12	372	1.377	0.101144	798.1	1098.5
O60216	Double-strand-break repair protein rad21 homolog OS=Homo sapiens (Human) OX=9606 GN=RAD21 PE=1 SV=2	16	7	8	631	1.697	0.082013	1158.4	1966
P61421	V-type proton ATPase subunit d 1 OS=Homo sapiens (Human) OX=9606 GN=ATP6V0D1 PE=1 SV=1	27	7	8	351	1.331	0.307232	1089	1449.4
Q99755	Phosphatidylinositol 4-phosphate 5-kinase type-1 alpha OS=Homo sapiens (Human) OX=9606 GN=PIP5K1A PE=1 SV=1	18	4	10	562	1.737	0.0543062	331.1	575
O43143	Pre-mRNA-splicing factor ATP-dependent RNA helicase DHX15 OS=Homo sapiens (Human) OX=9606 GN=DHX15 PE=1 SV=2	13	10	14	795	1.143	0.474017	1175.7	1344.3
P55735	Protein SEC13 homolog OS=Homo sapiens (Human) OX=9606 GN=SEC13 PE=1 SV=3	29	9	10	322	1.099	0.507975	1955.5	2149.1
P17987	T-complex protein 1 subunit alpha OS=Homo sapiens (Human) OX=9606 GN=TCP1 PE=1 SV=1	17	8	10	556	0.97	0.78127	1532.6	1487
Q8TEM1	Nuclear pore membrane glycoprotein 210 OS=Homo sapiens (Human) OX=9606 GN=NUP210 PE=1 SV=3	5	11	11	1887	1.313	0.352837	1860.9	2443.7
Q969G3	SWI/SNF-related matrix-associated actin-dependent regulator of chromatin subfamily E member 1 OS=Homo sapiens (Human) OX=9606 GN=SMARCE1 PE=1 SV=2	25	8	12	411	1.206	0.147467	1487.1	1794.1
P62424	60S ribosomal protein L7a OS=Homo sapiens (Human) OX=9606 GN=RPL7A PE=1 SV=2	30	8	10	266	1.106	0.377823	1570.5	1737.1
Q8N163	Cell cycle and apoptosis regulator protein 2 OS=Homo sapiens (Human) OX=9606 GN=CCAR2 PE=1 SV=2	13	6	8	923	1.588	0.0578868	267.5	424.7
Q02218	2-oxoglutarate dehydrogenase, mitochondrial OS=Homo sapiens (Human) OX=9606 GN=OGDH PE=1 SV=3	11	9	10	1023	0.882	0.751774	1219.7	1076
P60174	Triosephosphate isomerase OS=Homo sapiens (Human) OX=9606 GN=TPI1 PE=1 SV=3	33	7	10	286	0.787	0.549363	1061.9	835.2
P54886	Delta-1-pyrroline-5-carboxylate synthase OS=Homo sapiens (Human) OX=9606 GN=ALDH18A1 PE=1 SV=2	13	7	8	795	1.01	0.950938	571.6	577.4
P00558	Phosphoglycerate kinase 1 OS=Homo sapiens (Human) OX=9606 GN=PGK1 PE=1 SV=3	25	10	11	417	0.662	0.318257	1958.9	1296.5
Q8WWV3	Reticulon-4-interacting protein 1, mitochondrial OS=Homo sapiens (Human) OX=9606 GN=RTN4IP1 PE=1 SV=2	19	5	6	396	0.672	0.246576	1160.4	779.6
Q9H4A6	Golgi phosphoprotein 3 OS=Homo sapiens (Human) OX=9606 GN=GOLPH3 PE=1 SV=1	32	8	11	298	0.805	0.385183	1164.2	937.3
Q9Y3P9	Rab GTPase-activating protein 1 OS=Homo sapiens (Human) OX=9606 GN=RABGAP1 PE=1 SV=3	11	9	11	1069	1.002	0.989773	979.6	981.8
P62906	60S ribosomal protein L10a OS=Homo sapiens (Human) OX=9606 GN=RPL10A PE=1 SV=2	32	6	18	217	1.012	0.870312	2646.3	2679
P49757	Protein numb homolog OS=Homo sapiens (Human) OX=9606 GN=NUMB PE=1 SV=2	14	7	9	651	1.194	0.225752	965.1	1152.1
Q99816	Tumor susceptibility gene 101 protein OS=Homo sapiens (Human) OX=9606 GN=TSG101 PE=1 SV=2	20	6	7	390	1.164	0.025334	785.2	913.6
Q96I24	Far upstream element-binding protein 3 OS=Homo sapiens (Human) OX=9606 GN=FUBP3 PE=1 SV=2	17	7	9	572	0.778	0.330637	1885.3	1466.2
Q9BQL6	Fermitin family homolog 1 OS=Homo sapiens (Human) OX=9606 GN=FERMT1 PE=1 SV=1	17	7	7	677	1.236	0.154609	317.8	392.9
A0MZ66	Shootin-1 OS=Homo sapiens (Human) OX=9606 GN=SHTN1 PE=1 SV=4	16	9	11	631	0.806	0.372197	1411.2	1137.2
Q9H0A0	RNA cytidine acetyltransferase OS=Homo sapiens (Human) OX=9606 GN=NAT10 PE=1 SV=2	10	8	8	1025	1.254	0.179635	849.5	1065.7
Q9Y399	28S ribosomal protein S2, mitochondrial OS=Homo sapiens (Human) OX=9606 GN=MRPS2 PE=1 SV=1	25	7	12	296	2.32	0.069527	972.2	2255.4
Q92888	Rho guanine nucleotide exchange factor 1 OS=Homo sapiens (Human) OX=9606 GN=ARHGEF1 PE=1 SV=2	11	9	9	912	1.551	0.178632	860.8	1335.5
Q92945	Far upstream element-binding protein 2 OS=Homo sapiens (Human) OX=9606 GN=KHSRP PE=1 SV=4	18	5	7	711	0.574	0.165213	394.7	226.6
P62263	40S ribosomal protein S14 OS=Homo sapiens (Human) OX=9606 GN=RPS14 PE=1 SV=3	36	5	10	151	0.896	0.43071	1024.2	917.5
P62873	Guanine nucleotide-binding protein G(I)/G(S)/G(T) subunit beta-1 OS=Homo sapiens (Human) OX=9606 GN=GNB1 PE=1 SV=3	29	3	10	340	0.961	0.368455	142.7	137.1
P61019	Ras-related protein Rab-2A OS=Homo sapiens (Human) OX=9606 GN=RAB2A PE=1 SV=1	42	7	9	212	0.931	0.299006	1815.4	1690.8
P20042	Eukaryotic translation initiation factor 2 subunit 2 OS=Homo sapiens (Human) OX=9606 GN=EIF2S2 PE=1 SV=2	26	7	9	333	0.766	0.190251	911.9	698.2
Q9P2J5	Leucine--tRNA ligase, cytoplasmic OS=Homo sapiens (Human) OX=9606 GN=LARS1 PE=1 SV=2	9	9	11	1176	1.07	0.337801	1038	1110.6
P39748	Flap endonuclease 1 OS=Homo sapiens (Human) OX=9606 GN=FEN1 PE=1 SV=1	21	7	8	380	0.967	0.856368	2094.6	2025
Q15907	Ras-related protein Rab-11B OS=Homo sapiens (Human) OX=9606 GN=RAB11B PE=1 SV=4	38	8	11	218	1.23	0.136994	2763.8	3399.7
Q5W0B1	ORC ubiquitin ligase 1 OS=Homo sapiens (Human) OX=9606 GN=OBI1 PE=1 SV=1	15	9	9	726	2.529	0.019449	700.2	1771.1
O94875	Sorbin and SH3 domain-containing protein 2 OS=Homo sapiens (Human) OX=9606 GN=SORBS2 PE=1 SV=3	8	8	8	1100	1.005	0.92365	1476.3	1484.1
P30084	Enoyl-CoA hydratase, mitochondrial OS=Homo sapiens (Human) OX=9606 GN=ECHS1 PE=1 SV=4	28	6	6	290	0.538	0.332616	1679.8	903.4
P29966	Myristoylated alanine-rich C-kinase substrate OS=Homo sapiens (Human) OX=9606 GN=MARCKS PE=1 SV=4	25	5	7	332	1.418	0.327183	1203.8	1707
P57678	Gem-associated protein 4 OS=Homo sapiens (Human) OX=9606 GN=GEMIN4 PE=1 SV=2	8	7	9	1058	1.373	0.0320972	592.3	813.4
Q709C8	Vacuolar protein sorting-associated protein 13C OS=Homo sapiens (Human) OX=9606 GN=VPS13C PE=1 SV=1	3	9	9	3753	1.34	0.216095	1191.6	1596.4
P04040	Catalase OS=Homo sapiens (Human) OX=9606 GN=CAT PE=1 SV=3	17	7	9	527	0.927	0.499318	463.4	429.4
Q4KMQ1	Taperin OS=Homo sapiens (Human) OX=9606 GN=TPRN PE=1 SV=2	17	8	11	711	1.262	0.301041	991.2	1250.4
P61247	40S ribosomal protein S3a OS=Homo sapiens (Human) OX=9606 GN=RPS3A PE=1 SV=2	36	9	15	264	1.156	0.112634	4188.3	4840.1
P12270	Nucleoprotein TPR OS=Homo sapiens (Human) OX=9606 GN=TPR PE=1 SV=3	4	9	9	2363	1.446	0.0254324	468.6	677.6
Q9Y3D9	28S ribosomal protein S23, mitochondrial OS=Homo sapiens (Human) OX=9606 GN=MRPS23 PE=1 SV=2	44	6	11	190	2.502	0.0271082	671.5	1680.3
Q86V81	THO complex subunit 4 OS=Homo sapiens (Human) OX=9606 GN=ALYREF PE=1 SV=3	26	5	10	257	0.688	0.37897	2318.8	1594.3
P62805	Histone H4 OS=Homo sapiens (Human) OX=9606 GN=H4C12 PE=1 SV=2	57	6	26	103	0.599	0.0774274	7947.3	4760.8
P29692	Elongation factor 1-delta OS=Homo sapiens (Human) OX=9606 GN=EEF1D PE=1 SV=5	24	5	8	281	0.912	0.318747	936.5	853.8
P05198	Eukaryotic translation initiation factor 2 subunit 1 OS=Homo sapiens (Human) OX=9606 GN=EIF2S1 PE=1 SV=3	26	7	9	315	0.636	0.0329781	794	504.6
Q15369	Elongin-C OS=Homo sapiens (Human) OX=9606 GN=ELOC PE=1 SV=1	58	5	16	112	0.753	0.369119	1872.8	1409.7
P51812	Ribosomal protein S6 kinase alpha-3 OS=Homo sapiens (Human) OX=9606 GN=RPS6KA3 PE=1 SV=1	10	6	7	740	1.573	0.0343263	1168.8	1838.3
Q5T4S7	E3 ubiquitin-protein ligase UBR4 OS=Homo sapiens (Human) OX=9606 GN=UBR4 PE=1 SV=1	2	10	10	5183	1.434	0.0226474	778	1115.8
P41091	Eukaryotic translation initiation factor 2 subunit 3 OS=Homo sapiens (Human) OX=9606 GN=EIF2S3 PE=1 SV=3	19	8	9	472	0.817	0.312472	2527.3	2064.4
Q02790	Peptidyl-prolyl cis-trans isomerase FKBP4 OS=Homo sapiens (Human) OX=9606 GN=FKBP4 PE=1 SV=3	17	7	7	459	0.771	0.169209	598.4	461.1
P62879	Guanine nucleotide-binding protein G(I)/G(S)/G(T) subunit beta-2 OS=Homo sapiens (Human) OX=9606 GN=GNB2 PE=1 SV=3	27	3	10	340	1.08	0.673295	95.9	103.6
P38159	RNA-binding motif protein, X chromosome OS=Homo sapiens (Human) OX=9606 GN=RBMX PE=1 SV=3	27	12	21	391	0.813	0.182835	4343.1	3531.3
P39023	60S ribosomal protein L3 OS=Homo sapiens (Human) OX=9606 GN=RPL3 PE=1 SV=2	23	8	13	403	1.151	0.126756	2028	2333.7
Q9Y676	28S ribosomal protein S18b, mitochondrial OS=Homo sapiens (Human) OX=9606 GN=MRPS18B PE=1 SV=1	31	7	10	258	2.349	0.0212171	739.6	1737.4
P27708	CAD protein OS=Homo sapiens (Human) OX=9606 GN=CAD PE=1 SV=3	5	7	8	2225	1.176	0.0503667	1019.9	1199.5
P27105	Erythrocyte band 7 integral membrane protein OS=Homo sapiens (Human) OX=9606 GN=STOM PE=1 SV=3	29	6	8	288	1.242	0.22159	637.8	791.9
Q9H845	Complex I assembly factor ACAD9, mitochondrial OS=Homo sapiens (Human) OX=9606 GN=ACAD9 PE=1 SV=1	14	7	8	621	1.028	0.659683	771.9	793.5
P17980	26S proteasome regulatory subunit 6A OS=Homo sapiens (Human) OX=9606 GN=PSMC3 PE=1 SV=3	20	7	9	439	1.048	0.31157	1392.2	1458.4
O14579	Coatomer subunit epsilon OS=Homo sapiens (Human) OX=9606 GN=COPE PE=1 SV=3	22	5	10	308	1.011	0.916175	1579.1	1596.7
Q6P1J9	Parafibromin OS=Homo sapiens (Human) OX=9606 GN=CDC73 PE=1 SV=1	14	7	7	531	1.152	0.389911	1209.5	1392.7
P28066	Proteasome subunit alpha type-5 OS=Homo sapiens (Human) OX=9606 GN=PSMA5 PE=1 SV=3	29	6	10	241	1.279	0.252683	1078.7	1379.5
P16435	NADPH--cytochrome P450 reductase OS=Homo sapiens (Human) OX=9606 GN=POR PE=1 SV=2	14	8	8	677	1.056	0.336651	784.9	829
Q13838	Spliceosome RNA helicase DDX39B OS=Homo sapiens (Human) OX=9606 GN=DDX39B PE=1 SV=1	21	8	10	428	1.14	0.242865	2095.3	2388.9
Q9NWT8	Aurora kinase A-interacting protein OS=Homo sapiens (Human) OX=9606 GN=AURKAIP1 PE=1 SV=1	26	5	15	199	3.803	0.0550646	591.8	2250.7
P05141	ADP/ATP translocase 2 OS=Homo sapiens (Human) OX=9606 GN=SLC25A5 PE=1 SV=7	22	2	15	298	1.45	0.310041	874.1	1267.1
Q12769	Nuclear pore complex protein Nup160 OS=Homo sapiens (Human) OX=9606 GN=NUP160 PE=1 SV=3	8	8	8	1436	1.261	0.371741	823.6	1038.4
P09923	Intestinal-type alkaline phosphatase OS=Homo sapiens (Human) OX=9606 GN=ALPI PE=1 SV=2	13	5	11	528	1.364	0.182189	1467.6	2002.3
O95361	Tripartite motif-containing protein 16 OS=Homo sapiens (Human) OX=9606 GN=TRIM16 PE=1 SV=3	21	8	8	564	0.955	0.647747	473.9	452.7
Q7Z460	CLIP-associating protein 1 OS=Homo sapiens (Human) OX=9606 GN=CLASP1 PE=1 SV=1	5	7	7	1538	1.544	0.0182615	732.3	1131
Q9Y678	Coatomer subunit gamma-1 OS=Homo sapiens (Human) OX=9606 GN=COPG1 PE=1 SV=1	13	9	12	874	1.048	0.409823	864.2	905.7
Q9BT78	COP9 signalosome complex subunit 4 OS=Homo sapiens (Human) OX=9606 GN=COPS4 PE=1 SV=1	24	7	7	406	1.097	0.389568	661.8	726.2
Q01650	Large neutral amino acids transporter small subunit 1 OS=Homo sapiens (Human) OX=9606 GN=SLC7A5 PE=1 SV=2	13	6	10	507	1.29	0.353608	2181	2814
P62318	Small nuclear ribonucleoprotein Sm D3 OS=Homo sapiens (Human) OX=9606 GN=SNRPD3 PE=1 SV=1	40	3	8	126	0.72	0.0552725	229.2	165.1
Q96CW5	Gamma-tubulin complex component 3 OS=Homo sapiens (Human) OX=9606 GN=TUBGCP3 PE=1 SV=2	10	7	7	907	1.548	0.123719	312.4	483.5
Q92879	CUGBP Elav-like family member 1 OS=Homo sapiens (Human) OX=9606 GN=CELF1 PE=1 SV=2	14	6	11	486	0.612	0.280906	3023.9	1849.6
Q9H3U1	Protein unc-45 homolog A OS=Homo sapiens (Human) OX=9606 GN=UNC45A PE=1 SV=1	12	10	11	944	1.198	0.174861	785.4	941.3
Q8N556	Actin filament-associated protein 1 OS=Homo sapiens (Human) OX=9606 GN=AFAP1 PE=1 SV=2	12	8	9	730	1.485	0.0705542	2428.4	3607.3
Q13330	Metastasis-associated protein MTA1 OS=Homo sapiens (Human) OX=9606 GN=MTA1 PE=1 SV=2	14	5	8	715	1.441	0.113228	345.5	497.8
Q05639	Elongation factor 1-alpha 2 OS=Homo sapiens (Human) OX=9606 GN=EEF1A2 PE=1 SV=1	17	3	15	463	0.868	0.689592	415.1	360.2
Q9H9B1	Histone-lysine N-methyltransferase EHMT1 OS=Homo sapiens (Human) OX=9606 GN=EHMT1 PE=1 SV=4	11	8	8	1298	0.992	0.974113	513.5	509.6
Q14432	cGMP-inhibited 3',5'-cyclic phosphodiesterase A OS=Homo sapiens (Human) OX=9606 GN=PDE3A PE=1 SV=3	10	8	12	1141	1.605	0.131209	385.1	618.2
O00425	Insulin-like growth factor 2 mRNA-binding protein 3 OS=Homo sapiens (Human) OX=9606 GN=IGF2BP3 PE=1 SV=2	19	8	9	579	0.945	0.850604	1063.8	1004.9
P04844	Dolichyl-diphosphooligosaccharide--protein glycosyltransferase subunit 2 OS=Homo sapiens (Human) OX=9606 GN=RPN2 PE=1 SV=3	13	5	7	631	0.905	0.382443	448.9	406.4
Q99996	A-kinase anchor protein 9 OS=Homo sapiens (Human) OX=9606 GN=AKAP9 PE=1 SV=4	3	8	8	3907	1.624	0.195074	357.2	580.1
P53680	AP-2 complex subunit sigma OS=Homo sapiens (Human) OX=9606 GN=AP2S1 PE=1 SV=2	32	4	11	142	1.296	0.313942	771.1	999.5
Q12789	General transcription factor 3C polypeptide 1 OS=Homo sapiens (Human) OX=9606 GN=GTF3C1 PE=1 SV=4	4	7	8	2109	1.908	0.041399	490.7	936.3
Q5D862	Filaggrin-2 OS=Homo sapiens (Human) OX=9606 GN=FLG2 PE=1 SV=1	4	5	8	2391	0.525	0.512411	339.9	178.5
P61006	Ras-related protein Rab-8A OS=Homo sapiens (Human) OX=9606 GN=RAB8A PE=1 SV=1	33	3	10	207	0.752	0.228948	729.5	548.5
P27348	14-3-3 protein theta OS=Homo sapiens (Human) OX=9606 GN=YWHAQ PE=1 SV=1	31	3	11	245	0.999	0.980621	256.8	256.5
P45880	Voltage-dependent anion-selective channel protein 2 OS=Homo sapiens (Human) OX=9606 GN=VDAC2 PE=1 SV=2	31	7	11	294	1.274	0.113934	1109.7	1413.8
Q9BQI0	Allograft inflammatory factor 1-like OS=Homo sapiens (Human) OX=9606 GN=AIF1L PE=1 SV=1	38	5	10	150	1.372	0.0925197	674.3	925.2
P36507	Dual specificity mitogen-activated protein kinase kinase 2 OS=Homo sapiens (Human) OX=9606 GN=MAP2K2 PE=1 SV=1	21	5	6	400	1.111	0.580761	940.1	1044.7
Q5VT52	Regulation of nuclear pre-mRNA domain-containing protein 2 OS=Homo sapiens (Human) OX=9606 GN=RPRD2 PE=1 SV=1	8	9	10	1461	0.983	0.90097	793.5	779.8
P22087	rRNA 2'-O-methyltransferase fibrillarin OS=Homo sapiens (Human) OX=9606 GN=FBL PE=1 SV=2	24	7	9	321	0.74	0.410242	3167.2	2343.8
Q15428	Splicing factor 3A subunit 2 OS=Homo sapiens (Human) OX=9606 GN=SF3A2 PE=1 SV=2	14	4	7	464	0.879	0.580272	676.4	594.3
Q01105	Protein SET OS=Homo sapiens (Human) OX=9606 GN=SET PE=1 SV=3	25	6	8	290	1.209	0.240912	1276.6	1543
Q12904	Aminoacyl tRNA synthase complex-interacting multifunctional protein 1 OS=Homo sapiens (Human) OX=9606 GN=AIMP1 PE=1 SV=2	30	7	7	312	1.43	0.108491	1220.1	1744.5
P61758	Prefoldin subunit 3 OS=Homo sapiens (Human) OX=9606 GN=VBP1 PE=1 SV=4	39	7	9	197	0.89	0.350466	996.6	886.8
Q9NYU2	UDP-glucose:glycoprotein glucosyltransferase 1 OS=Homo sapiens (Human) OX=9606 GN=UGGT1 PE=1 SV=3	7	8	9	1555	1.019	0.360121	656	668.1
O95260	Arginyl-tRNA--protein transferase 1 OS=Homo sapiens (Human) OX=9606 GN=ATE1 PE=1 SV=2	13	6	7	518	0.753	0.603372	775.1	583.8
P23246	Splicing factor, proline- and glutamine-rich OS=Homo sapiens (Human) OX=9606 GN=SFPQ PE=1 SV=2	10	7	9	707	0.897	0.130769	3332.8	2990.5
Q9Y6G9	Cytoplasmic dynein 1 light intermediate chain 1 OS=Homo sapiens (Human) OX=9606 GN=DYNC1LI1 PE=1 SV=3	19	6	9	523	0.956	0.855843	477.2	456.5
Q9H0S4	Probable ATP-dependent RNA helicase DDX47 OS=Homo sapiens (Human) OX=9606 GN=DDX47 PE=1 SV=1	22	7	9	455	1.348	0.0767485	354.4	477.7
O00232	26S proteasome non-ATPase regulatory subunit 12 OS=Homo sapiens (Human) OX=9606 GN=PSMD12 PE=1 SV=3	20	9	9	456	0.882	0.29774	1323.1	1167.3
Q9Y2Z0	Protein SGT1 homolog OS=Homo sapiens (Human) OX=9606 GN=SUGT1 PE=1 SV=3	25	7	7	365	0.977	0.746878	532	519.6
Q6P996	Pyridoxal-dependent decarboxylase domain-containing protein 1 OS=Homo sapiens (Human) OX=9606 GN=PDXDC1 PE=1 SV=2	12	7	7	788	1.536	0.211154	458.3	704.1
Q9NWH9	SAFB-like transcription modulator OS=Homo sapiens (Human) OX=9606 GN=SLTM PE=1 SV=2	10	9	10	1034	1.13	0.220188	1342.6	1517.8
P30041	Peroxiredoxin-6 OS=Homo sapiens (Human) OX=9606 GN=PRDX6 PE=1 SV=3	46	8	8	224	1	0.999201	948.4	948.2
O00231	26S proteasome non-ATPase regulatory subunit 11 OS=Homo sapiens (Human) OX=9606 GN=PSMD11 PE=1 SV=3	19	7	8	422	0.757	0.275641	2096.2	1585.8
P30050	60S ribosomal protein L12 OS=Homo sapiens (Human) OX=9606 GN=RPL12 PE=1 SV=1	45	6	9	165	1.029	0.622544	2251.9	2316.5
Q14677	Clathrin interactor 1 OS=Homo sapiens (Human) OX=9606 GN=CLINT1 PE=1 SV=1	13	7	9	625	1.085	0.53885	1863.3	2021.4
Q96TA1	Protein Niban 2 OS=Homo sapiens (Human) OX=9606 GN=NIBAN2 PE=1 SV=3	12	8	9	746	1.158	0.114973	1781.4	2062.8
Q08188	Protein-glutamine gamma-glutamyltransferase E OS=Homo sapiens (Human) OX=9606 GN=TGM3 PE=1 SV=4	15	7	7	693	0.623	0.550729	939.4	585.3
O15226	NF-kappa-B-repressing factor OS=Homo sapiens (Human) OX=9606 GN=NKRF PE=1 SV=2	13	10	12	690	1.496	0.072336	1462.4	2187.3
P61224	Ras-related protein Rap-1b OS=Homo sapiens (Human) OX=9606 GN=RAP1B PE=1 SV=1	24	2	16	184	0.808	0.303571	422.2	341.1
Q08AM6	Protein VAC14 homolog OS=Homo sapiens (Human) OX=9606 GN=VAC14 PE=1 SV=1	11	7	7	782	0.816	0.29347	1143.4	932.8
P36542	ATP synthase subunit gamma, mitochondrial OS=Homo sapiens (Human) OX=9606 GN=ATP5F1C PE=1 SV=1	21	6	9	298	1.172	0.429844	1452.3	1702.7
O15061	Synemin OS=Homo sapiens (Human) OX=9606 GN=SYNM PE=1 SV=2	6	8	9	1565	1.272	0.0882215	297.5	378.4
Q8IW35	Centrosomal protein of 97 kDa OS=Homo sapiens (Human) OX=9606 GN=CEP97 PE=1 SV=1	12	6	6	865	1.343	0.194946	228.8	307.3
P31948	Stress-induced-phosphoprotein 1 OS=Homo sapiens (Human) OX=9606 GN=STIP1 PE=1 SV=1	16	7	8	543	1.043	0.806786	1660.1	1730.7
Q15021	Condensin complex subunit 1 OS=Homo sapiens (Human) OX=9606 GN=NCAPD2 PE=1 SV=3	7	7	7	1401	1.948	0.0824416	356.9	695.4
Q12965	Unconventional myosin-Ie OS=Homo sapiens (Human) OX=9606 GN=MYO1E PE=1 SV=2	7	6	10	1108	1.157	0.0193357	649.8	752.1
Q13423	NAD(P) transhydrogenase, mitochondrial OS=Homo sapiens (Human) OX=9606 GN=NNT PE=1 SV=3	9	8	8	1086	1.514	0.153451	1230.3	1862.5
P62750	60S ribosomal protein L23a OS=Homo sapiens (Human) OX=9606 GN=RPL23A PE=1 SV=1	39	7	9	156	0.98	0.926525	1350.6	1324.1
P07951	Tropomyosin beta chain OS=Homo sapiens (Human) OX=9606 GN=TPM2 PE=1 SV=1	24	1	10	284	1.292	0.340692	52.8	68.2
Q92522	Histone H1.10 OS=Homo sapiens (Human) OX=9606 GN=H1-10 PE=1 SV=1	34	7	8	213	0.776	0.411153	2034	1578.9
Q99459	Cell division cycle 5-like protein OS=Homo sapiens (Human) OX=9606 GN=CDC5L PE=1 SV=2	16	8	8	802	1.099	0.659435	1152	1265.6
O95071	E3 ubiquitin-protein ligase UBR5 OS=Homo sapiens (Human) OX=9606 GN=UBR5 PE=1 SV=2	4	7	7	2799	1.511	0.0189005	649.2	981.1
Q86W92	Liprin-beta-1 OS=Homo sapiens (Human) OX=9606 GN=PPFIBP1 PE=1 SV=2	8	6	9	1011	1.109	0.505886	773.7	858.2
Q92930	Ras-related protein Rab-8B OS=Homo sapiens (Human) OX=9606 GN=RAB8B PE=1 SV=2	30	2	9	207	0.847	0.42515	512.6	434.4
P18085	ADP-ribosylation factor 4 OS=Homo sapiens (Human) OX=9606 GN=ARF4 PE=1 SV=3	48	4	12	180	0.896	0.261179	1852.6	1660.3
O95714	E3 ubiquitin-protein ligase HERC2 OS=Homo sapiens (Human) OX=9606 GN=HERC2 PE=1 SV=2	2	7	7	4834	1.303	0.254302	401.6	523.1
Q9BY77	Polymerase delta-interacting protein 3 OS=Homo sapiens (Human) OX=9606 GN=POLDIP3 PE=1 SV=2	24	8	9	421	0.564	0.0490666	882	497.2
P06858	Lipoprotein lipase OS=Homo sapiens (Human) OX=9606 GN=LPL PE=1 SV=1	15	5	6	475	1.201	0.243546	500	600.5
P51153	Ras-related protein Rab-13 OS=Homo sapiens (Human) OX=9606 GN=RAB13 PE=1 SV=1	40	6	10	203	0.749	0.19819	2043.6	1531.4
P50570	Dynamin-2 OS=Homo sapiens (Human) OX=9606 GN=DNM2 PE=1 SV=2	13	7	8	870	1.397	0.0174804	499.3	697.3
Q12874	Splicing factor 3A subunit 3 OS=Homo sapiens (Human) OX=9606 GN=SF3A3 PE=1 SV=1	14	5	5	501	0.954	0.763241	931.7	889
Q9UIA9	Exportin-7 OS=Homo sapiens (Human) OX=9606 GN=XPO7 PE=1 SV=3	9	7	8	1087	1.189	0.27441	762.4	906.4
O15294	UDP-N-acetylglucosamine--peptide N-acetylglucosaminyltransferase 110 kDa subunit OS=Homo sapiens (Human) OX=9606 GN=OGT PE=1 SV=3	8	8	10	1046	0.925	0.655811	672.8	622.4
P04439	HLA class I histocompatibility antigen, A alpha chain OS=Homo sapiens (Human) OX=9606 GN=HLA-A PE=1 SV=2	18	3	8	365	0.991	0.961303	486.5	482.1
Q92797	Symplekin OS=Homo sapiens (Human) OX=9606 GN=SYMPK PE=1 SV=2	9	6	6	1274	2.071	0.119829	263.5	545.7
Q9UMS4	Pre-mRNA-processing factor 19 OS=Homo sapiens (Human) OX=9606 GN=PRPF19 PE=1 SV=1	17	6	6	504	0.986	0.961186	654.8	645.8
O43681	ATPase GET3 OS=Homo sapiens (Human) OX=9606 GN=GET3 PE=1 SV=2	19	4	6	348	1.226	0.062839	330.1	404.6
Q9NXV6	CDKN2A-interacting protein OS=Homo sapiens (Human) OX=9606 GN=CDKN2AIP PE=1 SV=3	18	8	9	580	1.689	0.0694884	934.4	1578.4
Q8IVD9	NudC domain-containing protein 3 OS=Homo sapiens (Human) OX=9606 GN=NUDCD3 PE=1 SV=3	24	8	8	361	1.117	0.255369	996.5	1113.1
Q99615	DnaJ homolog subfamily C member 7 OS=Homo sapiens (Human) OX=9606 GN=DNAJC7 PE=1 SV=2	21	9	9	494	0.919	0.612601	1526.5	1402.3
P23528	Cofilin-1 OS=Homo sapiens (Human) OX=9606 GN=CFL1 PE=1 SV=3	42	5	8	166	0.762	0.180284	2156.9	1643.1
Q14789	Golgin subfamily B member 1 OS=Homo sapiens (Human) OX=9606 GN=GOLGB1 PE=1 SV=2	3	7	7	3259	1.201	0.0818158	143.7	172.6
P49257	Protein ERGIC-53 OS=Homo sapiens (Human) OX=9606 GN=LMAN1 PE=1 SV=2	13	6	9	510	0.91	0.447353	393	357.6
Q15233	Non-POU domain-containing octamer-binding protein OS=Homo sapiens (Human) OX=9606 GN=NONO PE=1 SV=4	16	9	15	471	0.919	0.376178	2349	2158.8
Q63HN8	E3 ubiquitin-protein ligase RNF213 OS=Homo sapiens (Human) OX=9606 GN=RNF213 PE=1 SV=3	2	7	7	5207	1.358	0.0512517	390.5	530.2
Q07866	Kinesin light chain 1 OS=Homo sapiens (Human) OX=9606 GN=KLC1 PE=1 SV=2	15	6	10	573	1.211	0.112607	369	446.9
O95831	Apoptosis-inducing factor 1, mitochondrial OS=Homo sapiens (Human) OX=9606 GN=AIFM1 PE=1 SV=1	14	7	7	613	1.02	0.909132	831.2	847.6
P39019	40S ribosomal protein S19 OS=Homo sapiens (Human) OX=9606 GN=RPS19 PE=1 SV=2	41	6	14	145	1.027	0.868376	4444.6	4565.6
O75396	Vesicle-trafficking protein SEC22b OS=Homo sapiens (Human) OX=9606 GN=SEC22B PE=1 SV=4	34	6	6	215	1.795	0.141283	782.2	1404
P09622	Dihydrolipoyl dehydrogenase, mitochondrial OS=Homo sapiens (Human) OX=9606 GN=DLD PE=1 SV=2	12	5	6	509	0.705	0.478797	1576.8	1111.2
Q6PD62	RNA polymerase-associated protein CTR9 homolog OS=Homo sapiens (Human) OX=9606 GN=CTR9 PE=1 SV=1	9	7	7	1173	1.634	0.0714438	198.7	324.8
O43399	Tumor protein D54 OS=Homo sapiens (Human) OX=9606 GN=TPD52L2 PE=1 SV=2	47	7	7	206	1.026	0.481087	1503	1542.4
P16152	Carbonyl reductase [NADPH] 1 OS=Homo sapiens (Human) OX=9606 GN=CBR1 PE=1 SV=3	31	5	5	277	0.572	0.450791	523.8	299.6
Q96DI7	U5 small nuclear ribonucleoprotein 40 kDa protein OS=Homo sapiens (Human) OX=9606 GN=SNRNP40 PE=1 SV=1	35	6	7	357	0.907	0.532525	405.3	367.8
O15027	Protein transport protein Sec16A OS=Homo sapiens (Human) OX=9606 GN=SEC16A PE=1 SV=4	5	9	9	2357	1.215	0.306585	983.7	1195.1
P61201	COP9 signalosome complex subunit 2 OS=Homo sapiens (Human) OX=9606 GN=COPS2 PE=1 SV=1	15	5	9	443	0.982	0.769448	1306.5	1282.8
P12236	ADP/ATP translocase 3 OS=Homo sapiens (Human) OX=9606 GN=SLC25A6 PE=1 SV=4	22	2	13	298	1.985	0.180223	398.4	791
P09651	Heterogeneous nuclear ribonucleoprotein A1 OS=Homo sapiens (Human) OX=9606 GN=HNRNPA1 PE=1 SV=5	22	6	8	372	0.901	0.415914	1281.4	1155
Q15046	Lysine--tRNA ligase OS=Homo sapiens (Human) OX=9606 GN=KARS1 PE=1 SV=3	20	10	10	597	1.02	0.844371	403.3	411.6
Q9BZH6	WD repeat-containing protein 11 OS=Homo sapiens (Human) OX=9606 GN=WDR11 PE=1 SV=1	7	7	9	1224	1.356	0.0759027	414.5	562
P52732	Kinesin-like protein KIF11 OS=Homo sapiens (Human) OX=9606 GN=KIF11 PE=1 SV=2	7	7	7	1056	1.775	0.0898227	484.9	860.6
Q5SSJ5	Heterochromatin protein 1-binding protein 3 OS=Homo sapiens (Human) OX=9606 GN=HP1BP3 PE=1 SV=1	13	7	9	553	0.793	0.2981	1794.4	1423.5
O75146	Huntingtin-interacting protein 1-related protein OS=Homo sapiens (Human) OX=9606 GN=HIP1R PE=1 SV=2	7	6	7	1068	0.942	0.880165	196.2	184.9
P51116	Fragile X mental retardation syndrome-related protein 2 OS=Homo sapiens (Human) OX=9606 GN=FXR2 PE=1 SV=2	15	6	10	673	0.876	0.384736	205.9	180.4
P84090	Enhancer of rudimentary homolog OS=Homo sapiens (Human) OX=9606 GN=ERH PE=1 SV=1	40	4	27	104	0.566	0.223326	7444.1	4214.1
Q9Y2X3	Nucleolar protein 58 OS=Homo sapiens (Human) OX=9606 GN=NOP58 PE=1 SV=1	16	7	9	529	1.07	0.791363	991.5	1061.2
P56192	Methionine--tRNA ligase, cytoplasmic OS=Homo sapiens (Human) OX=9606 GN=MARS1 PE=1 SV=2	12	9	9	900	1.072	0.498901	1145.2	1227.6
Q8WUF5	RelA-associated inhibitor OS=Homo sapiens (Human) OX=9606 GN=PPP1R13L PE=1 SV=4	11	6	6	828	1.113	0.309926	455.5	506.8
P14649	Myosin light chain 6B OS=Homo sapiens (Human) OX=9606 GN=MYL6B PE=1 SV=1	30	4	11	208	1.286	0.126853	691.3	888.9
Q96PE2	Rho guanine nucleotide exchange factor 17 OS=Homo sapiens (Human) OX=9606 GN=ARHGEF17 PE=1 SV=1	7	9	9	2063	1.075	0.521185	391.8	421.1
P61586	Transforming protein RhoA OS=Homo sapiens (Human) OX=9606 GN=RHOA PE=1 SV=1	36	4	9	193	0.812	0.415683	1734.3	1407.9
Q13409	Cytoplasmic dynein 1 intermediate chain 2 OS=Homo sapiens (Human) OX=9606 GN=DYNC1I2 PE=1 SV=3	14	6	7	638	1.496	0.03815	597.7	894
P33176	Kinesin-1 heavy chain OS=Homo sapiens (Human) OX=9606 GN=KIF5B PE=1 SV=1	9	8	8	963	0.864	0.379145	379.3	327.9
Q8IVS2	Malonyl-CoA-acyl carrier protein transacylase, mitochondrial OS=Homo sapiens (Human) OX=9606 GN=MCAT PE=1 SV=2	15	4	7	390	2.082	0.0856459	738.5	1537.6
Q15717	ELAV-like protein 1 OS=Homo sapiens (Human) OX=9606 GN=ELAVL1 PE=1 SV=2	29	7	7	326	0.928	0.483365	620.3	575.8
Q9BYN8	28S ribosomal protein S26, mitochondrial OS=Homo sapiens (Human) OX=9606 GN=MRPS26 PE=1 SV=1	30	7	9	205	2.269	0.0359341	1131.3	2567.2
Q10471	Polypeptide N-acetylgalactosaminyltransferase 2 OS=Homo sapiens (Human) OX=9606 GN=GALNT2 PE=1 SV=1	15	8	8	571	1.325	0.309828	914	1210.9
P20290	Transcription factor BTF3 OS=Homo sapiens (Human) OX=9606 GN=BTF3 PE=1 SV=1	34	5	6	206	0.667	0.0557392	1615.5	1077.9
P62316	Small nuclear ribonucleoprotein Sm D2 OS=Homo sapiens (Human) OX=9606 GN=SNRPD2 PE=1 SV=1	39	5	10	118	0.876	0.530565	1934.7	1695.1
Q8IZL8	Proline-, glutamic acid- and leucine-rich protein 1 OS=Homo sapiens (Human) OX=9606 GN=PELP1 PE=1 SV=2	12	5	5	1130	2.012	0.0341443	46.2	92.9
Q9HCK8	Chromodomain-helicase-DNA-binding protein 8 OS=Homo sapiens (Human) OX=9606 GN=CHD8 PE=1 SV=5	4	3	12	2581	1.397	0.147185	240.4	335.8
Q68EM7	Rho GTPase-activating protein 17 OS=Homo sapiens (Human) OX=9606 GN=ARHGAP17 PE=1 SV=1	6	4	6	881	1.035	0.644428	319.6	330.7
O95983	Methyl-CpG-binding domain protein 3 OS=Homo sapiens (Human) OX=9606 GN=MBD3 PE=1 SV=1	31	6	8	291	0.965	0.666354	1191.9	1149.7
Q9GZS3	WD repeat-containing protein 61 OS=Homo sapiens (Human) OX=9606 GN=WDR61 PE=1 SV=1	24	6	8	305	0.973	0.442342	793.1	771.6
Q9UIQ6	Leucyl-cystinyl aminopeptidase OS=Homo sapiens (Human) OX=9606 GN=LNPEP PE=1 SV=3	8	5	5	1025	1.41	0.131945	88.3	124.5
O75955	Flotillin-1 OS=Homo sapiens (Human) OX=9606 GN=FLOT1 PE=1 SV=3	17	6	8	427	1.518	0.173517	666.3	1011.6
P49006	MARCKS-related protein OS=Homo sapiens (Human) OX=9606 GN=MARCKSL1 PE=1 SV=2	54	4	5	195	1.321	0.21462	295.1	389.9
Q9UNM6	26S proteasome non-ATPase regulatory subunit 13 OS=Homo sapiens (Human) OX=9606 GN=PSMD13 PE=1 SV=2	15	5	6	376	0.939	0.272221	928	871
Q0JRZ9	F-BAR domain only protein 2 OS=Homo sapiens (Human) OX=9606 GN=FCHO2 PE=1 SV=2	10	7	9	810	1.574	0.188324	1150.8	1811.7
Q13045	Protein flightless-1 homolog OS=Homo sapiens (Human) OX=9606 GN=FLII PE=1 SV=2	8	8	8	1269	2.197	0.0619043	911.5	2002.7
P22059	Oxysterol-binding protein 1 OS=Homo sapiens (Human) OX=9606 GN=OSBP PE=1 SV=1	10	6	6	807	1.158	0.110499	837.2	969.5
P23284	Peptidyl-prolyl cis-trans isomerase B OS=Homo sapiens (Human) OX=9606 GN=PPIB PE=1 SV=2	32	7	7	216	1.219	0.371704	2816	3433.9
Q9C0C2	182 kDa tankyrase-1-binding protein OS=Homo sapiens (Human) OX=9606 GN=TNKS1BP1 PE=1 SV=4	7	9	9	1729	0.515	0.0392437	1367.9	704.3
O95239	Chromosome-associated kinesin KIF4A OS=Homo sapiens (Human) OX=9606 GN=KIF4A PE=1 SV=3	6	7	8	1232	0.572	0.266464	786.8	449.9
P09543	2',3'-cyclic-nucleotide 3'-phosphodiesterase OS=Homo sapiens (Human) OX=9606 GN=CNP PE=1 SV=2	15	5	7	421	1.033	0.735605	1086.9	1122.3
P23921	Ribonucleoside-diphosphate reductase large subunit OS=Homo sapiens (Human) OX=9606 GN=RRM1 PE=1 SV=1	9	6	7	792	0.715	0.403672	2040.1	1458
Q9UKG1	DCC-interacting protein 13-alpha OS=Homo sapiens (Human) OX=9606 GN=APPL1 PE=1 SV=1	12	7	8	709	0.939	0.505674	365.6	343.2
Q15061	WD repeat-containing protein 43 OS=Homo sapiens (Human) OX=9606 GN=WDR43 PE=1 SV=3	11	5	6	677	0.92	0.55534	773.8	711.8
Q06323	Proteasome activator complex subunit 1 OS=Homo sapiens (Human) OX=9606 GN=PSME1 PE=1 SV=1	28	6	8	249	0.7	0.0697662	1433.9	1003.1
Q9BXK5	Bcl-2-like protein 13 OS=Homo sapiens (Human) OX=9606 GN=BCL2L13 PE=1 SV=1	16	5	8	485	1.77	0.159705	285.8	505.9
P30153	Serine/threonine-protein phosphatase 2A 65 kDa regulatory subunit A alpha isoform OS=Homo sapiens (Human) OX=9606 GN=PPP2R1A PE=1 SV=4	15	7	7	589	1.176	0.330887	522.7	614.6
Q7Z3B4	Nucleoporin p54 OS=Homo sapiens (Human) OX=9606 GN=NUP54 PE=1 SV=2	17	7	9	507	0.922	0.724927	676.8	624.1
Q9H9A5	CCR4-NOT transcription complex subunit 10 OS=Homo sapiens (Human) OX=9606 GN=CNOT10 PE=1 SV=1	9	6	6	744	1.376	0.192313	756.2	1040.3
Q9UJZ1	Stomatin-like protein 2, mitochondrial OS=Homo sapiens (Human) OX=9606 GN=STOML2 PE=1 SV=1	22	6	6	356	0.998	0.98861	534.2	533.2
P01111	GTPase NRas OS=Homo sapiens (Human) OX=9606 GN=NRAS PE=1 SV=1	44	2	6	189	0.942	0.488478	68.7	64.7
Q96GM5	SWI/SNF-related matrix-associated actin-dependent regulator of chromatin subfamily D member 1 OS=Homo sapiens (Human) OX=9606 GN=SMARCD1 PE=1 SV=2	13	6	6	515	0.945	0.604783	1069.2	1010.3
P83731	60S ribosomal protein L24 OS=Homo sapiens (Human) OX=9606 GN=RPL24 PE=1 SV=1	34	7	12	157	0.9	0.654835	3617	3253.6
Q02413	Desmoglein-1 OS=Homo sapiens (Human) OX=9606 GN=DSG1 PE=1 SV=2	7	6	6	1049	0.489	0.498579	3408	1666.8
Q9NTI5	Sister chromatid cohesion protein PDS5 homolog B OS=Homo sapiens (Human) OX=9606 GN=PDS5B PE=1 SV=1	6	6	8	1447	1.587	0.0625918	429.4	681.4
Q3L8U1	Chromodomain-helicase-DNA-binding protein 9 OS=Homo sapiens (Human) OX=9606 GN=CHD9 PE=1 SV=2	4	4	11	2897	0.941	0.692091	134.1	126.2
P50552	Vasodilator-stimulated phosphoprotein OS=Homo sapiens (Human) OX=9606 GN=VASP PE=1 SV=3	15	5	5	380	1.014	0.86191	842.1	854.1
P19387	DNA-directed RNA polymerase II subunit RPB3 OS=Homo sapiens (Human) OX=9606 GN=POLR2C PE=1 SV=2	27	5	5	275	0.958	0.707945	562.9	539.4
P37108	Signal recognition particle 14 kDa protein OS=Homo sapiens (Human) OX=9606 GN=SRP14 PE=1 SV=2	60	6	10	136	0.729	0.314995	2274.2	1658.5
Q9UHR5	SAP30-binding protein OS=Homo sapiens (Human) OX=9606 GN=SAP30BP PE=1 SV=1	26	7	8	308	0.624	0.297144	2630.2	1642.1
P46100	Transcriptional regulator ATRX OS=Homo sapiens (Human) OX=9606 GN=ATRX PE=1 SV=5	3	6	8	2492	1.473	0.0512886	305.7	450.3
P40616	ADP-ribosylation factor-like protein 1 OS=Homo sapiens (Human) OX=9606 GN=ARL1 PE=1 SV=1	17	3	7	181	0.851	0.408115	431.5	367.1
O94874	E3 UFM1-protein ligase 1 OS=Homo sapiens (Human) OX=9606 GN=UFL1 PE=1 SV=2	12	8	8	794	1.216	0.0227961	790.5	961.2
P22695	Cytochrome b-c1 complex subunit 2, mitochondrial OS=Homo sapiens (Human) OX=9606 GN=UQCRC2 PE=1 SV=3	16	6	8	453	1.072	0.284106	1446.7	1550.8
Q96EE3	Nucleoporin SEH1 OS=Homo sapiens (Human) OX=9606 GN=SEH1L PE=1 SV=3	23	7	8	360	0.98	0.855672	797.2	781.2
O95208	Epsin-2 OS=Homo sapiens (Human) OX=9606 GN=EPN2 PE=1 SV=3	12	5	5	641	1.297	0.0819689	282	365.9
O95235	Kinesin-like protein KIF20A OS=Homo sapiens (Human) OX=9606 GN=KIF20A PE=1 SV=1	10	6	6	890	1.356	0.229792	172.2	233.5
P46783	40S ribosomal protein S10 OS=Homo sapiens (Human) OX=9606 GN=RPS10 PE=1 SV=1	28	4	13	165	0.819	0.0882334	2099.7	1719.8
P22234	Multifunctional protein ADE2 OS=Homo sapiens (Human) OX=9606 GN=PAICS PE=1 SV=3	15	5	6	425	0.696	0.175406	792.8	551.5
Q9H4M9	EH domain-containing protein 1 OS=Homo sapiens (Human) OX=9606 GN=EHD1 PE=1 SV=2	13	4	5	534	0.846	0.139734	482.6	408.2
O75223	Gamma-glutamylcyclotransferase OS=Homo sapiens (Human) OX=9606 GN=GGCT PE=1 SV=1	32	6	9	188	0.291	0.426311	2297.9	669.5
O14818	Proteasome subunit alpha type-7 OS=Homo sapiens (Human) OX=9606 GN=PSMA7 PE=1 SV=1	28	5	5	248	0.766	0.383736	1046.2	801.5
P82673	28S ribosomal protein S35, mitochondrial OS=Homo sapiens (Human) OX=9606 GN=MRPS35 PE=1 SV=1	18	6	7	323	2.292	0.0495352	1184.1	2713.3
P06753	Tropomyosin alpha-3 chain OS=Homo sapiens (Human) OX=9606 GN=TPM3 PE=1 SV=2	22	4	9	285	0.901	0.495912	1038.3	935.7
P62829	60S ribosomal protein L23 OS=Homo sapiens (Human) OX=9606 GN=RPL23 PE=1 SV=1	41	5	8	140	1.065	0.717164	1521.7	1621
P26599	Polypyrimidine tract-binding protein 1 OS=Homo sapiens (Human) OX=9606 GN=PTBP1 PE=1 SV=1	14	4	7	531	0.762	0.277854	1060.9	808.8
Q02818	Nucleobindin-1 OS=Homo sapiens (Human) OX=9606 GN=NUCB1 PE=1 SV=4	22	9	9	461	0.617	0.150125	1457.9	900
P61011	Signal recognition particle 54 kDa protein OS=Homo sapiens (Human) OX=9606 GN=SRP54 PE=1 SV=1	16	6	7	504	0.871	0.339627	398	346.5
P20810	Calpastatin OS=Homo sapiens (Human) OX=9606 GN=CAST PE=1 SV=4	12	8	9	708	0.632	0.28038	1071.5	677.5
P26373	60S ribosomal protein L13 OS=Homo sapiens (Human) OX=9606 GN=RPL13 PE=1 SV=4	26	7	8	211	0.831	0.537707	2625	2180.3
Q13136	Liprin-alpha-1 OS=Homo sapiens (Human) OX=9606 GN=PPFIA1 PE=1 SV=1	4	4	5	1202	1.27	0.11544	125.6	159.6
Q6NZY4	Zinc finger CCHC domain-containing protein 8 OS=Homo sapiens (Human) OX=9606 GN=ZCCHC8 PE=1 SV=2	14	6	6	707	1.148	0.312148	390.9	448.7
Q96AG4	Leucine-rich repeat-containing protein 59 OS=Homo sapiens (Human) OX=9606 GN=LRRC59 PE=1 SV=1	23	7	8	307	1.478	0.176386	1006.5	1488.1
O00499	Myc box-dependent-interacting protein 1 OS=Homo sapiens (Human) OX=9606 GN=BIN1 PE=1 SV=1	13	6	6	593	0.766	0.465011	676.4	517.9
P06493	Cyclin-dependent kinase 1 OS=Homo sapiens (Human) OX=9606 GN=CDK1 PE=1 SV=3	22	5	6	297	1.106	0.566324	1210.9	1339.4
Q99567	Nuclear pore complex protein Nup88 OS=Homo sapiens (Human) OX=9606 GN=NUP88 PE=1 SV=2	12	7	7	741	1.148	0.483212	750.6	861.7
P36952	Serpin B5 OS=Homo sapiens (Human) OX=9606 GN=SERPINB5 PE=1 SV=2	17	5	5	375	0.258	0.407956	299.2	77.1
Q96QA5	Gasdermin-A OS=Homo sapiens (Human) OX=9606 GN=GSDMA PE=1 SV=4	14	4	5	445	0.254	0.45036	652.5	165.8
Q15404	Ras suppressor protein 1 OS=Homo sapiens (Human) OX=9606 GN=RSU1 PE=1 SV=3	26	6	10	277	1.236	0.111497	1200	1482.8
P60953	Cell division control protein 42 homolog OS=Homo sapiens (Human) OX=9606 GN=CDC42 PE=1 SV=2	30	5	13	191	0.804	0.393606	2229.1	1793
Q96IZ0	PRKC apoptosis WT1 regulator protein OS=Homo sapiens (Human) OX=9606 GN=PAWR PE=1 SV=1	24	5	6	340	0.957	0.241874	839.3	803.1
Q92747	Actin-related protein 2/3 complex subunit 1A OS=Homo sapiens (Human) OX=9606 GN=ARPC1A PE=2 SV=2	15	5	6	370	1.244	0.415119	707	879.2
Q96ST3	Paired amphipathic helix protein Sin3a OS=Homo sapiens (Human) OX=9606 GN=SIN3A PE=1 SV=2	5	5	5	1273	1.603	0.152798	216.4	346.8
A0FGR8	Extended synaptotagmin-2 OS=Homo sapiens (Human) OX=9606 GN=ESYT2 PE=1 SV=1	7	4	4	921	0.979	0.90792	321	314.2
Q86WX3	Active regulator of SIRT1 OS=Homo sapiens (Human) OX=9606 GN=RPS19BP1 PE=1 SV=1	49	8	9	136	0.721	0.307069	1353	975.4
P26196	Probable ATP-dependent RNA helicase DDX6 OS=Homo sapiens (Human) OX=9606 GN=DDX6 PE=1 SV=2	16	6	7	483	1.111	0.308794	618.7	687.7
Q9UHI6	Probable ATP-dependent RNA helicase DDX20 OS=Homo sapiens (Human) OX=9606 GN=DDX20 PE=1 SV=2	9	6	7	824	1.817	0.12535	677.6	1231
Q9UKM9	RNA-binding protein Raly OS=Homo sapiens (Human) OX=9606 GN=RALY PE=1 SV=1	19	6	6	306	0.872	0.512902	1947.8	1697.7
Q6NZI2	Caveolae-associated protein 1 OS=Homo sapiens (Human) OX=9606 GN=CAVIN1 PE=1 SV=1	16	6	7	390	1.27	0.306706	753.6	957.3
O43395	U4/U6 small nuclear ribonucleoprotein Prp3 OS=Homo sapiens (Human) OX=9606 GN=PRPF3 PE=1 SV=2	12	7	9	683	0.922	0.6263	787.3	725.8
P06865	Beta-hexosaminidase subunit alpha OS=Homo sapiens (Human) OX=9606 GN=HEXA PE=1 SV=2	18	9	10	529	1.052	0.851577	1590	1672.4
Q9ULH0	Kinase D-interacting substrate of 220 kDa OS=Homo sapiens (Human) OX=9606 GN=KIDINS220 PE=1 SV=3	6	8	8	1771	1.373	0.0787091	471.5	647.3
P49755	Transmembrane emp24 domain-containing protein 10 OS=Homo sapiens (Human) OX=9606 GN=TMED10 PE=1 SV=2	22	4	7	219	1.084	0.255709	1319.8	1430.1
P01116	GTPase KRas OS=Homo sapiens (Human) OX=9606 GN=KRAS PE=1 SV=1	37	1	5	189	0.869	0.477577	245.8	213.7
P62888	60S ribosomal protein L30 OS=Homo sapiens (Human) OX=9606 GN=RPL30 PE=1 SV=2	37	5	6	115	1.008	0.847047	1084.2	1093.2
P30876	DNA-directed RNA polymerase II subunit RPB2 OS=Homo sapiens (Human) OX=9606 GN=POLR2B PE=1 SV=1	7	5	5	1174	1.083	0.435739	203.7	220.6
P20339	Ras-related protein Rab-5A OS=Homo sapiens (Human) OX=9606 GN=RAB5A PE=1 SV=2	36	4	6	215	1.336	0.0172212	146.9	196.3
Q9H410	Kinetochore-associated protein DSN1 homolog OS=Homo sapiens (Human) OX=9606 GN=DSN1 PE=1 SV=2	19	6	7	356	1.55	0.0942543	920.7	1427.1
Q08380	Galectin-3-binding protein OS=Homo sapiens (Human) OX=9606 GN=LGALS3BP PE=1 SV=1	12	6	8	585	1.247	0.25545	704.1	878
P46777	60S ribosomal protein L5 OS=Homo sapiens (Human) OX=9606 GN=RPL5 PE=1 SV=3	19	7	10	297	1.168	0.195477	1326.5	1549
O76031	ATP-dependent Clp protease ATP-binding subunit clpX-like, mitochondrial OS=Homo sapiens (Human) OX=9606 GN=CLPX PE=1 SV=2	13	8	9	633	1.746	0.0995691	1219.1	2128.7
Q9UI12	V-type proton ATPase subunit H OS=Homo sapiens (Human) OX=9606 GN=ATP6V1H PE=1 SV=1	11	3	3	483	1.664	0.054278	288.7	480.3
Q9Y2Q9	28S ribosomal protein S28, mitochondrial OS=Homo sapiens (Human) OX=9606 GN=MRPS28 PE=1 SV=1	47	8	12	187	2.425	0.0409526	1298.5	3148.8
P52597	Heterogeneous nuclear ribonucleoprotein F OS=Homo sapiens (Human) OX=9606 GN=HNRNPF PE=1 SV=3	22	5	14	415	1.121	0.258865	702.1	786.9
Q14687	Genetic suppressor element 1 OS=Homo sapiens (Human) OX=9606 GN=GSE1 PE=1 SV=3	7	6	8	1217	0.88	0.0930974	698.2	614.5
Q9NWB6	Arginine and glutamate-rich protein 1 OS=Homo sapiens (Human) OX=9606 GN=ARGLU1 PE=1 SV=1	27	11	13	273	0.53	0.1915	5042.3	2674.9
Q9NQC3	Reticulon-4 OS=Homo sapiens (Human) OX=9606 GN=RTN4 PE=1 SV=2	6	5	6	1192	1.125	0.216868	514.4	578.9
Q9GZY8	Mitochondrial fission factor OS=Homo sapiens (Human) OX=9606 GN=MFF PE=1 SV=1	23	4	4	342	1.236	0.0933102	311.4	385.1
P10321	HLA class I histocompatibility antigen, C alpha chain OS=Homo sapiens (Human) OX=9606 GN=HLA-C PE=1 SV=3	19	1	5	366	1.736	0.00930684	138.6	240.6
O95747	Serine/threonine-protein kinase OSR1 OS=Homo sapiens (Human) OX=9606 GN=OXSR1 PE=1 SV=1	14	6	6	527	1.017	0.857434	533.2	542.1
Q7Z333	Probable helicase senataxin OS=Homo sapiens (Human) OX=9606 GN=SETX PE=1 SV=4	4	8	8	2677	1.7	0.0535541	344	584.8
P20645	Cation-dependent mannose-6-phosphate receptor OS=Homo sapiens (Human) OX=9606 GN=M6PR PE=1 SV=1	18	4	5	277	1.527	0.0572862	295.9	451.7
Q8N183	NADH dehydrogenase [ubiquinone] 1 alpha subcomplex assembly factor 2 OS=Homo sapiens (Human) OX=9606 GN=NDUFAF2 PE=1 SV=1	41	6	8	169	0.81	0.544909	1782	1443.5
Q10589	Bone marrow stromal antigen 2 OS=Homo sapiens (Human) OX=9606 GN=BST2 PE=1 SV=1	24	5	5	180	1.496	0.226078	342.3	512.1
P04899	Guanine nucleotide-binding protein G(i) subunit alpha-2 OS=Homo sapiens (Human) OX=9606 GN=GNAI2 PE=1 SV=3	23	4	6	355	0.866	0.157494	237.2	205.3
P82912	28S ribosomal protein S11, mitochondrial OS=Homo sapiens (Human) OX=9606 GN=MRPS11 PE=1 SV=2	39	6	7	194	2.237	0.0531351	428.3	958.3
P62753	40S ribosomal protein S6 OS=Homo sapiens (Human) OX=9606 GN=RPS6 PE=1 SV=1	16	5	7	249	1.132	0.247677	1151	1303.1
P82930	28S ribosomal protein S34, mitochondrial OS=Homo sapiens (Human) OX=9606 GN=MRPS34 PE=1 SV=2	30	5	8	218	1.847	0.0620982	605.3	1117.9
Q16204	Coiled-coil domain-containing protein 6 OS=Homo sapiens (Human) OX=9606 GN=CCDC6 PE=1 SV=2	13	5	5	474	0.908	0.0607743	483.2	438.6
P53999	Activated RNA polymerase II transcriptional coactivator p15 OS=Homo sapiens (Human) OX=9606 GN=SUB1 PE=1 SV=3	37	4	5	127	1.272	0.505156	797.8	1014.7
P31151	Protein S100-A7 OS=Homo sapiens (Human) OX=9606 GN=S100A7 PE=1 SV=4	32	5	10	101	0.26	0.42268	2454.3	637.7
P61020	Ras-related protein Rab-5B OS=Homo sapiens (Human) OX=9606 GN=RAB5B PE=1 SV=1	31	3	5	215	1.42	0.0181777	603.3	856.6
Q8WWM7	Ataxin-2-like protein OS=Homo sapiens (Human) OX=9606 GN=ATXN2L PE=1 SV=2	6	7	7	1075	1.066	0.674259	853.2	909.2
Q53EL6	Programmed cell death protein 4 OS=Homo sapiens (Human) OX=9606 GN=PDCD4 PE=1 SV=2	12	5	5	469	1.525	0.0643786	482	735.2
P25685	DnaJ homolog subfamily B member 1 OS=Homo sapiens (Human) OX=9606 GN=DNAJB1 PE=1 SV=4	20	6	8	340	0.881	0.224838	1444.9	1273
P20340	Ras-related protein Rab-6A OS=Homo sapiens (Human) OX=9606 GN=RAB6A PE=1 SV=3	28	3	7	208	1.1	0.264995	313.1	344.5
Q9NVI7	ATPase family AAA domain-containing protein 3A OS=Homo sapiens (Human) OX=9606 GN=ATAD3A PE=1 SV=2	13	7	7	634	0.951	0.584211	1146.3	1090.3
P62847	40S ribosomal protein S24 OS=Homo sapiens (Human) OX=9606 GN=RPS24 PE=1 SV=1	25	3	8	133	1.004	0.957992	1674.7	1681.3
P62917	60S ribosomal protein L8 OS=Homo sapiens (Human) OX=9606 GN=RPL8 PE=1 SV=2	24	4	10	257	1.033	0.790351	1745	1803.1
P54819	Adenylate kinase 2, mitochondrial OS=Homo sapiens (Human) OX=9606 GN=AK2 PE=1 SV=2	23	5	9	239	0.726	0.240141	630.8	457.7
Q96JG6	Syndetin OS=Homo sapiens (Human) OX=9606 GN=VPS50 PE=1 SV=3	7	5	5	964	1.577	0.0262013	128.7	202.9
P54727	UV excision repair protein RAD23 homolog B OS=Homo sapiens (Human) OX=9606 GN=RAD23B PE=1 SV=1	12	3	9	409	0.458	0.00304153	1160.6	531.8
Q9BYG3	MKI67 FHA domain-interacting nucleolar phosphoprotein OS=Homo sapiens (Human) OX=9606 GN=NIFK PE=1 SV=1	25	5	6	293	1.07	0.811814	281	300.6
P54709	Sodium/potassium-transporting ATPase subunit beta-3 OS=Homo sapiens (Human) OX=9606 GN=ATP1B3 PE=1 SV=1	21	6	7	279	1.481	0.0936914	748.8	1109.3
P01040	Cystatin-A OS=Homo sapiens (Human) OX=9606 GN=CSTA PE=1 SV=1	68	5	6	98	0.256	0.337824	2818.6	722.1
Q7L2H7	Eukaryotic translation initiation factor 3 subunit M OS=Homo sapiens (Human) OX=9606 GN=EIF3M PE=1 SV=1	12	4	5	374	1.263	0.117018	945.8	1194.6
P62834	Ras-related protein Rap-1A OS=Homo sapiens (Human) OX=9606 GN=RAP1A PE=1 SV=1	24	2	11	184	0.965	0.87163	406.8	392.8
Q9Y383	Putative RNA-binding protein Luc7-like 2 OS=Homo sapiens (Human) OX=9606 GN=LUC7L2 PE=1 SV=2	17	3	7	392	0.61	0.300973	1023.6	624.3
P27482	Calmodulin-like protein 3 OS=Homo sapiens (Human) OX=9606 GN=CALML3 PE=1 SV=2	35	3	9	149	0.293	0.499944	901.5	264.6
Q96I25	Splicing factor 45 OS=Homo sapiens (Human) OX=9606 GN=RBM17 PE=1 SV=1	15	6	8	401	0.943	0.726496	668.2	630.1
P31942	Heterogeneous nuclear ribonucleoprotein H3 OS=Homo sapiens (Human) OX=9606 GN=HNRNPH3 PE=1 SV=2	19	5	5	346	0.755	0.191241	646.7	487.9
O43823	A-kinase anchor protein 8 OS=Homo sapiens (Human) OX=9606 GN=AKAP8 PE=1 SV=1	11	5	6	692	1.59	0.0946039	236.6	376.2
Q9UN86	Ras GTPase-activating protein-binding protein 2 OS=Homo sapiens (Human) OX=9606 GN=G3BP2 PE=1 SV=2	14	6	6	482	1.183	0.36048	1203.6	1424.1
Q15165	Serum paraoxonase/arylesterase 2 OS=Homo sapiens (Human) OX=9606 GN=PON2 PE=1 SV=4	18	4	5	354	1.229	0.078786	381.9	469.3
P50579	Methionine aminopeptidase 2 OS=Homo sapiens (Human) OX=9606 GN=METAP2 PE=1 SV=1	13	4	5	478	1.312	0.0767861	1138.6	1494
Q14966	Zinc finger protein 638 OS=Homo sapiens (Human) OX=9606 GN=ZNF638 PE=1 SV=2	5	7	7	1978	1.637	0.17963	729.3	1193.9
Q8IX01	SURP and G-patch domain-containing protein 2 OS=Homo sapiens (Human) OX=9606 GN=SUGP2 PE=1 SV=2	9	7	7	1082	1.265	0.0825042	669.4	846.5
Q9Y446	Plakophilin-3 OS=Homo sapiens (Human) OX=9606 GN=PKP3 PE=1 SV=1	9	6	7	797	0.879	0.629829	882	775.5
P62937	Peptidyl-prolyl cis-trans isomerase A OS=Homo sapiens (Human) OX=9606 GN=PPIA PE=1 SV=2	33	7	11	165	0.918	0.801282	2043.2	1874.8
O75489	NADH dehydrogenase [ubiquinone] iron-sulfur protein 3, mitochondrial OS=Homo sapiens (Human) OX=9606 GN=NDUFS3 PE=1 SV=1	21	4	4	264	0.89	0.322617	394.9	351.5
Q02543	60S ribosomal protein L18a OS=Homo sapiens (Human) OX=9606 GN=RPL18A PE=1 SV=2	29	5	9	176	0.78	0.372992	1282.4	1000.3
Q9Y5A9	YTH domain-containing family protein 2 OS=Homo sapiens (Human) OX=9606 GN=YTHDF2 PE=1 SV=2	14	5	9	579	1.154	0.615117	494.8	570.8
Q9H2P0	Activity-dependent neuroprotector homeobox protein OS=Homo sapiens (Human) OX=9606 GN=ADNP PE=1 SV=1	8	9	10	1102	1.055	0.777636	1231.9	1299.7
P50750	Cyclin-dependent kinase 9 OS=Homo sapiens (Human) OX=9606 GN=CDK9 PE=1 SV=3	18	5	7	372	1.421	0.0735687	235.2	334.3
P41208	Centrin-2 OS=Homo sapiens (Human) OX=9606 GN=CETN2 PE=1 SV=1	38	6	6	172	1.267	0.16429	502.9	637.1
Q3V6T2	Girdin OS=Homo sapiens (Human) OX=9606 GN=CCDC88A PE=1 SV=2	4	7	8	1871	1.297	0.199985	301.8	391.5
Q9P035	Very-long-chain (3R)-3-hydroxyacyl-CoA dehydratase 3 OS=Homo sapiens (Human) OX=9606 GN=HACD3 PE=1 SV=2	23	6	6	362	1.43	0.288542	467	667.5
P33527	Multidrug resistance-associated protein 1 OS=Homo sapiens (Human) OX=9606 GN=ABCC1 PE=1 SV=3	6	6	6	1531	1.611	0.174163	375.7	605.2
P49354	Protein farnesyltransferase/geranylgeranyltransferase type-1 subunit alpha OS=Homo sapiens (Human) OX=9606 GN=FNTA PE=1 SV=1	20	4	5	379	2.983	0.114054	123.6	368.8
Q9UBQ5	Eukaryotic translation initiation factor 3 subunit K OS=Homo sapiens (Human) OX=9606 GN=EIF3K PE=1 SV=1	28	5	6	218	1.086	0.232234	750.9	815.8
Q9UHD9	Ubiquilin-2 OS=Homo sapiens (Human) OX=9606 GN=UBQLN2 PE=1 SV=2	10	3	6	624	0.897	0.643459	785.4	704.6
P43121	Cell surface glycoprotein MUC18 OS=Homo sapiens (Human) OX=9606 GN=MCAM PE=1 SV=2	11	5	6	646	1.23	0.508391	811.4	997.8
Q9Y5X3	Sorting nexin-5 OS=Homo sapiens (Human) OX=9606 GN=SNX5 PE=1 SV=1	15	5	6	404	1.137	0.345168	636.1	723.3
P09497	Clathrin light chain B OS=Homo sapiens (Human) OX=9606 GN=CLTB PE=1 SV=1	28	8	10	229	1.205	0.38601	1643	1980.2
P18124	60S ribosomal protein L7 OS=Homo sapiens (Human) OX=9606 GN=RPL7 PE=1 SV=1	23	5	6	248	1.28	0.124817	780.7	999.6
Q9UNH7	Sorting nexin-6 OS=Homo sapiens (Human) OX=9606 GN=SNX6 PE=1 SV=1	15	5	7	406	1.359	0.0979413	417.7	567.6
P48163	NADP-dependent malic enzyme OS=Homo sapiens (Human) OX=9606 GN=ME1 PE=1 SV=1	15	6	6	572	0.519	0.351406	893.4	464
Q14671	Pumilio homolog 1 OS=Homo sapiens (Human) OX=9606 GN=PUM1 PE=1 SV=3	6	7	8	1186	1.515	0.169057	715.1	1083.5
Q9GZL7	Ribosome biogenesis protein WDR12 OS=Homo sapiens (Human) OX=9606 GN=WDR12 PE=1 SV=2	17	5	5	423	1.135	0.35515	738.3	838
P47712	Cytosolic phospholipase A2 OS=Homo sapiens (Human) OX=9606 GN=PLA2G4A PE=1 SV=2	9	6	7	749	1.584	0.142185	621.8	984.9
P08758	Annexin A5 OS=Homo sapiens (Human) OX=9606 GN=ANXA5 PE=1 SV=2	18	3	6	320	0.981	0.946267	201.7	197.9
P40937	Replication factor C subunit 5 OS=Homo sapiens (Human) OX=9606 GN=RFC5 PE=1 SV=1	18	4	4	340	1.406	0.206874	224.6	315.9
Q92925	SWI/SNF-related matrix-associated actin-dependent regulator of chromatin subfamily D member 2 OS=Homo sapiens (Human) OX=9606 GN=SMARCD2 PE=1 SV=3	12	5	6	531	1.122	0.465428	167	187.4
Q9Y4L1	Hypoxia up-regulated protein 1 OS=Homo sapiens (Human) OX=9606 GN=HYOU1 PE=1 SV=1	9	6	7	999	0.899	0.389219	361.4	325
P15923	Transcription factor E2-alpha OS=Homo sapiens (Human) OX=9606 GN=TCF3 PE=1 SV=1	8	4	5	654	1.138	0.474922	246.2	280.1
Q5SRE5	Nucleoporin NUP188 homolog OS=Homo sapiens (Human) OX=9606 GN=NUP188 PE=1 SV=1	5	6	6	1749	1.485	0.0238584	390.6	580.1
P32119	Peroxiredoxin-2 OS=Homo sapiens (Human) OX=9606 GN=PRDX2 PE=1 SV=5	30	5	6	198	0.53	0.276816	1354.1	717.2
Q9UL46	Proteasome activator complex subunit 2 OS=Homo sapiens (Human) OX=9606 GN=PSME2 PE=1 SV=4	28	5	6	239	0.826	0.118801	728.9	602.4
Q9HBM1	Kinetochore protein Spc25 OS=Homo sapiens (Human) OX=9606 GN=SPC25 PE=1 SV=1	22	4	5	224	1.042	0.76741	99.4	103.6
Q96T51	RUN and FYVE domain-containing protein 1 OS=Homo sapiens (Human) OX=9606 GN=RUFY1 PE=1 SV=2	6	4	4	708	1.369	0.0345011	484	662.7
Q9H7H0	Methyltransferase-like protein 17, mitochondrial OS=Homo sapiens (Human) OX=9606 GN=METTL17 PE=1 SV=1	18	6	10	456	1.281	0.193559	760	973.5
Q99961	Endophilin-A2 OS=Homo sapiens (Human) OX=9606 GN=SH3GL1 PE=1 SV=1	21	6	6	368	0.914	0.321644	804.9	735.9
Q9UBU8	Mortality factor 4-like protein 1 OS=Homo sapiens (Human) OX=9606 GN=MORF4L1 PE=1 SV=2	19	3	5	362	1.253	0.0949108	170.3	213.4
P51572	B-cell receptor-associated protein 31 OS=Homo sapiens (Human) OX=9606 GN=BCAP31 PE=1 SV=3	24	6	8	246	1.007	0.89968	2580	2597.1
P53701	Cytochrome c-type heme lyase OS=Homo sapiens (Human) OX=9606 GN=HCCS PE=1 SV=1	26	7	8	268	1.271	0.330001	484.4	615.4
Q9NR09	Baculoviral IAP repeat-containing protein 6 OS=Homo sapiens (Human) OX=9606 GN=BIRC6 PE=1 SV=2	2	7	7	4857	1.333	0.233758	489.1	652.1
Q8TAE8	Growth arrest and DNA damage-inducible proteins-interacting protein 1 OS=Homo sapiens (Human) OX=9606 GN=GADD45GIP1 PE=1 SV=1	32	5	7	222	0.676	0.372304	829.2	560.7
P52739	Zinc finger protein 131 OS=Homo sapiens (Human) OX=9606 GN=ZNF131 PE=1 SV=2	12	5	5	623	1.94	0.0876341	260	504.3
P20930	Filaggrin OS=Homo sapiens (Human) OX=9606 GN=FLG PE=1 SV=3	3	7	7	4061	0.539	0.378741	2060.8	1110.7
P18621	60S ribosomal protein L17 OS=Homo sapiens (Human) OX=9606 GN=RPL17 PE=1 SV=3	27	4	5	184	1.249	0.142373	1105.2	1380.2
P61081	NEDD8-conjugating enzyme Ubc12 OS=Homo sapiens (Human) OX=9606 GN=UBE2M PE=1 SV=1	26	5	7	183	1.128	0.486727	964.5	1087.9
P61204	ADP-ribosylation factor 3 OS=Homo sapiens (Human) OX=9606 GN=ARF3 PE=1 SV=2	38	2	7	181	0.486	0.125734	522.5	253.7
Q96AC1	Fermitin family homolog 2 OS=Homo sapiens (Human) OX=9606 GN=FERMT2 PE=1 SV=1	11	7	7	680	1.443	0.0233888	1022.7	1476
Q93008	Probable ubiquitin carboxyl-terminal hydrolase FAF-X OS=Homo sapiens (Human) OX=9606 GN=USP9X PE=1 SV=3	3	5	5	2570	1.258	0.0097568	414.3	521.2
P61026	Ras-related protein Rab-10 OS=Homo sapiens (Human) OX=9606 GN=RAB10 PE=1 SV=1	31	4	7	200	0.859	0.26415	974	836.8
Q01130	Serine/arginine-rich splicing factor 2 OS=Homo sapiens (Human) OX=9606 GN=SRSF2 PE=1 SV=4	18	4	7	221	0.681	0.144737	1546.9	1053.9
P19971	Thymidine phosphorylase OS=Homo sapiens (Human) OX=9606 GN=TYMP PE=1 SV=2	13	6	6	482	0.258	0.395973	1001.8	258.1
P51858	Hepatoma-derived growth factor OS=Homo sapiens (Human) OX=9606 GN=HDGF PE=1 SV=1	43	7	7	240	0.858	0.550203	787.3	675.2
Q15014	Mortality factor 4-like protein 2 OS=Homo sapiens (Human) OX=9606 GN=MORF4L2 PE=1 SV=1	22	4	7	288	1.272	0.1724	416.4	529.5
Q9NVD7	Alpha-parvin OS=Homo sapiens (Human) OX=9606 GN=PARVA PE=1 SV=1	13	4	4	372	1.754	0.177508	413.7	725.6
Q14690	Protein RRP5 homolog OS=Homo sapiens (Human) OX=9606 GN=PDCD11 PE=1 SV=3	4	6	6	1871	1.857	0.111286	671.4	1246.9
Q8NG31	Kinetochore scaffold 1 OS=Homo sapiens (Human) OX=9606 GN=KNL1 PE=1 SV=3	4	8	8	2342	1.63	0.021987	559.3	911.9
Q13190	Syntaxin-5 OS=Homo sapiens (Human) OX=9606 GN=STX5 PE=1 SV=2	13	4	5	355	1.319	0.230379	708.9	934.8
P37840	Alpha-synuclein OS=Homo sapiens (Human) OX=9606 GN=SNCA PE=1 SV=1	36	4	5	140	0.556	0.0544284	931.5	517.5
P61088	Ubiquitin-conjugating enzyme E2 N OS=Homo sapiens (Human) OX=9606 GN=UBE2N PE=1 SV=1	34	4	9	152	0.854	0.194788	1093.7	934.4
Q9NY12	H/ACA ribonucleoprotein complex subunit 1 OS=Homo sapiens (Human) OX=9606 GN=GAR1 PE=1 SV=1	29	6	6	217	0.758	0.386893	1341	1016.5
P07686	Beta-hexosaminidase subunit beta OS=Homo sapiens (Human) OX=9606 GN=HEXB PE=1 SV=3	13	6	7	556	1.009	0.962583	877.1	885.1
Q93009	Ubiquitin carboxyl-terminal hydrolase 7 OS=Homo sapiens (Human) OX=9606 GN=USP7 PE=1 SV=2	4	3	3	1102	0.953	0.562342	378.3	360.4
Q14684	Ribosomal RNA processing protein 1 homolog B OS=Homo sapiens (Human) OX=9606 GN=RRP1B PE=1 SV=3	12	6	6	758	1.129	0.123911	254.2	286.8
P62277	40S ribosomal protein S13 OS=Homo sapiens (Human) OX=9606 GN=RPS13 PE=1 SV=2	38	6	12	151	0.859	0.575463	2117.6	1818.5
Q9Y2S7	Polymerase delta-interacting protein 2 OS=Homo sapiens (Human) OX=9606 GN=POLDIP2 PE=1 SV=1	16	5	5	368	1.435	0.0819806	992.6	1424.5
Q9H3P2	Negative elongation factor A OS=Homo sapiens (Human) OX=9606 GN=NELFA PE=1 SV=3	19	5	7	528	0.729	0.354657	280.8	204.7
Q9UBS4	DnaJ homolog subfamily B member 11 OS=Homo sapiens (Human) OX=9606 GN=DNAJB11 PE=1 SV=1	19	5	5	358	1.231	0.23118	238.8	294.1
P60900	Proteasome subunit alpha type-6 OS=Homo sapiens (Human) OX=9606 GN=PSMA6 PE=1 SV=1	16	4	4	246	0.964	0.858008	369.2	355.8
P59998	Actin-related protein 2/3 complex subunit 4 OS=Homo sapiens (Human) OX=9606 GN=ARPC4 PE=1 SV=3	35	6	9	168	1.363	0.0388006	2886.1	3933.4
Q86U86	Protein polybromo-1 OS=Homo sapiens (Human) OX=9606 GN=PBRM1 PE=1 SV=1	6	6	6	1689	1.613	0.086766	540.2	871.6
P35637	RNA-binding protein FUS OS=Homo sapiens (Human) OX=9606 GN=FUS PE=1 SV=1	10	2	5	526	0.996	0.988605	530.3	528.1
P84095	Rho-related GTP-binding protein RhoG OS=Homo sapiens (Human) OX=9606 GN=RHOG PE=1 SV=1	32	5	5	191	0.812	0.375684	868	704.5
Q96P63	Serpin B12 OS=Homo sapiens (Human) OX=9606 GN=SERPINB12 PE=1 SV=1	13	4	5	405	0.353	0.349454	1973.9	697.7
Q12797	Aspartyl/asparaginyl beta-hydroxylase OS=Homo sapiens (Human) OX=9606 GN=ASPH PE=1 SV=3	8	4	4	758	1.34	0.135458	638.3	855.3
Q09161	Nuclear cap-binding protein subunit 1 OS=Homo sapiens (Human) OX=9606 GN=NCBP1 PE=1 SV=1	8	5	6	790	0.937	0.774942	578.7	542.2
Q9UKL0	REST corepressor 1 OS=Homo sapiens (Human) OX=9606 GN=RCOR1 PE=1 SV=2	15	4	5	485	1.248	0.137602	551.1	687.7
Q9H6W3	Ribosomal oxygenase 1 OS=Homo sapiens (Human) OX=9606 GN=RIOX1 PE=1 SV=2	10	3	4	641	1.136	0.472281	89.7	101.9
Q9BUL8	Programmed cell death protein 10 OS=Homo sapiens (Human) OX=9606 GN=PDCD10 PE=1 SV=1	33	6	7	212	1.071	0.0795585	886.3	949
O60287	Nucleolar pre-ribosomal-associated protein 1 OS=Homo sapiens (Human) OX=9606 GN=URB1 PE=1 SV=4	3	6	6	2271	1.658	0.0681544	174.5	289.3
P50897	Palmitoyl-protein thioesterase 1 OS=Homo sapiens (Human) OX=9606 GN=PPT1 PE=1 SV=1	13	4	4	306	1.069	0.679805	494.2	528.3
Q16890	Tumor protein D53 OS=Homo sapiens (Human) OX=9606 GN=TPD52L1 PE=1 SV=1	17	3	7	204	1.089	0.163206	253.5	276
Q9BYD3	39S ribosomal protein L4, mitochondrial OS=Homo sapiens (Human) OX=9606 GN=MRPL4 PE=1 SV=1	19	3	3	311	0.904	0.470601	363.6	328.8
Q15067	Peroxisomal acyl-coenzyme A oxidase 1 OS=Homo sapiens (Human) OX=9606 GN=ACOX1 PE=1 SV=3	14	5	5	660	0.696	0.544664	312.1	217.3
Q6UWP8	Suprabasin OS=Homo sapiens (Human) OX=9606 GN=SBSN PE=1 SV=2	17	4	5	590	0.429	0.480367	133.5	57.3
P50402	Emerin OS=Homo sapiens (Human) OX=9606 GN=EMD PE=1 SV=1	22	5	5	254	1.381	0.0780167	574.3	793.2
P02671	Fibrinogen alpha chain OS=Homo sapiens (Human) OX=9606 GN=FGA PE=1 SV=2	8	6	7	866	0.31	0.430803	729.3	226.3
P62241	40S ribosomal protein S8 OS=Homo sapiens (Human) OX=9606 GN=RPS8 PE=1 SV=2	26	5	6	208	1.103	0.415568	794.6	876.2
P52434	DNA-directed RNA polymerases I, II, and III subunit RPABC3 OS=Homo sapiens (Human) OX=9606 GN=POLR2H PE=1 SV=4	41	4	4	150	0.943	0.297518	1300.5	1226.2
Q86VP6	Cullin-associated NEDD8-dissociated protein 1 OS=Homo sapiens (Human) OX=9606 GN=CAND1 PE=1 SV=2	5	5	5	1230	1.229	0.129385	349.7	430
P14373	Zinc finger protein RFP OS=Homo sapiens (Human) OX=9606 GN=TRIM27 PE=1 SV=1	15	5	5	513	1.203	0.182552	180.5	217.2
Q53HL2	Borealin OS=Homo sapiens (Human) OX=9606 GN=CDCA8 PE=1 SV=2	17	4	5	280	1.081	0.649075	506.5	547.7
Q8TEX9	Importin-4 OS=Homo sapiens (Human) OX=9606 GN=IPO4 PE=1 SV=2	7	6	6	1081	1.482	0.0407806	501.5	743
P30154	Serine/threonine-protein phosphatase 2A 65 kDa regulatory subunit A beta isoform OS=Homo sapiens (Human) OX=9606 GN=PPP2R1B PE=1 SV=3	10	5	5	601	1.406	0.0166067	590.7	830.7
Q8N6H7	ADP-ribosylation factor GTPase-activating protein 2 OS=Homo sapiens (Human) OX=9606 GN=ARFGAP2 PE=1 SV=1	11	5	5	521	1.014	0.943634	1189.5	1206.4
P81605	Dermcidin OS=Homo sapiens (Human) OX=9606 GN=DCD PE=1 SV=2	37	7	9	110	0.249	0.268967	2130.6	531.4
Q9UIV1	CCR4-NOT transcription complex subunit 7 OS=Homo sapiens (Human) OX=9606 GN=CNOT7 PE=1 SV=3	16	3	8	285	1.136	0.0131098	539.9	613.3
Q9Y2R9	28S ribosomal protein S7, mitochondrial OS=Homo sapiens (Human) OX=9606 GN=MRPS7 PE=1 SV=2	22	5	9	242	3.649	0.0244841	1239.4	4523.1
P10599	Thioredoxin OS=Homo sapiens (Human) OX=9606 GN=TXN PE=1 SV=3	31	4	6	105	0.594	0.388549	1251.5	743.7
Q9H9B4	Sideroflexin-1 OS=Homo sapiens (Human) OX=9606 GN=SFXN1 PE=1 SV=4	21	6	6	322	1.167	0.387815	1139.7	1330.2
P01889	HLA class I histocompatibility antigen, B alpha chain OS=Homo sapiens (Human) OX=9606 GN=HLA-B PE=1 SV=3	18	1	6	362	1.199	0.088018	195.8	234.8
Q7KZ85	Transcription elongation factor SPT6 OS=Homo sapiens (Human) OX=9606 GN=SUPT6H PE=1 SV=2	5	5	6	1726	1.366	0.0691451	199.2	272.1
P29401	Transketolase OS=Homo sapiens (Human) OX=9606 GN=TKT PE=1 SV=3	10	5	5	623	0.863	0.710887	983.7	849.3
Q12959	Disks large homolog 1 OS=Homo sapiens (Human) OX=9606 GN=DLG1 PE=1 SV=2	7	6	6	904	1.245	0.222715	623.6	776.4
P15927	Replication protein A 32 kDa subunit OS=Homo sapiens (Human) OX=9606 GN=RPA2 PE=1 SV=1	13	2	4	270	0.98	0.890572	235.8	231
P09493	Tropomyosin alpha-1 chain OS=Homo sapiens (Human) OX=9606 GN=TPM1 PE=1 SV=2	15	1	7	284	0.996	0.980513	350	348.7
Q96CU9	FAD-dependent oxidoreductase domain-containing protein 1 OS=Homo sapiens (Human) OX=9606 GN=FOXRED1 PE=1 SV=2	9	4	5	486	0.88	0.454702	1164.4	1025.1
Q9Y618	Nuclear receptor corepressor 2 OS=Homo sapiens (Human) OX=9606 GN=NCOR2 PE=1 SV=3	3	5	6	2514	1.123	0.54016	505.5	567.5
O95292	Vesicle-associated membrane protein-associated protein B/C OS=Homo sapiens (Human) OX=9606 GN=VAPB PE=1 SV=3	32	7	8	243	1.227	0.0283993	1020.7	1252.5
Q92785	Zinc finger protein ubi-d4 OS=Homo sapiens (Human) OX=9606 GN=DPF2 PE=1 SV=2	16	5	5	391	1.163	0.397385	273.5	318.1
Q9NVN8	Guanine nucleotide-binding protein-like 3-like protein OS=Homo sapiens (Human) OX=9606 GN=GNL3L PE=1 SV=1	10	4	4	582	1.08	0.428078	266.2	287.4
Q9H0B6	Kinesin light chain 2 OS=Homo sapiens (Human) OX=9606 GN=KLC2 PE=1 SV=1	10	4	7	622	0.94	0.487322	215.7	202.6
Q15058	Kinesin-like protein KIF14 OS=Homo sapiens (Human) OX=9606 GN=KIF14 PE=1 SV=1	4	7	8	1648	1.519	0.0228672	497.8	756
O15446	DNA-directed RNA polymerase I subunit RPA34 OS=Homo sapiens (Human) OX=9606 GN=POLR1G PE=1 SV=1	14	4	4	510	1.125	0.600958	272.1	306.2
P08754	Guanine nucleotide-binding protein G(i) subunit alpha OS=Homo sapiens (Human) OX=9606 GN=GNAI3 PE=1 SV=3	19	3	4	354	1.294	0.143356	159.5	206.3
Q86YP4	Transcriptional repressor p66-alpha OS=Homo sapiens (Human) OX=9606 GN=GATAD2A PE=1 SV=1	9	4	5	633	1.119	0.329806	293.8	328.8
Q8WWY3	U4/U6 small nuclear ribonucleoprotein Prp31 OS=Homo sapiens (Human) OX=9606 GN=PRPF31 PE=1 SV=2	14	5	5	499	1.07	0.568602	284.1	303.9
Q9Y6N5	Sulfide:quinone oxidoreductase, mitochondrial OS=Homo sapiens (Human) OX=9606 GN=SQOR PE=1 SV=1	13	5	6	450	1.133	0.228378	790.4	895.7
Q9BS26	Endoplasmic reticulum resident protein 44 OS=Homo sapiens (Human) OX=9606 GN=ERP44 PE=1 SV=1	15	5	7	406	0.838	0.00211671	723.7	606.7
Q13620	Cullin-4B OS=Homo sapiens (Human) OX=9606 GN=CUL4B PE=1 SV=4	8	2	7	913	1.954	0.113247	17.2	33.7
P42357	Histidine ammonia-lyase OS=Homo sapiens (Human) OX=9606 GN=HAL PE=1 SV=1	9	5	6	657	0.365	0.459858	1615.5	590.3
Q15287	RNA-binding protein with serine-rich domain 1 OS=Homo sapiens (Human) OX=9606 GN=RNPS1 PE=1 SV=1	11	3	6	305	0.64	0.154486	1924.5	1232.3
P21127	Cyclin-dependent kinase 11B OS=Homo sapiens (Human) OX=9606 GN=CDK11B PE=1 SV=4	7	5	5	795	1.068	0.716889	493.8	527.3
Q9Y520	Protein PRRC2C OS=Homo sapiens (Human) OX=9606 GN=PRRC2C PE=1 SV=4	2	6	6	2896	0.822	0.250647	343.2	282.1
O60832	H/ACA ribonucleoprotein complex subunit DKC1 OS=Homo sapiens (Human) OX=9606 GN=DKC1 PE=1 SV=3	10	5	5	514	0.717	0.201489	1760.3	1261.7
Q13596	Sorting nexin-1 OS=Homo sapiens (Human) OX=9606 GN=SNX1 PE=1 SV=3	12	6	6	522	0.938	0.708132	701.2	658
P27144	Adenylate kinase 4, mitochondrial OS=Homo sapiens (Human) OX=9606 GN=AK4 PE=1 SV=1	22	5	5	223	0.802	0.158067	1339.2	1074.4
Q9NQS7	Inner centromere protein OS=Homo sapiens (Human) OX=9606 GN=INCENP PE=1 SV=3	7	5	6	918	1.524	0.239252	405.2	617.5
Q99081	Transcription factor 12 OS=Homo sapiens (Human) OX=9606 GN=TCF12 PE=1 SV=1	10	4	5	682	1.245	0.058957	125.3	156.1
P06756	Integrin alpha-V OS=Homo sapiens (Human) OX=9606 GN=ITGAV PE=1 SV=2	8	6	7	1048	1.516	0.125562	226	342.7
P27338	Amine oxidase [flavin-containing] B OS=Homo sapiens (Human) OX=9606 GN=MAOB PE=1 SV=3	13	4	4	520	1.575	0.14017	301.4	474.6
Q14865	AT-rich interactive domain-containing protein 5B OS=Homo sapiens (Human) OX=9606 GN=ARID5B PE=1 SV=3	4	5	5	1188	1.38	0.336407	385	531.3
P50213	Isocitrate dehydrogenase [NAD] subunit alpha, mitochondrial OS=Homo sapiens (Human) OX=9606 GN=IDH3A PE=1 SV=1	16	5	5	366	1.563	0.0750972	1014.6	1585.7
P11277	Spectrin beta chain, erythrocytic OS=Homo sapiens (Human) OX=9606 GN=SPTB PE=1 SV=5	2	1	13	2137	1.35	0.0159857	18.3	24.7
Q7L2E3	ATP-dependent RNA helicase DHX30 OS=Homo sapiens (Human) OX=9606 GN=DHX30 PE=1 SV=1	7	5	5	1194	1.15	0.505457	287.4	330.5
Q9H9P8	L-2-hydroxyglutarate dehydrogenase, mitochondrial OS=Homo sapiens (Human) OX=9606 GN=L2HGDH PE=1 SV=3	11	4	5	463	0.902	0.671974	809.1	729.6
Q9BTA9	WW domain-containing adapter protein with coiled-coil OS=Homo sapiens (Human) OX=9606 GN=WAC PE=1 SV=3	10	6	6	647	1.323	0.110377	511.3	676.3
P24941	Cyclin-dependent kinase 2 OS=Homo sapiens (Human) OX=9606 GN=CDK2 PE=1 SV=2	18	3	5	298	0.907	0.690592	676.1	613.5
P15586	N-acetylglucosamine-6-sulfatase OS=Homo sapiens (Human) OX=9606 GN=GNS PE=1 SV=3	8	4	5	552	1.051	0.78008	591.8	622
Q96JB5	CDK5 regulatory subunit-associated protein 3 OS=Homo sapiens (Human) OX=9606 GN=CDK5RAP3 PE=1 SV=2	10	5	5	506	1.382	0.0111127	600.9	830.6
O75534	Cold shock domain-containing protein E1 OS=Homo sapiens (Human) OX=9606 GN=CSDE1 PE=1 SV=2	9	6	7	798	0.962	0.688174	890.6	857.2
O14976	Cyclin-G-associated kinase OS=Homo sapiens (Human) OX=9606 GN=GAK PE=1 SV=2	5	6	6	1311	1.337	0.133972	309.3	413.5
Q9Y608	Leucine-rich repeat flightless-interacting protein 2 OS=Homo sapiens (Human) OX=9606 GN=LRRFIP2 PE=1 SV=1	9	4	5	721	1.299	0.267806	854.1	1109.5
Q02241	Kinesin-like protein KIF23 OS=Homo sapiens (Human) OX=9606 GN=KIF23 PE=1 SV=3	9	6	6	960	1.405	0.0610066	278.3	391.1
Q12907	Vesicular integral-membrane protein VIP36 OS=Homo sapiens (Human) OX=9606 GN=LMAN2 PE=1 SV=1	22	4	4	356	1.337	0.174593	231.3	309.3
Q9BUP3	Oxidoreductase HTATIP2 OS=Homo sapiens (Human) OX=9606 GN=HTATIP2 PE=1 SV=2	20	5	6	242	0.977	0.911194	2014.1	1967
Q9UKD2	mRNA turnover protein 4 homolog OS=Homo sapiens (Human) OX=9606 GN=MRTO4 PE=1 SV=2	18	6	8	239	0.881	0.558853	1617.4	1424.9
P13667	Protein disulfide-isomerase A4 OS=Homo sapiens (Human) OX=9606 GN=PDIA4 PE=1 SV=2	9	5	5	645	1.023	0.855222	471.9	482.8
Q96DF8	Splicing factor ESS-2 homolog OS=Homo sapiens (Human) OX=9606 GN=ESS2 PE=1 SV=1	14	5	6	476	0.755	0.308722	664.8	502
Q9NXF1	Testis-expressed protein 10 OS=Homo sapiens (Human) OX=9606 GN=TEX10 PE=1 SV=2	6	6	6	929	1.459	0.0419531	369.8	539.6
O15357	Phosphatidylinositol 3,4,5-trisphosphate 5-phosphatase 2 OS=Homo sapiens (Human) OX=9606 GN=INPPL1 PE=1 SV=2	5	6	6	1258	1.487	0.131135	476	707.7
Q68CZ2	Tensin-3 OS=Homo sapiens (Human) OX=9606 GN=TNS3 PE=1 SV=2	5	4	4	1445	1.395	0.121914	342	477.2
O43264	Centromere/kinetochore protein zw10 homolog OS=Homo sapiens (Human) OX=9606 GN=ZW10 PE=1 SV=3	8	5	5	779	1.892	0.0153868	855.9	1619.3
Q96EY1	DnaJ homolog subfamily A member 3, mitochondrial OS=Homo sapiens (Human) OX=9606 GN=DNAJA3 PE=1 SV=2	13	5	6	480	1.217	0.524483	1520.3	1850.6
Q92541	RNA polymerase-associated protein RTF1 homolog OS=Homo sapiens (Human) OX=9606 GN=RTF1 PE=1 SV=4	9	6	7	710	1.525	0.193482	760.2	1159.1
O00186	Syntaxin-binding protein 3 OS=Homo sapiens (Human) OX=9606 GN=STXBP3 PE=1 SV=2	10	6	6	592	1.183	0.179945	420.6	497.4
Q15003	Condensin complex subunit 2 OS=Homo sapiens (Human) OX=9606 GN=NCAPH PE=1 SV=3	12	6	6	741	1.396	0.0564402	226.5	316.2
P20073	Annexin A7 OS=Homo sapiens (Human) OX=9606 GN=ANXA7 PE=1 SV=3	11	5	6	488	0.958	0.785625	1198.4	1148.5
O00233	26S proteasome non-ATPase regulatory subunit 9 OS=Homo sapiens (Human) OX=9606 GN=PSMD9 PE=1 SV=3	22	5	6	223	0.892	0.0992513	382.4	341.3
P14324	Farnesyl pyrophosphate synthase OS=Homo sapiens (Human) OX=9606 GN=FDPS PE=1 SV=4	8	3	4	419	1.069	0.811851	521.5	557.6
Q9NVI1	Fanconi anemia group I protein OS=Homo sapiens (Human) OX=9606 GN=FANCI PE=1 SV=4	5	4	4	1328	2.279	0.0248959	174.3	397.4
P49588	Alanine--tRNA ligase, cytoplasmic OS=Homo sapiens (Human) OX=9606 GN=AARS1 PE=1 SV=2	5	4	4	968	0.967	0.796946	508.6	492.1
P55795	Heterogeneous nuclear ribonucleoprotein H2 OS=Homo sapiens (Human) OX=9606 GN=HNRNPH2 PE=1 SV=1	14	1	15	449	0.695	0.105451	142.6	99
Q9UH99	SUN domain-containing protein 2 OS=Homo sapiens (Human) OX=9606 GN=SUN2 PE=1 SV=3	8	4	4	717	1.003	0.923807	84.8	85.1
Q7L804	Rab11 family-interacting protein 2 OS=Homo sapiens (Human) OX=9606 GN=RAB11FIP2 PE=1 SV=1	14	4	7	512	1.045	0.50139	233.4	243.9
P09382	Galectin-1 OS=Homo sapiens (Human) OX=9606 GN=LGALS1 PE=1 SV=2	35	4	6	135	1.638	0.0978421	1229.1	2013.1
P48426	Phosphatidylinositol 5-phosphate 4-kinase type-2 alpha OS=Homo sapiens (Human) OX=9606 GN=PIP4K2A PE=1 SV=2	19	6	7	406	0.662	0.145964	1706	1128.6
O60341	Lysine-specific histone demethylase 1A OS=Homo sapiens (Human) OX=9606 GN=KDM1A PE=1 SV=2	7	6	7	852	1.157	0.266665	984.9	1139.4
P22307	Non-specific lipid-transfer protein OS=Homo sapiens (Human) OX=9606 GN=SCP2 PE=1 SV=2	9	5	5	547	1.173	0.203711	816.9	958
Q16543	Hsp90 co-chaperone Cdc37 OS=Homo sapiens (Human) OX=9606 GN=CDC37 PE=1 SV=1	14	3	3	378	1.04	0.746179	480.9	500.2
O94826	Mitochondrial import receptor subunit TOM70 OS=Homo sapiens (Human) OX=9606 GN=TOMM70 PE=1 SV=1	9	6	6	608	1.275	0.228728	1037.9	1322.9
P50395	Rab GDP dissociation inhibitor beta OS=Homo sapiens (Human) OX=9606 GN=GDI2 PE=1 SV=2	10	4	4	445	0.603	0.539709	666.9	402
O75616	GTPase Era, mitochondrial OS=Homo sapiens (Human) OX=9606 GN=ERAL1 PE=1 SV=2	14	4	5	437	1.523	0.138463	189.2	288.2
P62333	26S proteasome regulatory subunit 10B OS=Homo sapiens (Human) OX=9606 GN=PSMC6 PE=1 SV=1	20	5	6	389	0.819	0.380056	685.7	561.6
P37802	Transgelin-2 OS=Homo sapiens (Human) OX=9606 GN=TAGLN2 PE=1 SV=3	24	4	5	199	0.675	0.247614	1119.6	755.9
O15042	U2 snRNP-associated SURP motif-containing protein OS=Homo sapiens (Human) OX=9606 GN=U2SURP PE=1 SV=2	7	7	9	1029	1.238	0.445359	798.9	989.4
P31040	Succinate dehydrogenase [ubiquinone] flavoprotein subunit, mitochondrial OS=Homo sapiens (Human) OX=9606 GN=SDHA PE=1 SV=2	11	6	6	664	1.161	0.286761	301.7	350.5
P09661	U2 small nuclear ribonucleoprotein A' OS=Homo sapiens (Human) OX=9606 GN=SNRPA1 PE=1 SV=2	17	3	3	255	0.848	0.309231	516.6	438
P26639	Threonine--tRNA ligase 1, cytoplasmic OS=Homo sapiens (Human) OX=9606 GN=TARS1 PE=1 SV=3	8	5	5	723	0.782	0.674572	496.5	388.4
Q9Y5K6	CD2-associated protein OS=Homo sapiens (Human) OX=9606 GN=CD2AP PE=1 SV=1	10	5	7	639	0.851	0.356906	563.2	479.5
Q03701	CCAAT/enhancer-binding protein zeta OS=Homo sapiens (Human) OX=9606 GN=CEBPZ PE=1 SV=3	8	6	6	1054	1.333	0.0514394	90.1	120.2
O60826	Coiled-coil domain-containing protein 22 OS=Homo sapiens (Human) OX=9606 GN=CCDC22 PE=1 SV=1	7	3	4	627	1.167	0.00566888	325.7	380
P30519	Heme oxygenase 2 OS=Homo sapiens (Human) OX=9606 GN=HMOX2 PE=1 SV=2	17	4	4	316	1.281	0.0279559	726.2	930.2
Q9Y281	Cofilin-2 OS=Homo sapiens (Human) OX=9606 GN=CFL2 PE=1 SV=1	33	3	5	166	0.892	0.576823	333.4	297.5
P10253	Lysosomal alpha-glucosidase OS=Homo sapiens (Human) OX=9606 GN=GAA PE=1 SV=4	3	2	3	952	0.81	0.596967	490	397
P53396	ATP-citrate synthase OS=Homo sapiens (Human) OX=9606 GN=ACLY PE=1 SV=3	5	5	5	1101	0.869	0.510522	595.2	517.3
Q92597	Protein NDRG1 OS=Homo sapiens (Human) OX=9606 GN=NDRG1 PE=1 SV=1	15	4	4	394	1.041	0.719077	359.4	374.1
P63167	Dynein light chain 1, cytoplasmic OS=Homo sapiens (Human) OX=9606 GN=DYNLL1 PE=1 SV=1	33	2	4	89	0.993	0.924868	973.1	966.7
Q9NPF5	DNA methyltransferase 1-associated protein 1 OS=Homo sapiens (Human) OX=9606 GN=DMAP1 PE=1 SV=1	10	4	9	467	1.111	0.370854	290.8	323.2
P14927	Cytochrome b-c1 complex subunit 7 OS=Homo sapiens (Human) OX=9606 GN=UQCRB PE=1 SV=2	50	6	6	111	0.837	0.286208	898.4	751.6
Q15005	Signal peptidase complex subunit 2 OS=Homo sapiens (Human) OX=9606 GN=SPCS2 PE=1 SV=3	25	4	4	226	0.945	0.545883	333.4	315
P60903	Protein S100-A10 OS=Homo sapiens (Human) OX=9606 GN=S100A10 PE=1 SV=2	18	3	5	97	1.444	0.0852434	2831.4	4088.9
Q09028	Histone-binding protein RBBP4 OS=Homo sapiens (Human) OX=9606 GN=RBBP4 PE=1 SV=3	12	2	9	425	1.308	0.176552	90.1	117.8
O75718	Cartilage-associated protein OS=Homo sapiens (Human) OX=9606 GN=CRTAP PE=1 SV=1	17	6	6	401	1.126	0.379143	314.8	354.3
P21266	Glutathione S-transferase Mu 3 OS=Homo sapiens (Human) OX=9606 GN=GSTM3 PE=1 SV=3	22	4	6	225	1.197	0.455562	262.9	314.8
P34932	Heat shock 70 kDa protein 4 OS=Homo sapiens (Human) OX=9606 GN=HSPA4 PE=1 SV=4	7	6	6	840	0.958	0.864731	485.1	464.9
Q9NYL2	Mitogen-activated protein kinase kinase kinase 20 OS=Homo sapiens (Human) OX=9606 GN=MAP3K20 PE=1 SV=3	8	4	6	800	0.893	0.583479	151	134.8
O95347	Structural maintenance of chromosomes protein 2 OS=Homo sapiens (Human) OX=9606 GN=SMC2 PE=1 SV=2	6	7	7	1197	1.974	0.0488918	409.7	808.7
Q9NRV9	Heme-binding protein 1 OS=Homo sapiens (Human) OX=9606 GN=HEBP1 PE=1 SV=1	26	4	4	189	0.61	0.110403	592.5	361.7
P49662	Caspase-4 OS=Homo sapiens (Human) OX=9606 GN=CASP4 PE=1 SV=1	18	5	6	377	0.69	0.0956282	430.8	297.3
P43246	DNA mismatch repair protein Msh2 OS=Homo sapiens (Human) OX=9606 GN=MSH2 PE=1 SV=1	6	4	5	934	1.215	0.177053	181.1	219.9
Q9UNP9	Peptidyl-prolyl cis-trans isomerase E OS=Homo sapiens (Human) OX=9606 GN=PPIE PE=1 SV=1	20	5	5	301	0.848	0.591095	1874.5	1590.3
Q8NBT2	Kinetochore protein Spc24 OS=Homo sapiens (Human) OX=9606 GN=SPC24 PE=1 SV=2	23	3	3	197	1.183	0.175701	207.8	245.9
Q9Y277	Voltage-dependent anion-selective channel protein 3 OS=Homo sapiens (Human) OX=9606 GN=VDAC3 PE=1 SV=1	27	5	5	283	1.409	0.0903911	595.3	838.5
P63220	40S ribosomal protein S21 OS=Homo sapiens (Human) OX=9606 GN=RPS21 PE=1 SV=1	37	3	4	83	1.004	0.851252	897	900.7
O00505	Importin subunit alpha-4 OS=Homo sapiens (Human) OX=9606 GN=KPNA3 PE=1 SV=2	11	2	6	521	1.531	0.0263145	136	208.2
Q9Y3I0	RNA-splicing ligase RtcB homolog OS=Homo sapiens (Human) OX=9606 GN=RTCB PE=1 SV=1	14	5	5	505	0.802	0.488	559.6	448.8
O00487	26S proteasome non-ATPase regulatory subunit 14 OS=Homo sapiens (Human) OX=9606 GN=PSMD14 PE=1 SV=1	16	6	6	310	0.859	0.327641	2225	1910.9
P39880	Homeobox protein cut-like 1 OS=Homo sapiens (Human) OX=9606 GN=CUX1 PE=1 SV=3	6	5	5	1505	1.091	0.402264	133.2	145.3
Q5JTV8	Torsin-1A-interacting protein 1 OS=Homo sapiens (Human) OX=9606 GN=TOR1AIP1 PE=1 SV=2	9	5	5	583	1.129	0.420477	293	330.9
Q92600	CCR4-NOT transcription complex subunit 9 OS=Homo sapiens (Human) OX=9606 GN=CNOT9 PE=1 SV=1	18	5	5	299	1.061	0.589677	309.7	328.6
Q9UKN8	General transcription factor 3C polypeptide 4 OS=Homo sapiens (Human) OX=9606 GN=GTF3C4 PE=1 SV=2	9	4	4	822	1.112	0.404447	446.5	496.5
A2A3N6	Putative PIP5K1A and PSMD4-like protein OS=Homo sapiens (Human) OX=9606 GN=PIPSL PE=5 SV=1	8	1	6	862	1.066	0.682318	56.8	60.5
Q15047	Histone-lysine N-methyltransferase SETDB1 OS=Homo sapiens (Human) OX=9606 GN=SETDB1 PE=1 SV=1	4	5	5	1291	1.493	0.169039	358.4	535.2
P11586	C-1-tetrahydrofolate synthase, cytoplasmic OS=Homo sapiens (Human) OX=9606 GN=MTHFD1 PE=1 SV=3	6	4	4	935	0.801	0.19507	230.6	184.7
O76003	Glutaredoxin-3 OS=Homo sapiens (Human) OX=9606 GN=GLRX3 PE=1 SV=2	13	4	6	335	1.185	0.385232	460.7	546
Q14318	Peptidyl-prolyl cis-trans isomerase FKBP8 OS=Homo sapiens (Human) OX=9606 GN=FKBP8 PE=1 SV=2	11	4	5	412	1.52	0.147281	317.8	483
Q5SY16	Polynucleotide 5'-hydroxyl-kinase NOL9 OS=Homo sapiens (Human) OX=9606 GN=NOL9 PE=1 SV=1	8	4	4	702	1.588	0.0741602	425.4	675.3
P43487	Ran-specific GTPase-activating protein OS=Homo sapiens (Human) OX=9606 GN=RANBP1 PE=1 SV=1	23	5	6	201	0.981	0.909616	896.4	879.2
Q1MSJ5	Centrosome and spindle pole-associated protein 1 OS=Homo sapiens (Human) OX=9606 GN=CSPP1 PE=1 SV=4	5	4	4	1256	0.7	0.0729228	167.2	117.1
Q9Y4G6	Talin-2 OS=Homo sapiens (Human) OX=9606 GN=TLN2 PE=1 SV=4	2	1	6	2542	0.644	0.480752	287.4	185
O95757	Heat shock 70 kDa protein 4L OS=Homo sapiens (Human) OX=9606 GN=HSPA4L PE=1 SV=3	11	5	6	839	0.763	0.184836	742.4	566.4
O75400	Pre-mRNA-processing factor 40 homolog A OS=Homo sapiens (Human) OX=9606 GN=PRPF40A PE=1 SV=2	5	4	5	957	1.186	0.211388	1666.4	1976.5
Q9UHB9	Signal recognition particle subunit SRP68 OS=Homo sapiens (Human) OX=9606 GN=SRP68 PE=1 SV=2	9	6	6	627	0.869	0.0919012	578.9	502.9
Q96SU4	Oxysterol-binding protein-related protein 9 OS=Homo sapiens (Human) OX=9606 GN=OSBPL9 PE=1 SV=2	7	3	4	736	1.036	0.873254	209	216.4
Q99627	COP9 signalosome complex subunit 8 OS=Homo sapiens (Human) OX=9606 GN=COPS8 PE=1 SV=1	22	3	3	209	1.14	0.198632	424.5	483.8
Q9HAV0	Guanine nucleotide-binding protein subunit beta-4 OS=Homo sapiens (Human) OX=9606 GN=GNB4 PE=1 SV=3	14	2	8	340	0.936	0.37783	333	311.8
O60684	Importin subunit alpha-7 OS=Homo sapiens (Human) OX=9606 GN=KPNA6 PE=1 SV=1	11	3	7	536	2.023	0.0109921	227.1	459.3
P51531	Probable global transcription activator SNF2L2 OS=Homo sapiens (Human) OX=9606 GN=SMARCA2 PE=1 SV=2	3	1	7	1590	1.449	0.0716463	57.8	83.8
Q8N5N7	39S ribosomal protein L50, mitochondrial OS=Homo sapiens (Human) OX=9606 GN=MRPL50 PE=1 SV=2	36	4	6	158	0.907	0.649582	422.5	383.2
Q9H0H5	Rac GTPase-activating protein 1 OS=Homo sapiens (Human) OX=9606 GN=RACGAP1 PE=1 SV=1	12	7	7	632	1.251	0.389864	551.6	690.2
Q92542	Nicastrin OS=Homo sapiens (Human) OX=9606 GN=NCSTN PE=1 SV=2	9	4	5	709	1.34	0.0844295	265.5	355.7
O75521	Enoyl-CoA delta isomerase 2 OS=Homo sapiens (Human) OX=9606 GN=ECI2 PE=1 SV=4	16	3	3	394	1.027	0.306416	213.1	218.9
Q14254	Flotillin-2 OS=Homo sapiens (Human) OX=9606 GN=FLOT2 PE=1 SV=2	12	4	4	428	1.109	0.46862	80.6	89.4
Q9BTC8	Metastasis-associated protein MTA3 OS=Homo sapiens (Human) OX=9606 GN=MTA3 PE=1 SV=2	9	3	5	594	1.301	0.184676	95.1	123.7
Q9NPI6	mRNA-decapping enzyme 1A OS=Homo sapiens (Human) OX=9606 GN=DCP1A PE=1 SV=3	12	5	5	582	1.045	0.340468	283.7	296.4
P78527	DNA-dependent protein kinase catalytic subunit OS=Homo sapiens (Human) OX=9606 GN=PRKDC PE=1 SV=3	1	5	5	4128	0.952	0.753152	329.3	313.5
Q96PC5	Melanoma inhibitory activity protein 2 OS=Homo sapiens (Human) OX=9606 GN=MIA2 PE=1 SV=4	4	5	5	1412	1.492	0.0567131	322.1	480.6
P61964	WD repeat-containing protein 5 OS=Homo sapiens (Human) OX=9606 GN=WDR5 PE=1 SV=1	14	3	3	334	1.331	0.0958805	322.8	429.5
O43290	U4/U6.U5 tri-snRNP-associated protein 1 OS=Homo sapiens (Human) OX=9606 GN=SART1 PE=1 SV=1	11	6	6	800	0.81	0.0878283	442	358.1
Q7L0Y3	tRNA methyltransferase 10 homolog C OS=Homo sapiens (Human) OX=9606 GN=TRMT10C PE=1 SV=2	11	4	4	403	0.869	0.593427	478.5	415.8
Q9Y639	Neuroplastin OS=Homo sapiens (Human) OX=9606 GN=NPTN PE=1 SV=2	7	2	3	398	1.167	0.039847	344.7	402.1
P07476	Involucrin OS=Homo sapiens (Human) OX=9606 GN=IVL PE=1 SV=2	8	3	3	585	0.332	0.504172	405.5	134.4
O00299	Chloride intracellular channel protein 1 OS=Homo sapiens (Human) OX=9606 GN=CLIC1 PE=1 SV=4	28	3	3	241	0.938	0.841608	67.9	63.7
Q13868	Exosome complex component RRP4 OS=Homo sapiens (Human) OX=9606 GN=EXOSC2 PE=1 SV=2	18	4	5	293	0.96	0.146949	259.6	249.1
Q8IWC1	MAP7 domain-containing protein 3 OS=Homo sapiens (Human) OX=9606 GN=MAP7D3 PE=1 SV=2	6	6	6	876	1.244	0.378533	869.3	1081.6
P46782	40S ribosomal protein S5 OS=Homo sapiens (Human) OX=9606 GN=RPS5 PE=1 SV=4	22	3	4	204	1.141	0.448974	1249.3	1425.1
Q9GZU8	PSME3-interacting protein OS=Homo sapiens (Human) OX=9606 GN=PSME3IP1 PE=1 SV=1	20	4	4	254	1.974	0.00179472	91.7	180.9
Q9Y4E1	WASH complex subunit 2C OS=Homo sapiens (Human) OX=9606 GN=WASHC2C PE=1 SV=4	4	3	3	1320	1.477	0.0801468	281.9	416.2
Q9NPD8	Ubiquitin-conjugating enzyme E2 T OS=Homo sapiens (Human) OX=9606 GN=UBE2T PE=1 SV=1	18	4	4	197	0.92	0.638656	257.4	236.9
Q9Y2F5	Little elongation complex subunit 1 OS=Homo sapiens (Human) OX=9606 GN=ICE1 PE=1 SV=5	2	5	6	2266	2.184	0.0994132	240.9	526.1
P62841	40S ribosomal protein S15 OS=Homo sapiens (Human) OX=9606 GN=RPS15 PE=1 SV=2	23	2	4	145	0.954	0.791684	166.6	158.9
O60841	Eukaryotic translation initiation factor 5B OS=Homo sapiens (Human) OX=9606 GN=EIF5B PE=1 SV=4	5	5	5	1220	1.251	0.172386	308.8	386.2
Q68CP9	AT-rich interactive domain-containing protein 2 OS=Homo sapiens (Human) OX=9606 GN=ARID2 PE=1 SV=2	3	4	4	1835	1.56	0.185204	462	720.8
Q9NRW7	Vacuolar protein sorting-associated protein 45 OS=Homo sapiens (Human) OX=9606 GN=VPS45 PE=1 SV=1	9	4	4	570	1.14	0.0659969	290.2	330.9
Q9UHX1	Poly(U)-binding-splicing factor PUF60 OS=Homo sapiens (Human) OX=9606 GN=PUF60 PE=1 SV=1	11	6	6	559	0.959	0.743625	1825.6	1750.9
Q9NRZ9	Lymphoid-specific helicase OS=Homo sapiens (Human) OX=9606 GN=HELLS PE=1 SV=1	7	5	5	838	1.566	0.056258	728.1	1140.5
P48444	Coatomer subunit delta OS=Homo sapiens (Human) OX=9606 GN=ARCN1 PE=1 SV=1	9	6	6	511	1.097	0.318671	1428.7	1566.9
Q96QK1	Vacuolar protein sorting-associated protein 35 OS=Homo sapiens (Human) OX=9606 GN=VPS35 PE=1 SV=2	7	4	4	796	0.973	0.743396	231.3	225.1
P50995	Annexin A11 OS=Homo sapiens (Human) OX=9606 GN=ANXA11 PE=1 SV=1	11	5	5	505	0.649	0.344393	971.7	630.4
P61604	10 kDa heat shock protein, mitochondrial OS=Homo sapiens (Human) OX=9606 GN=HSPE1 PE=1 SV=2	39	4	5	102	0.936	0.800587	2150.7	2013.7
Q9HCE1	Helicase MOV-10 OS=Homo sapiens (Human) OX=9606 GN=MOV10 PE=1 SV=2	7	5	5	1003	1.082	0.492075	264.1	285.8
Q86XZ4	Spermatogenesis-associated serine-rich protein 2 OS=Homo sapiens (Human) OX=9606 GN=SPATS2 PE=1 SV=1	8	4	4	545	1.273	0.363842	876.7	1115.5
Q15417	Calponin-3 OS=Homo sapiens (Human) OX=9606 GN=CNN3 PE=1 SV=1	16	3	4	329	1.002	0.989223	143.4	143.6
Q96PU8	Protein quaking OS=Homo sapiens (Human) OX=9606 GN=QKI PE=1 SV=1	11	5	6	341	0.891	0.555614	1079.9	961.7
Q07812	Apoptosis regulator BAX OS=Homo sapiens (Human) OX=9606 GN=BAX PE=1 SV=1	29	4	5	192	1.139	0.128989	345.1	393.1
Q9BXF6	Rab11 family-interacting protein 5 OS=Homo sapiens (Human) OX=9606 GN=RAB11FIP5 PE=1 SV=1	10	5	5	653	1.024	0.494547	524.4	536.9
Q6P1K2	Polyamine-modulated factor 1 OS=Homo sapiens (Human) OX=9606 GN=PMF1 PE=1 SV=2	14	3	3	205	2.097	0.0697779	141.4	296.4
Q86SQ0	Pleckstrin homology-like domain family B member 2 OS=Homo sapiens (Human) OX=9606 GN=PHLDB2 PE=1 SV=2	6	6	6	1253	1.3	0.0619438	203.4	264.4
Q99700	Ataxin-2 OS=Homo sapiens (Human) OX=9606 GN=ATXN2 PE=1 SV=2	4	4	5	1313	1.185	0.0925929	267.1	316.5
P01834	Immunoglobulin kappa constant OS=Homo sapiens (Human) OX=9606 GN=IGKC PE=1 SV=2	30	2	4	107	0.311	0.433736	769.9	239.6
P49321	Nuclear autoantigenic sperm protein OS=Homo sapiens (Human) OX=9606 GN=NASP PE=1 SV=2	7	5	5	788	0.968	0.895719	324.8	314.4
P52565	Rho GDP-dissociation inhibitor 1 OS=Homo sapiens (Human) OX=9606 GN=ARHGDIA PE=1 SV=3	15	2	4	204	0.818	0.495529	397.4	325.2
P37198	Nuclear pore glycoprotein p62 OS=Homo sapiens (Human) OX=9606 GN=NUP62 PE=1 SV=3	9	4	5	522	0.929	0.523721	610.4	566.9
P17900	Ganglioside GM2 activator OS=Homo sapiens (Human) OX=9606 GN=GM2A PE=1 SV=4	27	5	6	193	0.438	0.474299	1969.6	863.6
Q13895	Bystin OS=Homo sapiens (Human) OX=9606 GN=BYSL PE=1 SV=3	13	5	5	437	1.995	0.0562879	462	921.9
Q99747	Gamma-soluble NSF attachment protein OS=Homo sapiens (Human) OX=9606 GN=NAPG PE=1 SV=1	13	4	4	312	1.29	0.0746297	360.2	464.8
P05556	Integrin beta-1 OS=Homo sapiens (Human) OX=9606 GN=ITGB1 PE=1 SV=2	7	5	5	798	1.288	0.093024	215.9	278.2
O14617	AP-3 complex subunit delta-1 OS=Homo sapiens (Human) OX=9606 GN=AP3D1 PE=1 SV=1	5	5	5	1153	1.305	0.105247	491.2	641.2
Q9Y3A2	Probable U3 small nucleolar RNA-associated protein 11 OS=Homo sapiens (Human) OX=9606 GN=UTP11 PE=1 SV=2	17	5	6	253	1.14	0.454592	817.8	932.4
Q13619	Cullin-4A OS=Homo sapiens (Human) OX=9606 GN=CUL4A PE=1 SV=3	7	1	6	759	1.105	0.387368	50.6	55.9
O00541	Pescadillo homolog OS=Homo sapiens (Human) OX=9606 GN=PES1 PE=1 SV=1	8	3	3	588	1.413	0.387107	75.7	107
P09601	Heme oxygenase 1 OS=Homo sapiens (Human) OX=9606 GN=HMOX1 PE=1 SV=1	14	3	3	288	0.805	0.523522	196.5	158.1
Q9UJY1	Heat shock protein beta-8 OS=Homo sapiens (Human) OX=9606 GN=HSPB8 PE=1 SV=1	26	4	4	196	1.405	0.0550621	945.2	1327.9
O75376	Nuclear receptor corepressor 1 OS=Homo sapiens (Human) OX=9606 GN=NCOR1 PE=1 SV=2	2	4	5	2440	1.197	0.158709	350.8	420
P40938	Replication factor C subunit 3 OS=Homo sapiens (Human) OX=9606 GN=RFC3 PE=1 SV=2	16	4	4	356	1.305	0.176367	178.4	232.9
Q9Y2X9	Zinc finger protein 281 OS=Homo sapiens (Human) OX=9606 GN=ZNF281 PE=1 SV=1	7	5	5	895	1.488	0.120347	390.8	581.7
P23526	Adenosylhomocysteinase OS=Homo sapiens (Human) OX=9606 GN=AHCY PE=1 SV=4	13	4	5	432	1.059	0.876603	422.3	447.4
P0CW18	Serine protease 56 OS=Homo sapiens (Human) OX=9606 GN=PRSS56 PE=1 SV=1	16	6	6	603	1.253	0.0223824	245.1	307.2
Q9P2I0	Cleavage and polyadenylation specificity factor subunit 2 OS=Homo sapiens (Human) OX=9606 GN=CPSF2 PE=1 SV=2	6	3	4	782	1.052	0.84879	45.1	47.4
O00629	Importin subunit alpha-3 OS=Homo sapiens (Human) OX=9606 GN=KPNA4 PE=1 SV=1	12	2	6	521	0.69	0.211829	26.9	18.5
Q8TCT9	Minor histocompatibility antigen H13 OS=Homo sapiens (Human) OX=9606 GN=HM13 PE=1 SV=1	15	5	5	377	1.07	0.707501	432.3	462.6
Q02878	60S ribosomal protein L6 OS=Homo sapiens (Human) OX=9606 GN=RPL6 PE=1 SV=3	15	5	7	288	0.903	0.281077	1063.5	960
P50851	Lipopolysaccharide-responsive and beige-like anchor protein OS=Homo sapiens (Human) OX=9606 GN=LRBA PE=1 SV=4	2	3	3	2863	1.333	0.00875152	108.1	144
O00203	AP-3 complex subunit beta-1 OS=Homo sapiens (Human) OX=9606 GN=AP3B1 PE=1 SV=3	5	7	7	1094	1.047	0.772492	671.9	703.4
Q15286	Ras-related protein Rab-35 OS=Homo sapiens (Human) OX=9606 GN=RAB35 PE=1 SV=1	20	2	3	201	0.971	0.90499	198.7	192.8
Q8NEU8	DCC-interacting protein 13-beta OS=Homo sapiens (Human) OX=9606 GN=APPL2 PE=1 SV=3	7	3	3	664	1.372	0.300153	97.2	133.3
P46939	Utrophin OS=Homo sapiens (Human) OX=9606 GN=UTRN PE=1 SV=2	2	4	5	3433	1.713	0.060359	69.5	119.1
O95197	Reticulon-3 OS=Homo sapiens (Human) OX=9606 GN=RTN3 PE=1 SV=2	5	5	6	1032	1.211	0.458986	1398	1693.1
Q12873	Chromodomain-helicase-DNA-binding protein 3 OS=Homo sapiens (Human) OX=9606 GN=CHD3 PE=1 SV=3	2	2	5	2000	1.122	0.355562	141.6	158.9
P11233	Ras-related protein Ral-A OS=Homo sapiens (Human) OX=9606 GN=RALA PE=1 SV=1	28	4	7	206	0.847	0.48884	385.7	326.8
Q96RS6	NudC domain-containing protein 1 OS=Homo sapiens (Human) OX=9606 GN=NUDCD1 PE=1 SV=2	9	4	4	583	1.053	0.343631	272.4	287
Q13283	Ras GTPase-activating protein-binding protein 1 OS=Homo sapiens (Human) OX=9606 GN=G3BP1 PE=1 SV=1	11	3	3	466	1.245	0.0968671	114	142
P53634	Dipeptidyl peptidase 1 OS=Homo sapiens (Human) OX=9606 GN=CTSC PE=1 SV=2	9	3	3	463	1.097	0.674608	137.4	150.6
P25205	DNA replication licensing factor MCM3 OS=Homo sapiens (Human) OX=9606 GN=MCM3 PE=1 SV=3	6	4	4	808	1.015	0.935487	327.4	332.2
O43172	U4/U6 small nuclear ribonucleoprotein Prp4 OS=Homo sapiens (Human) OX=9606 GN=PRPF4 PE=1 SV=2	10	5	5	522	0.948	0.68358	857.6	812.7
Q08945	FACT complex subunit SSRP1 OS=Homo sapiens (Human) OX=9606 GN=SSRP1 PE=1 SV=1	9	5	5	709	1.766	0.0359339	337.5	595.9
P05387	60S acidic ribosomal protein P2 OS=Homo sapiens (Human) OX=9606 GN=RPLP2 PE=1 SV=1	46	5	5	115	0.842	0.550291	223.1	187.8
P30043	Flavin reductase (NADPH) OS=Homo sapiens (Human) OX=9606 GN=BLVRB PE=1 SV=3	19	3	4	206	0.719	0.103996	183.5	132
P56537	Eukaryotic translation initiation factor 6 OS=Homo sapiens (Human) OX=9606 GN=EIF6 PE=1 SV=1	20	3	7	245	0.908	0.449826	228	207
Q9NQ29	Putative RNA-binding protein Luc7-like 1 OS=Homo sapiens (Human) OX=9606 GN=LUC7L PE=1 SV=1	12	1	5	371	0.607	0.153735	111.8	67.8
Q7L9L4	MOB kinase activator 1B OS=Homo sapiens (Human) OX=9606 GN=MOB1B PE=1 SV=3	21	3	3	216	1.848	0.101472	424.7	785
O14787	Transportin-2 OS=Homo sapiens (Human) OX=9606 GN=TNPO2 PE=1 SV=3	9	3	4	897	0.761	0.215417	87	66.2
P05423	DNA-directed RNA polymerase III subunit RPC4 OS=Homo sapiens (Human) OX=9606 GN=POLR3D PE=1 SV=2	11	4	4	398	1.149	0.436121	501.6	576.3
P54750	Calcium/calmodulin-dependent 3',5'-cyclic nucleotide phosphodiesterase 1A OS=Homo sapiens (Human) OX=9606 GN=PDE1A PE=1 SV=2	8	3	3	535	1.196	0.211346	174.3	208.5
Q8WX92	Negative elongation factor B OS=Homo sapiens (Human) OX=9606 GN=NELFB PE=1 SV=1	9	4	4	580	1.158	0.137291	168.2	194.8
Q9NX40	OCIA domain-containing protein 1 OS=Homo sapiens (Human) OX=9606 GN=OCIAD1 PE=1 SV=1	14	3	3	245	1.123	0.131192	531.6	597
Q15437	Protein transport protein Sec23B OS=Homo sapiens (Human) OX=9606 GN=SEC23B PE=1 SV=2	4	1	4	767	0.729	0.0623586	32.3	23.6
Q63ZY3	KN motif and ankyrin repeat domain-containing protein 2 OS=Homo sapiens (Human) OX=9606 GN=KANK2 PE=1 SV=1	7	4	4	851	0.883	0.141726	570.1	503.7
O94906	Pre-mRNA-processing factor 6 OS=Homo sapiens (Human) OX=9606 GN=PRPF6 PE=1 SV=1	8	6	6	941	0.993	0.969838	245.1	243.3
O15145	Actin-related protein 2/3 complex subunit 3 OS=Homo sapiens (Human) OX=9606 GN=ARPC3 PE=1 SV=3	21	4	5	178	1.552	0.0354522	963.6	1495.4
Q13884	Beta-1-syntrophin OS=Homo sapiens (Human) OX=9606 GN=SNTB1 PE=1 SV=3	12	4	5	538	1.177	0.324758	239.1	281.5
P98175	RNA-binding protein 10 OS=Homo sapiens (Human) OX=9606 GN=RBM10 PE=1 SV=3	5	4	5	930	0.936	0.797702	428.8	401.2
Q9NX63	MICOS complex subunit MIC19 OS=Homo sapiens (Human) OX=9606 GN=CHCHD3 PE=1 SV=1	25	6	7	227	1.207	0.312641	1012.4	1221.6
Q9BZK7	F-box-like/WD repeat-containing protein TBL1XR1 OS=Homo sapiens (Human) OX=9606 GN=TBL1XR1 PE=1 SV=1	14	5	5	514	1.148	0.351773	228.4	262.2
O43402	ER membrane protein complex subunit 8 OS=Homo sapiens (Human) OX=9606 GN=EMC8 PE=1 SV=1	20	3	4	210	1.069	0.602118	262.1	280.2
P35241	Radixin OS=Homo sapiens (Human) OX=9606 GN=RDX PE=1 SV=1	8	1	5	583	1.165	0.0229689	54.7	63.8
Q9NRA8	Eukaryotic translation initiation factor 4E transporter OS=Homo sapiens (Human) OX=9606 GN=EIF4ENIF1 PE=1 SV=2	9	6	6	985	0.815	0.249518	256	208.7
Q9Y6Y8	SEC23-interacting protein OS=Homo sapiens (Human) OX=9606 GN=SEC23IP PE=1 SV=1	4	4	6	1000	1.877	0.0342303	279.7	525
Q9NP61	ADP-ribosylation factor GTPase-activating protein 3 OS=Homo sapiens (Human) OX=9606 GN=ARFGAP3 PE=1 SV=1	8	4	4	516	0.793	0.500756	651.9	517
Q12788	Transducin beta-like protein 3 OS=Homo sapiens (Human) OX=9606 GN=TBL3 PE=1 SV=2	6	4	4	808	1.197	0.209816	262.8	314.6
Q9H0E2	Toll-interacting protein OS=Homo sapiens (Human) OX=9606 GN=TOLLIP PE=1 SV=1	21	5	6	274	0.946	0.81297	898.1	849.7
Q13418	Integrin-linked protein kinase OS=Homo sapiens (Human) OX=9606 GN=ILK PE=1 SV=2	10	5	5	452	1.317	0.177655	301.2	396.8
P08708	40S ribosomal protein S17 OS=Homo sapiens (Human) OX=9606 GN=RPS17 PE=1 SV=2	24	2	5	135	1.323	0.622467	136.3	180.3
Q9UMY1	Nucleolar protein 7 OS=Homo sapiens (Human) OX=9606 GN=NOL7 PE=1 SV=2	11	4	4	257	0.675	0.366334	2379.9	1605.9
Q8NCA5	Protein FAM98A OS=Homo sapiens (Human) OX=9606 GN=FAM98A PE=1 SV=2	10	2	3	518	0.911	0.4457	202.8	184.8
Q92734	Protein TFG OS=Homo sapiens (Human) OX=9606 GN=TFG PE=1 SV=2	13	4	6	400	0.905	0.336289	490.2	443.6
P82914	28S ribosomal protein S15, mitochondrial OS=Homo sapiens (Human) OX=9606 GN=MRPS15 PE=1 SV=1	19	6	9	257	2.087	0.0376274	1022	2133
Q9NZN8	CCR4-NOT transcription complex subunit 2 OS=Homo sapiens (Human) OX=9606 GN=CNOT2 PE=1 SV=1	11	4	4	540	1.425	0.0850376	322	459
Q96S55	ATPase WRNIP1 OS=Homo sapiens (Human) OX=9606 GN=WRNIP1 PE=1 SV=2	8	5	6	665	1.297	0.0183252	781.8	1014.3
Q9HCM4	Band 4.1-like protein 5 OS=Homo sapiens (Human) OX=9606 GN=EPB41L5 PE=1 SV=3	6	4	5	733	1.415	0.00105051	730.8	1034.2
Q3ZCQ8	Mitochondrial import inner membrane translocase subunit TIM50 OS=Homo sapiens (Human) OX=9606 GN=TIMM50 PE=1 SV=2	14	3	4	353	1.653	0.136796	119.4	197.4
P09496	Clathrin light chain A OS=Homo sapiens (Human) OX=9606 GN=CLTA PE=1 SV=1	19	6	8	248	1.266	0.282845	1759.1	2227.8
O75494	Serine/arginine-rich splicing factor 10 OS=Homo sapiens (Human) OX=9606 GN=SRSF10 PE=1 SV=1	19	4	4	262	0.868	0.614794	381.1	330.7
Q8WUD4	Coiled-coil domain-containing protein 12 OS=Homo sapiens (Human) OX=9606 GN=CCDC12 PE=1 SV=1	25	4	4	166	0.783	0.527182	426.1	333.5
P83916	Chromobox protein homolog 1 OS=Homo sapiens (Human) OX=9606 GN=CBX1 PE=1 SV=1	43	4	5	185	0.929	0.750525	437.3	406.4
Q15363	Transmembrane emp24 domain-containing protein 2 OS=Homo sapiens (Human) OX=9606 GN=TMED2 PE=1 SV=1	10	2	8	201	1.535	0.140485	1120	1718.9
P25311	Zinc-alpha-2-glycoprotein OS=Homo sapiens (Human) OX=9606 GN=AZGP1 PE=1 SV=2	16	5	5	298	0.287	0.398635	1876.4	539
P46779	60S ribosomal protein L28 OS=Homo sapiens (Human) OX=9606 GN=RPL28 PE=1 SV=3	22	4	5	137	0.887	0.458823	2453.1	2176.3
Q8IZV5	Retinol dehydrogenase 10 OS=Homo sapiens (Human) OX=9606 GN=RDH10 PE=1 SV=1	12	3	5	341	1.48	0.144975	805.3	1191.6
O15031	Plexin-B2 OS=Homo sapiens (Human) OX=9606 GN=PLXNB2 PE=1 SV=3	4	5	6	1838	0.917	0.571648	217.7	199.7
Q53F19	Nuclear cap-binding protein subunit 3 OS=Homo sapiens (Human) OX=9606 GN=NCBP3 PE=1 SV=2	7	4	4	620	0.762	0.468659	290.9	221.7
P49207	60S ribosomal protein L34 OS=Homo sapiens (Human) OX=9606 GN=RPL34 PE=1 SV=3	28	4	8	117	1.178	0.485422	1648.6	1942.5
P07384	Calpain-1 catalytic subunit OS=Homo sapiens (Human) OX=9606 GN=CAPN1 PE=1 SV=1	7	5	5	714	0.536	0.182319	530	283.9
P33991	DNA replication licensing factor MCM4 OS=Homo sapiens (Human) OX=9606 GN=MCM4 PE=1 SV=5	6	6	7	863	1.663	0.117756	954.7	1587.5
O60573	Eukaryotic translation initiation factor 4E type 2 OS=Homo sapiens (Human) OX=9606 GN=EIF4E2 PE=1 SV=1	19	4	5	245	0.732	0.251446	520.9	381
Q7L1Q6	Basic leucine zipper and W2 domain-containing protein 1 OS=Homo sapiens (Human) OX=9606 GN=BZW1 PE=1 SV=1	11	5	5	419	0.792	0.234731	707.4	560.4
P67775	Serine/threonine-protein phosphatase 2A catalytic subunit alpha isoform OS=Homo sapiens (Human) OX=9606 GN=PPP2CA PE=1 SV=1	12	3	3	309	1.144	0.596325	1169.3	1337.8
Q6Y7W6	GRB10-interacting GYF protein 2 OS=Homo sapiens (Human) OX=9606 GN=GIGYF2 PE=1 SV=1	3	4	5	1299	0.768	0.425495	420.3	322.6
P46781	40S ribosomal protein S9 OS=Homo sapiens (Human) OX=9606 GN=RPS9 PE=1 SV=3	30	7	9	194	0.905	0.247727	2523.5	2284.8
Q8TAT6	Nuclear protein localization protein 4 homolog OS=Homo sapiens (Human) OX=9606 GN=NPLOC4 PE=1 SV=3	12	4	4	608	1.04	0.635364	71	73.8
Q92609	TBC1 domain family member 5 OS=Homo sapiens (Human) OX=9606 GN=TBC1D5 PE=1 SV=1	7	4	4	795	0.998	0.987492	687.5	685.9
Q86YZ3	Hornerin OS=Homo sapiens (Human) OX=9606 GN=HRNR PE=1 SV=2	5	5	7	2850	0.639	0.321004	136.7	87.3
Q07960	Rho GTPase-activating protein 1 OS=Homo sapiens (Human) OX=9606 GN=ARHGAP1 PE=1 SV=1	11	3	4	439	0.674	0.0506076	188.4	126.9
Q9NZD8	Maspardin OS=Homo sapiens (Human) OX=9606 GN=SPG21 PE=1 SV=1	13	4	4	308	1.247	0.116103	497.8	621
Q86XK2	F-box only protein 11 OS=Homo sapiens (Human) OX=9606 GN=FBXO11 PE=1 SV=3	8	6	6	927	0.762	0.213142	1014.8	773.5
P35244	Replication protein A 14 kDa subunit OS=Homo sapiens (Human) OX=9606 GN=RPA3 PE=1 SV=1	46	3	3	121	1.025	0.790659	281.9	288.9
O75367	Core histone macro-H2A.1 OS=Homo sapiens (Human) OX=9606 GN=MACROH2A1 PE=1 SV=4	11	3	3	372	1.012	0.935281	1200.1	1214.6
P46087	Probable 28S rRNA (cytosine(4447)-C(5))-methyltransferase OS=Homo sapiens (Human) OX=9606 GN=NOP2 PE=1 SV=2	8	5	5	812	1.174	0.212069	236.2	277.2
Q13257	Mitotic spindle assembly checkpoint protein MAD2A OS=Homo sapiens (Human) OX=9606 GN=MAD2L1 PE=1 SV=1	23	4	4	205	0.767	0.290548	1050.8	805.9
P50416	Carnitine O-palmitoyltransferase 1, liver isoform OS=Homo sapiens (Human) OX=9606 GN=CPT1A PE=1 SV=2	7	5	5	773	1.171	0.365782	341.1	399.4
P05089	Arginase-1 OS=Homo sapiens (Human) OX=9606 GN=ARG1 PE=1 SV=2	18	5	6	322	0.413	0.326535	745.6	307.7
O15228	Dihydroxyacetone phosphate acyltransferase OS=Homo sapiens (Human) OX=9606 GN=GNPAT PE=1 SV=1	5	3	5	680	1.413	0.0635649	607.9	858.7
P09001	39S ribosomal protein L3, mitochondrial OS=Homo sapiens (Human) OX=9606 GN=MRPL3 PE=1 SV=1	12	3	4	348	0.796	0.445444	473.5	376.7
Q14118	Dystroglycan OS=Homo sapiens (Human) OX=9606 GN=DAG1 PE=1 SV=2	5	4	4	895	1.292	0.162834	457.7	591.5
P05362	Intercellular adhesion molecule 1 OS=Homo sapiens (Human) OX=9606 GN=ICAM1 PE=1 SV=2	14	5	5	532	0.988	0.879058	244	241
Q8IWX8	Calcium homeostasis endoplasmic reticulum protein OS=Homo sapiens (Human) OX=9606 GN=CHERP PE=1 SV=3	5	4	4	916	1.356	0.08084	292.8	397
Q13427	Peptidyl-prolyl cis-trans isomerase G OS=Homo sapiens (Human) OX=9606 GN=PPIG PE=1 SV=2	6	4	4	754	0.697	0.301117	560.5	390.5
Q12768	WASH complex subunit 5 OS=Homo sapiens (Human) OX=9606 GN=WASHC5 PE=1 SV=1	5	4	4	1159	1.147	0.363825	182	208.7
Q9P0K7	Ankycorbin OS=Homo sapiens (Human) OX=9606 GN=RAI14 PE=1 SV=2	5	5	5	980	1.238	0.0277356	479.8	594.1
Q5JTH9	RRP12-like protein OS=Homo sapiens (Human) OX=9606 GN=RRP12 PE=1 SV=2	5	4	4	1297	1.83	0.0535891	211.3	386.6
O43251	RNA binding protein fox-1 homolog 2 OS=Homo sapiens (Human) OX=9606 GN=RBFOX2 PE=1 SV=3	9	3	4	390	0.845	0.535917	293.3	247.9
Q99439	Calponin-2 OS=Homo sapiens (Human) OX=9606 GN=CNN2 PE=1 SV=4	12	3	4	309	1.283	0.00708048	712.2	913.8
P12277	Creatine kinase B-type OS=Homo sapiens (Human) OX=9606 GN=CKB PE=1 SV=1	17	4	5	381	0.844	0.674085	281.3	237.4
O14979	Heterogeneous nuclear ribonucleoprotein D-like OS=Homo sapiens (Human) OX=9606 GN=HNRNPDL PE=1 SV=3	10	3	4	420	1.063	0.746064	302	321
Q9NZ45	CDGSH iron-sulfur domain-containing protein 1 OS=Homo sapiens (Human) OX=9606 GN=CISD1 PE=1 SV=1	26	2	2	108	1.166	0.090704	631.7	736.4
P13674	Prolyl 4-hydroxylase subunit alpha-1 OS=Homo sapiens (Human) OX=9606 GN=P4HA1 PE=1 SV=2	9	4	4	534	0.764	0.514708	730.6	558
Q96BW9	Phosphatidate cytidylyltransferase, mitochondrial OS=Homo sapiens (Human) OX=9606 GN=TAMM41 PE=1 SV=2	12	4	4	452	1.295	0.0648712	483.1	625.5
O95721	Synaptosomal-associated protein 29 OS=Homo sapiens (Human) OX=9606 GN=SNAP29 PE=1 SV=1	14	3	3	258	1.337	0.212202	397.9	532
Q7Z739	YTH domain-containing family protein 3 OS=Homo sapiens (Human) OX=9606 GN=YTHDF3 PE=1 SV=1	10	3	6	585	0.786	0.418282	202.9	159.5
Q96ME7	Zinc finger protein 512 OS=Homo sapiens (Human) OX=9606 GN=ZNF512 PE=1 SV=2	7	3	3	567	1.467	0.143603	299.6	439.4
Q5BKZ1	DBIRD complex subunit ZNF326 OS=Homo sapiens (Human) OX=9606 GN=ZNF326 PE=1 SV=2	8	4	4	582	0.951	0.191864	1073	1020.1
P0DOY2	Immunoglobulin lambda constant 2 OS=Homo sapiens (Human) OX=9606 GN=IGLC2 PE=1 SV=1	42	3	4	106	0.32	0.399556	528.4	169.1
Q07955	Serine/arginine-rich splicing factor 1 OS=Homo sapiens (Human) OX=9606 GN=SRSF1 PE=1 SV=2	16	4	5	248	0.64	0.148406	1011	647.1
Q15181	Inorganic pyrophosphatase OS=Homo sapiens (Human) OX=9606 GN=PPA1 PE=1 SV=2	26	4	4	289	0.885	0.684212	709.6	628.3
P15104	Glutamine synthetase OS=Homo sapiens (Human) OX=9606 GN=GLUL PE=1 SV=4	13	5	7	373	0.265	0.428306	2306	611.6
O60493	Sorting nexin-3 OS=Homo sapiens (Human) OX=9606 GN=SNX3 PE=1 SV=3	23	3	4	162	1.199	0.254942	345.8	414.6
O94964	Protein SOGA1 OS=Homo sapiens (Human) OX=9606 GN=SOGA1 PE=1 SV=2	2	3	3	1423	1.66	0.0559773	90.4	150.1
A7E2V4	Zinc finger SWIM domain-containing protein 8 OS=Homo sapiens (Human) OX=9606 GN=ZSWIM8 PE=1 SV=1	3	4	4	1837	1.905	0.0933219	465.3	886.5
Q9NRF9	DNA polymerase epsilon subunit 3 OS=Homo sapiens (Human) OX=9606 GN=POLE3 PE=1 SV=1	24	3	4	147	0.935	0.169477	571.6	534.5
Q92499	ATP-dependent RNA helicase DDX1 OS=Homo sapiens (Human) OX=9606 GN=DDX1 PE=1 SV=2	6	5	5	740	0.679	0.0195724	1196.9	812.8
Q9H6S3	Epidermal growth factor receptor kinase substrate 8-like protein 2 OS=Homo sapiens (Human) OX=9606 GN=EPS8L2 PE=1 SV=2	6	3	3	715	1.015	0.424085	347.6	352.7
P50502	Hsc70-interacting protein OS=Homo sapiens (Human) OX=9606 GN=ST13 PE=1 SV=2	13	4	4	369	0.835	0.267016	317	264.7
Q71RC2	La-related protein 4 OS=Homo sapiens (Human) OX=9606 GN=LARP4 PE=1 SV=3	8	4	4	724	1.163	0.470062	218.5	254.2
Q9UBB9	Tuftelin-interacting protein 11 OS=Homo sapiens (Human) OX=9606 GN=TFIP11 PE=1 SV=1	6	4	4	837	1.444	0.0918386	178.8	258.1
Q8TC07	TBC1 domain family member 15 OS=Homo sapiens (Human) OX=9606 GN=TBC1D15 PE=1 SV=2	6	4	4	691	1.736	0.0516905	1165.5	2023.9
P25786	Proteasome subunit alpha type-1 OS=Homo sapiens (Human) OX=9606 GN=PSMA1 PE=1 SV=1	16	4	5	263	0.706	0.42098	234.1	165.3
Q8N8S7	Protein enabled homolog OS=Homo sapiens (Human) OX=9606 GN=ENAH PE=1 SV=2	13	5	6	591	1.095	0.481257	431.8	472.6
Q15436	Protein transport protein Sec23A OS=Homo sapiens (Human) OX=9606 GN=SEC23A PE=1 SV=2	5	2	5	765	0.957	0.58728	181.6	173.9
Q8TD26	Chromodomain-helicase-DNA-binding protein 6 OS=Homo sapiens (Human) OX=9606 GN=CHD6 PE=1 SV=4	2	1	4	2715	2.053	0.0769483	23.8	48.8
Q9NZ32	Actin-related protein 10 OS=Homo sapiens (Human) OX=9606 GN=ACTR10 PE=1 SV=1	12	4	5	417	1.505	0.0195369	368.9	555.4
O75208	Ubiquinone biosynthesis protein COQ9, mitochondrial OS=Homo sapiens (Human) OX=9606 GN=COQ9 PE=1 SV=1	12	3	3	318	0.57	0.275918	242.2	138.2
P61916	NPC intracellular cholesterol transporter 2 OS=Homo sapiens (Human) OX=9606 GN=NPC2 PE=1 SV=1	32	5	7	151	1.071	0.761517	1189.4	1274.1
O75781	Paralemmin-1 OS=Homo sapiens (Human) OX=9606 GN=PALM PE=1 SV=2	11	3	4	387	1.725	0.258632	148	255.2
Q9Y224	RNA transcription, translation and transport factor protein OS=Homo sapiens (Human) OX=9606 GN=RTRAF PE=1 SV=1	17	5	6	244	0.629	0.0790391	1739.8	1094
Q9NZQ3	NCK-interacting protein with SH3 domain OS=Homo sapiens (Human) OX=9606 GN=NCKIPSD PE=1 SV=1	6	4	4	722	1.066	0.79529	342.4	364.9
P62249	40S ribosomal protein S16 OS=Homo sapiens (Human) OX=9606 GN=RPS16 PE=1 SV=2	35	6	12	146	0.801	0.283311	2494.2	1998.7
P55196	Afadin OS=Homo sapiens (Human) OX=9606 GN=AFDN PE=1 SV=3	5	6	6	1824	0.981	0.250762	256.7	251.7
P50895	Basal cell adhesion molecule OS=Homo sapiens (Human) OX=9606 GN=BCAM PE=1 SV=2	8	4	4	628	1.52	0.137468	137.2	208.6
Q9Y6D5	Brefeldin A-inhibited guanine nucleotide-exchange protein 2 OS=Homo sapiens (Human) OX=9606 GN=ARFGEF2 PE=1 SV=3	3	3	5	1785	2.156	0.0102451	174	375.1
O75822	Eukaryotic translation initiation factor 3 subunit J OS=Homo sapiens (Human) OX=9606 GN=EIF3J PE=1 SV=2	23	5	7	258	1.233	0.125265	762.7	940.4
Q9H0E3	Histone deacetylase complex subunit SAP130 OS=Homo sapiens (Human) OX=9606 GN=SAP130 PE=1 SV=1	4	4	5	1048	0.665	0.247928	541.7	360.5
Q9Y3D3	28S ribosomal protein S16, mitochondrial OS=Homo sapiens (Human) OX=9606 GN=MRPS16 PE=1 SV=1	25	3	4	137	2.498	0.0291348	566.3	1414.3
P84103	Serine/arginine-rich splicing factor 3 OS=Homo sapiens (Human) OX=9606 GN=SRSF3 PE=1 SV=1	23	3	5	164	0.601	0.0297546	607.7	365.4
P40926	Malate dehydrogenase, mitochondrial OS=Homo sapiens (Human) OX=9606 GN=MDH2 PE=1 SV=3	14	5	5	338	0.84	0.585473	1231.1	1033.8
O60508	Pre-mRNA-processing factor 17 OS=Homo sapiens (Human) OX=9606 GN=CDC40 PE=1 SV=1	7	4	5	579	0.821	0.535924	591.4	485.4
P84085	ADP-ribosylation factor 5 OS=Homo sapiens (Human) OX=9606 GN=ARF5 PE=1 SV=2	27	1	6	180	0.809	0.18056	327.2	264.6
P52701	DNA mismatch repair protein Msh6 OS=Homo sapiens (Human) OX=9606 GN=MSH6 PE=1 SV=2	3	4	4	1360	1.496	0.113213	166.2	248.7
Q9Y5X1	Sorting nexin-9 OS=Homo sapiens (Human) OX=9606 GN=SNX9 PE=1 SV=1	9	3	4	595	1.272	0.103564	236	300.3
Q86TC9	Myopalladin OS=Homo sapiens (Human) OX=9606 GN=MYPN PE=1 SV=2	3	4	4	1320	1.049	0.633716	238.9	250.7
Q8NI27	THO complex subunit 2 OS=Homo sapiens (Human) OX=9606 GN=THOC2 PE=1 SV=2	4	6	6	1593	1.303	0.17809	684.2	891.2
P55327	Tumor protein D52 OS=Homo sapiens (Human) OX=9606 GN=TPD52 PE=1 SV=2	17	3	4	224	1.091	0.346985	100.9	110
Q6UXN9	WD repeat-containing protein 82 OS=Homo sapiens (Human) OX=9606 GN=WDR82 PE=1 SV=1	22	5	7	313	0.707	0.0520947	1485.2	1050
P60866	40S ribosomal protein S20 OS=Homo sapiens (Human) OX=9606 GN=RPS20 PE=1 SV=1	27	4	9	119	1.067	0.488311	1165.3	1243.7
Q8WUA4	General transcription factor 3C polypeptide 2 OS=Homo sapiens (Human) OX=9606 GN=GTF3C2 PE=1 SV=2	4	3	3	911	1.46	0.150511	137.9	201.3
P26368	Splicing factor U2AF 65 kDa subunit OS=Homo sapiens (Human) OX=9606 GN=U2AF2 PE=1 SV=4	7	3	7	475	0.715	0.23973	1375.9	984.5
Q6ZU35	Capping protein inhibiting regulator of actin dynamics OS=Homo sapiens (Human) OX=9606 GN=CRACD PE=1 SV=3	5	5	5	1233	1.267	0.128629	462	585.6
Q14498	RNA-binding protein 39 OS=Homo sapiens (Human) OX=9606 GN=RBM39 PE=1 SV=2	8	4	5	530	1.074	0.767996	872.3	936.9
Q15650	Activating signal cointegrator 1 OS=Homo sapiens (Human) OX=9606 GN=TRIP4 PE=1 SV=4	9	4	4	581	1.245	0.271825	125.1	155.7
Q9BTC0	Death-inducer obliterator 1 OS=Homo sapiens (Human) OX=9606 GN=DIDO1 PE=1 SV=5	4	6	6	2240	1.463	0.212577	262.6	384.2
Q9H3Z4	DnaJ homolog subfamily C member 5 OS=Homo sapiens (Human) OX=9606 GN=DNAJC5 PE=1 SV=1	20	2	3	198	1.456	0.071444	189.4	275.7
Q9HCS7	Pre-mRNA-splicing factor SYF1 OS=Homo sapiens (Human) OX=9606 GN=XAB2 PE=1 SV=2	5	4	5	855	1.2	0.0512944	524.1	628.6
Q13151	Heterogeneous nuclear ribonucleoprotein A0 OS=Homo sapiens (Human) OX=9606 GN=HNRNPA0 PE=1 SV=1	18	4	5	305	0.795	0.230855	717.6	570.2
O94979	Protein transport protein Sec31A OS=Homo sapiens (Human) OX=9606 GN=SEC31A PE=1 SV=3	4	4	4	1220	1.086	0.409436	241.3	262
Q8NEM2	SHC SH2 domain-binding protein 1 OS=Homo sapiens (Human) OX=9606 GN=SHCBP1 PE=1 SV=3	6	3	3	672	1.832	0.0302276	110.8	202.9
P38606	V-type proton ATPase catalytic subunit A OS=Homo sapiens (Human) OX=9606 GN=ATP6V1A PE=1 SV=2	7	4	4	617	0.889	0.845426	205.1	182.3
Q9UPU5	Ubiquitin carboxyl-terminal hydrolase 24 OS=Homo sapiens (Human) OX=9606 GN=USP24 PE=1 SV=3	2	3	3	2620	1.366	0.0343616	75.1	102.5
O43166	Signal-induced proliferation-associated 1-like protein 1 OS=Homo sapiens (Human) OX=9606 GN=SIPA1L1 PE=1 SV=4	3	4	4	1804	0.849	0.438412	193.3	164.2
P27635	60S ribosomal protein L10 OS=Homo sapiens (Human) OX=9606 GN=RPL10 PE=1 SV=4	17	4	8	214	0.842	0.199003	929.2	782.6
P22392	Nucleoside diphosphate kinase B OS=Homo sapiens (Human) OX=9606 GN=NME2 PE=1 SV=1	32	3	6	152	0.912	0.633031	999.9	912.2
Q8NAV1	Pre-mRNA-splicing factor 38A OS=Homo sapiens (Human) OX=9606 GN=PRPF38A PE=1 SV=1	14	4	6	312	0.769	0.389857	404.7	311.2
P51114	Fragile X mental retardation syndrome-related protein 1 OS=Homo sapiens (Human) OX=9606 GN=FXR1 PE=1 SV=3	6	2	6	621	1.029	0.932396	210.7	216.9
Q969Z0	FAST kinase domain-containing protein 4 OS=Homo sapiens (Human) OX=9606 GN=TBRG4 PE=1 SV=1	6	4	4	631	1.882	0.0758148	823.5	1549.6
Q14847	LIM and SH3 domain protein 1 OS=Homo sapiens (Human) OX=9606 GN=LASP1 PE=1 SV=2	17	4	4	261	0.645	0.271592	983	634.3
O94888	UBX domain-containing protein 7 OS=Homo sapiens (Human) OX=9606 GN=UBXN7 PE=1 SV=2	12	6	6	489	1.147	0.336981	874.1	1002.6
P04062	Lysosomal acid glucosylceramidase OS=Homo sapiens (Human) OX=9606 GN=GBA PE=1 SV=3	6	3	3	536	0.901	0.746505	323	291
P19388	DNA-directed RNA polymerases I, II, and III subunit RPABC1 OS=Homo sapiens (Human) OX=9606 GN=POLR2E PE=1 SV=4	20	4	4	210	0.929	0.583198	1323.4	1229.5
Q9BY44	Eukaryotic translation initiation factor 2A OS=Homo sapiens (Human) OX=9606 GN=EIF2A PE=1 SV=3	10	5	5	585	0.854	0.146833	649.4	554.3
Q6RW13	Type-1 angiotensin II receptor-associated protein OS=Homo sapiens (Human) OX=9606 GN=AGTRAP PE=1 SV=1	25	2	2	159	1.176	0.151826	108.3	127.5
Q8WWH5	Probable tRNA pseudouridine synthase 1 OS=Homo sapiens (Human) OX=9606 GN=TRUB1 PE=1 SV=1	13	4	4	349	1.172	0.09635	699.5	819.7
Q9UDY4	DnaJ homolog subfamily B member 4 OS=Homo sapiens (Human) OX=9606 GN=DNAJB4 PE=1 SV=1	15	4	4	337	1.078	0.701614	1329.8	1434
Q04206	Transcription factor p65 OS=Homo sapiens (Human) OX=9606 GN=RELA PE=1 SV=2	8	3	3	551	0.581	0.0265034	86.3	50.1
P28331	NADH-ubiquinone oxidoreductase 75 kDa subunit, mitochondrial OS=Homo sapiens (Human) OX=9606 GN=NDUFS1 PE=1 SV=3	7	3	3	727	1.132	0.028361	128.2	145.2
Q9P2N5	RNA-binding protein 27 OS=Homo sapiens (Human) OX=9606 GN=RBM27 PE=1 SV=2	3	3	3	1060	1.049	0.849662	277.8	291.3
Q9NT62	Ubiquitin-like-conjugating enzyme ATG3 OS=Homo sapiens (Human) OX=9606 GN=ATG3 PE=1 SV=1	11	3	3	314	1.217	0.396815	516.3	628
Q96IY1	Kinetochore-associated protein NSL1 homolog OS=Homo sapiens (Human) OX=9606 GN=NSL1 PE=1 SV=3	12	2	2	281	1.41	0.181796	90	127
P07858	Cathepsin B OS=Homo sapiens (Human) OX=9606 GN=CTSB PE=1 SV=3	13	4	5	339	1.291	0.347906	361.9	467.2
O43684	Mitotic checkpoint protein BUB3 OS=Homo sapiens (Human) OX=9606 GN=BUB3 PE=1 SV=1	15	4	4	328	1.141	0.197329	420.6	479.9
Q9H2C0	Gigaxonin OS=Homo sapiens (Human) OX=9606 GN=GAN PE=1 SV=1	8	4	4	597	1.387	0.147455	716.7	994
Q53H12	Acylglycerol kinase, mitochondrial OS=Homo sapiens (Human) OX=9606 GN=AGK PE=1 SV=2	14	4	4	422	0.99	0.825078	247.9	245.4
Q96AY3	Peptidyl-prolyl cis-trans isomerase FKBP10 OS=Homo sapiens (Human) OX=9606 GN=FKBP10 PE=1 SV=1	11	5	6	582	1.029	0.695255	339.6	349.5
P63241	Eukaryotic translation initiation factor 5A-1 OS=Homo sapiens (Human) OX=9606 GN=EIF5A PE=1 SV=2	39	5	6	154	0.628	0.270919	600.2	376.8
P01024	Complement C3 OS=Homo sapiens (Human) OX=9606 GN=C3 PE=1 SV=2	4	5	5	1663	0.712	0.627915	354.4	252.2
Q16629	Serine/arginine-rich splicing factor 7 OS=Homo sapiens (Human) OX=9606 GN=SRSF7 PE=1 SV=1	16	3	5	238	0.982	0.866811	607.9	596.6
Q15019	Septin-2 OS=Homo sapiens (Human) OX=9606 GN=SEPTIN2 PE=1 SV=1	11	4	4	361	0.849	0.193198	856.5	727.4
Q9Y2B0	Protein canopy homolog 2 OS=Homo sapiens (Human) OX=9606 GN=CNPY2 PE=1 SV=1	21	3	4	182	1.147	0.288519	164.8	189.1
P61163	Alpha-centractin OS=Homo sapiens (Human) OX=9606 GN=ACTR1A PE=1 SV=1	12	4	6	376	1.276	0.0395289	1037.3	1323.9
P11166	Solute carrier family 2, facilitated glucose transporter member 1 OS=Homo sapiens (Human) OX=9606 GN=SLC2A1 PE=1 SV=2	7	3	3	492	1.322	0.144782	356.9	471.8
Q92890	Ubiquitin recognition factor in ER-associated degradation protein 1 OS=Homo sapiens (Human) OX=9606 GN=UFD1 PE=1 SV=3	15	4	5	307	1.023	0.793285	750.4	768
Q96EU6	Ribosomal RNA processing protein 36 homolog OS=Homo sapiens (Human) OX=9606 GN=RRP36 PE=1 SV=1	15	3	3	259	0.569	0.129428	404.2	230.1
Q9UKX7	Nuclear pore complex protein Nup50 OS=Homo sapiens (Human) OX=9606 GN=NUP50 PE=1 SV=2	10	4	4	468	1.154	0.376362	1061.4	1225.3
Q2NL82	Pre-rRNA-processing protein TSR1 homolog OS=Homo sapiens (Human) OX=9606 GN=TSR1 PE=1 SV=1	5	3	3	804	1.433	0.0230145	74.7	107.1
P43307	Translocon-associated protein subunit alpha OS=Homo sapiens (Human) OX=9606 GN=SSR1 PE=1 SV=3	9	2	4	286	1.444	0.153933	173.9	251.2
Q969X6	U3 small nucleolar RNA-associated protein 4 homolog OS=Homo sapiens (Human) OX=9606 GN=UTP4 PE=1 SV=1	6	3	3	686	1.095	0.34028	375.4	411.1
Q92900	Regulator of nonsense transcripts 1 OS=Homo sapiens (Human) OX=9606 GN=UPF1 PE=1 SV=2	5	5	5	1129	1.126	0.143761	252.2	284.1
Q13835	Plakophilin-1 OS=Homo sapiens (Human) OX=9606 GN=PKP1 PE=1 SV=2	7	5	5	747	0.336	0.298481	899.1	302.5
Q92508	Piezo-type mechanosensitive ion channel component 1 OS=Homo sapiens (Human) OX=9606 GN=PIEZO1 PE=1 SV=4	2	3	3	2521	1.184	0.364312	46.1	54.6
Q9UBV2	Protein sel-1 homolog 1 OS=Homo sapiens (Human) OX=9606 GN=SEL1L PE=1 SV=3	7	3	3	794	1.373	0.0407842	64.8	89
P07942	Laminin subunit beta-1 OS=Homo sapiens (Human) OX=9606 GN=LAMB1 PE=1 SV=2	3	4	4	1786	1.432	0.0212861	277.5	397.2
O43818	U3 small nucleolar RNA-interacting protein 2 OS=Homo sapiens (Human) OX=9606 GN=RRP9 PE=1 SV=1	9	3	3	475	1.05	0.850638	143.4	150.5
Q9C0D5	Protein TANC1 OS=Homo sapiens (Human) OX=9606 GN=TANC1 PE=1 SV=3	2	3	3	1861	1.472	0.115453	77.1	113.5
Q9BQE5	Apolipoprotein L2 OS=Homo sapiens (Human) OX=9606 GN=APOL2 PE=1 SV=1	13	5	8	337	1.18	0.418279	883.5	1042.4
Q9NZI8	Insulin-like growth factor 2 mRNA-binding protein 1 OS=Homo sapiens (Human) OX=9606 GN=IGF2BP1 PE=1 SV=2	8	3	5	577	0.886	0.347427	463.4	410.8
P82932	28S ribosomal protein S6, mitochondrial OS=Homo sapiens (Human) OX=9606 GN=MRPS6 PE=1 SV=3	34	5	5	125	2.575	0.0216811	790	2034.5
Q9H2G2	STE20-like serine/threonine-protein kinase OS=Homo sapiens (Human) OX=9606 GN=SLK PE=1 SV=1	5	4	4	1235	0.482	0.12187	755.4	363.9
P00441	Superoxide dismutase [Cu-Zn] OS=Homo sapiens (Human) OX=9606 GN=SOD1 PE=1 SV=2	34	4	5	154	1.046	0.82291	565.2	591.3
P08579	U2 small nuclear ribonucleoprotein B'' OS=Homo sapiens (Human) OX=9606 GN=SNRPB2 PE=1 SV=1	16	3	4	225	0.674	0.317101	1530.7	1031.1
Q9NZ09	Ubiquitin-associated protein 1 OS=Homo sapiens (Human) OX=9606 GN=UBAP1 PE=1 SV=1	8	2	3	502	1.131	0.310581	205.2	232.1
Q92979	Ribosomal RNA small subunit methyltransferase NEP1 OS=Homo sapiens (Human) OX=9606 GN=EMG1 PE=1 SV=4	17	4	4	244	1.005	0.976485	1056.1	1061.7
Q12802	A-kinase anchor protein 13 OS=Homo sapiens (Human) OX=9606 GN=AKAP13 PE=1 SV=2	2	3	3	2813	1.323	0.0649686	196.1	259.6
Q9Y285	Phenylalanine--tRNA ligase alpha subunit OS=Homo sapiens (Human) OX=9606 GN=FARSA PE=1 SV=3	8	2	2	508	1.383	0.321935	26	36
Q9UBR2	Cathepsin Z OS=Homo sapiens (Human) OX=9606 GN=CTSZ PE=1 SV=1	12	3	3	303	0.902	0.466216	396.9	357.8
Q9BTU6	Phosphatidylinositol 4-kinase type 2-alpha OS=Homo sapiens (Human) OX=9606 GN=PI4K2A PE=1 SV=1	10	5	5	479	1.155	0.134965	440.2	508.5
Q9UKJ3	G patch domain-containing protein 8 OS=Homo sapiens (Human) OX=9606 GN=GPATCH8 PE=1 SV=2	4	4	4	1502	0.783	0.4416	164.3	128.6
Q99547	M-phase phosphoprotein 6 OS=Homo sapiens (Human) OX=9606 GN=MPHOSPH6 PE=1 SV=2	25	3	3	160	1.067	0.615146	238.9	255
P62314	Small nuclear ribonucleoprotein Sm D1 OS=Homo sapiens (Human) OX=9606 GN=SNRPD1 PE=1 SV=1	28	3	4	119	0.822	0.0591972	310.2	255
O00303	Eukaryotic translation initiation factor 3 subunit F OS=Homo sapiens (Human) OX=9606 GN=EIF3F PE=1 SV=1	8	3	4	357	1.072	0.205103	334.1	358.2
O00267	Transcription elongation factor SPT5 OS=Homo sapiens (Human) OX=9606 GN=SUPT5H PE=1 SV=1	6	4	4	1087	1.209	0.0318559	115.7	139.9
Q99436	Proteasome subunit beta type-7 OS=Homo sapiens (Human) OX=9606 GN=PSMB7 PE=1 SV=1	17	4	5	277	0.894	0.720464	679.2	607
P78344	Eukaryotic translation initiation factor 4 gamma 2 OS=Homo sapiens (Human) OX=9606 GN=EIF4G2 PE=1 SV=1	5	4	5	907	0.93	0.536077	195.9	182.1
Q75QN2	Integrator complex subunit 8 OS=Homo sapiens (Human) OX=9606 GN=INTS8 PE=1 SV=1	4	3	3	995	1.588	0.040702	135.2	214.7
Q07020	60S ribosomal protein L18 OS=Homo sapiens (Human) OX=9606 GN=RPL18 PE=1 SV=2	17	3	3	188	1.121	0.182773	362	405.9
Q9BXL6	Caspase recruitment domain-containing protein 14 OS=Homo sapiens (Human) OX=9606 GN=CARD14 PE=1 SV=2	4	4	4	1004	0.904	0.557196	318.3	287.9
O95466	Formin-like protein 1 OS=Homo sapiens (Human) OX=9606 GN=FMNL1 PE=1 SV=3	3	3	3	1100	1.193	0.0614083	247.3	294.9
Q12888	TP53-binding protein 1 OS=Homo sapiens (Human) OX=9606 GN=TP53BP1 PE=1 SV=2	2	3	3	1972	1.534	0.0108063	230.3	353.3
Q5VZK9	F-actin-uncapping protein LRRC16A OS=Homo sapiens (Human) OX=9606 GN=CARMIL1 PE=1 SV=1	3	3	3	1371	1.22	0.287255	112	136.7
P13861	cAMP-dependent protein kinase type II-alpha regulatory subunit OS=Homo sapiens (Human) OX=9606 GN=PRKAR2A PE=1 SV=2	11	4	5	404	1.247	0.217738	312.5	389.7
O00743	Serine/threonine-protein phosphatase 6 catalytic subunit OS=Homo sapiens (Human) OX=9606 GN=PPP6C PE=1 SV=1	11	4	4	305	1.209	0.351007	1301.8	1573.8
P35625	Metalloproteinase inhibitor 3 OS=Homo sapiens (Human) OX=9606 GN=TIMP3 PE=1 SV=2	22	4	4	211	0.681	0.316939	766.4	521.8
Q92626	Peroxidasin homolog OS=Homo sapiens (Human) OX=9606 GN=PXDN PE=1 SV=2	4	4	4	1479	1.202	0.354735	231.2	278
Q9C0J8	pre-mRNA 3' end processing protein WDR33 OS=Homo sapiens (Human) OX=9606 GN=WDR33 PE=1 SV=2	4	4	5	1336	1.464	0.121972	203.2	297.5
Q9Y3A3	MOB-like protein phocein OS=Homo sapiens (Human) OX=9606 GN=MOB4 PE=1 SV=1	17	3	3	225	1.12	0.630841	340.1	381
P62913	60S ribosomal protein L11 OS=Homo sapiens (Human) OX=9606 GN=RPL11 PE=1 SV=2	21	3	5	178	0.996	0.973824	2015.3	2007.1
Q14566	DNA replication licensing factor MCM6 OS=Homo sapiens (Human) OX=9606 GN=MCM6 PE=1 SV=1	6	4	4	821	1.136	0.663797	189.7	215.4
P46379	Large proline-rich protein BAG6 OS=Homo sapiens (Human) OX=9606 GN=BAG6 PE=1 SV=2	5	4	5	1132	1.449	0.0971606	298.9	433
Q06265	Exosome complex component RRP45 OS=Homo sapiens (Human) OX=9606 GN=EXOSC9 PE=1 SV=3	8	3	3	439	1.011	0.942763	748.1	756.5
P11413	Glucose-6-phosphate 1-dehydrogenase OS=Homo sapiens (Human) OX=9606 GN=G6PD PE=1 SV=4	9	5	6	515	0.928	0.287446	689.1	639.7
O15231	Zinc finger protein 185 OS=Homo sapiens (Human) OX=9606 GN=ZNF185 PE=1 SV=3	6	3	3	689	0.776	0.490448	112.3	87.2
Q8TCG1	Protein CIP2A OS=Homo sapiens (Human) OX=9606 GN=CIP2A PE=1 SV=2	4	3	3	905	1.468	0.00145591	243.2	357.1
Q96SB4	SRSF protein kinase 1 OS=Homo sapiens (Human) OX=9606 GN=SRPK1 PE=1 SV=2	8	3	3	655	0.999	0.995257	84.2	84.1
Q9NTJ3	Structural maintenance of chromosomes protein 4 OS=Homo sapiens (Human) OX=9606 GN=SMC4 PE=1 SV=2	4	5	5	1288	1.323	0.0832394	718.1	950
P78318	Immunoglobulin-binding protein 1 OS=Homo sapiens (Human) OX=9606 GN=IGBP1 PE=1 SV=1	12	3	3	339	0.951	0.643342	59.8	56.9
P11172	Uridine 5'-monophosphate synthase OS=Homo sapiens (Human) OX=9606 GN=UMPS PE=1 SV=1	7	4	4	480	1.225	0.0543924	1062.9	1301.6
Q15024	Exosome complex component RRP42 OS=Homo sapiens (Human) OX=9606 GN=EXOSC7 PE=1 SV=3	13	3	3	291	1.306	0.0929007	124.2	162.2
P33240	Cleavage stimulation factor subunit 2 OS=Homo sapiens (Human) OX=9606 GN=CSTF2 PE=1 SV=1	7	3	3	577	1.094	0.285449	366.4	400.9
P62269	40S ribosomal protein S18 OS=Homo sapiens (Human) OX=9606 GN=RPS18 PE=1 SV=3	32	6	8	152	0.724	0.330178	2471.6	1788.9
Q9UMX0	Ubiquilin-1 OS=Homo sapiens (Human) OX=9606 GN=UBQLN1 PE=1 SV=2	7	1	4	589	1.141	0.261956	106.2	121.1
O75528	Transcriptional adapter 3 OS=Homo sapiens (Human) OX=9606 GN=TADA3 PE=1 SV=1	11	3	4	432	1.208	0.29121	287.4	347.3
Q96M96	FYVE, RhoGEF and PH domain-containing protein 4 OS=Homo sapiens (Human) OX=9606 GN=FGD4 PE=1 SV=2	5	3	3	766	1.043	0.757602	302.8	315.8
Q9HB40	Retinoid-inducible serine carboxypeptidase OS=Homo sapiens (Human) OX=9606 GN=SCPEP1 PE=1 SV=1	8	4	4	452	0.807	0.0629347	831.7	671.1
Q14202	Zinc finger MYM-type protein 3 OS=Homo sapiens (Human) OX=9606 GN=ZMYM3 PE=1 SV=2	4	4	4	1370	1.446	0.2451	208.8	302
P62857	40S ribosomal protein S28 OS=Homo sapiens (Human) OX=9606 GN=RPS28 PE=1 SV=1	46	3	9	69	0.934	0.463754	2677.7	2501.6
Q7L273	BTB/POZ domain-containing protein KCTD9 OS=Homo sapiens (Human) OX=9606 GN=KCTD9 PE=1 SV=1	13	3	3	389	0.689	0.35684	304.5	209.7
P62826	GTP-binding nuclear protein Ran OS=Homo sapiens (Human) OX=9606 GN=RAN PE=1 SV=3	10	2	3	216	0.844	0.375239	947.1	799.5
Q8N7H5	RNA polymerase II-associated factor 1 homolog OS=Homo sapiens (Human) OX=9606 GN=PAF1 PE=1 SV=2	9	4	4	531	1.667	0.0472394	151.8	253
Q9NTZ6	RNA-binding protein 12 OS=Homo sapiens (Human) OX=9606 GN=RBM12 PE=1 SV=1	5	4	4	932	1.332	0.139065	499.3	664.9
A0AVT1	Ubiquitin-like modifier-activating enzyme 6 OS=Homo sapiens (Human) OX=9606 GN=UBA6 PE=1 SV=1	5	4	4	1052	0.544	0.0302591	232.4	126.3
Q15645	Pachytene checkpoint protein 2 homolog OS=Homo sapiens (Human) OX=9606 GN=TRIP13 PE=1 SV=2	12	3	4	432	1.585	0.100177	135.7	215.1
Q06587	E3 ubiquitin-protein ligase RING1 OS=Homo sapiens (Human) OX=9606 GN=RING1 PE=1 SV=2	8	1	1	406	1.163	0.596763	34.3	39.9
Q9HAU0	Pleckstrin homology domain-containing family A member 5 OS=Homo sapiens (Human) OX=9606 GN=PLEKHA5 PE=1 SV=1	3	3	3	1116	1.183	0.243815	280.3	331.7
P11532	Dystrophin OS=Homo sapiens (Human) OX=9606 GN=DMD PE=1 SV=3	1	3	4	3685	1.26	0.236553	104.9	132.2
Q6PKG0	La-related protein 1 OS=Homo sapiens (Human) OX=9606 GN=LARP1 PE=1 SV=2	4	3	5	1096	1.074	0.448475	217.9	234.1
Q8NEJ9	Neuroguidin OS=Homo sapiens (Human) OX=9606 GN=NGDN PE=1 SV=1	10	3	4	315	1.047	0.723124	202.8	212.3
O60783	28S ribosomal protein S14, mitochondrial OS=Homo sapiens (Human) OX=9606 GN=MRPS14 PE=1 SV=1	19	2	6	128	1.519	0.113475	118.1	179.4
Q8WY36	HMG box transcription factor BBX OS=Homo sapiens (Human) OX=9606 GN=BBX PE=1 SV=1	6	3	3	941	1.048	0.0765284	175.3	183.8
Q9Y6A4	Cilia- and flagella-associated protein 20 OS=Homo sapiens (Human) OX=9606 GN=CFAP20 PE=1 SV=1	27	4	6	193	0.698	0.364682	310	216.5
P56945	Breast cancer anti-estrogen resistance protein 1 OS=Homo sapiens (Human) OX=9606 GN=BCAR1 PE=1 SV=2	4	3	3	870	1.406	0.10987	128	180
P43686	26S proteasome regulatory subunit 6B OS=Homo sapiens (Human) OX=9606 GN=PSMC4 PE=1 SV=2	7	3	3	418	0.863	0.1507	259.9	224.4
Q93100	Phosphorylase b kinase regulatory subunit beta OS=Homo sapiens (Human) OX=9606 GN=PHKB PE=1 SV=3	4	4	4	1093	1.148	0.234872	602	690.9
Q9NRG9	Aladin OS=Homo sapiens (Human) OX=9606 GN=AAAS PE=1 SV=1	6	2	2	546	1.085	0.444588	138.4	150.2
Q8NF37	Lysophosphatidylcholine acyltransferase 1 OS=Homo sapiens (Human) OX=9606 GN=LPCAT1 PE=1 SV=2	10	5	5	534	1.807	0.139541	272.9	492.9
P40925	Malate dehydrogenase, cytoplasmic OS=Homo sapiens (Human) OX=9606 GN=MDH1 PE=1 SV=4	13	4	4	334	0.97	0.929768	963.5	935
P52294	Importin subunit alpha-5 OS=Homo sapiens (Human) OX=9606 GN=KPNA1 PE=1 SV=3	8	1	7	538	1.666	0.0565727	442.6	737.3
Q9H0P0	Cytosolic 5'-nucleotidase 3A OS=Homo sapiens (Human) OX=9606 GN=NT5C3A PE=1 SV=3	13	4	4	336	0.765	0.583977	280.3	214.3
Q9H223	EH domain-containing protein 4 OS=Homo sapiens (Human) OX=9606 GN=EHD4 PE=1 SV=1	6	3	3	541	0.865	0.100071	462	399.8
Q2NKX8	DNA excision repair protein ERCC-6-like OS=Homo sapiens (Human) OX=9606 GN=ERCC6L PE=1 SV=1	3	3	3	1250	2.011	0.202668	100.4	201.9
Q9Y666	Solute carrier family 12 member 7 OS=Homo sapiens (Human) OX=9606 GN=SLC12A7 PE=1 SV=3	4	3	6	1083	0.945	0.420894	162.6	153.6
Q16740	ATP-dependent Clp protease proteolytic subunit, mitochondrial OS=Homo sapiens (Human) OX=9606 GN=CLPP PE=1 SV=1	12	2	2	277	1.611	0.0476953	109.5	176.4
O76071	Probable cytosolic iron-sulfur protein assembly protein CIAO1 OS=Homo sapiens (Human) OX=9606 GN=CIAO1 PE=1 SV=1	14	3	4	339	0.757	0.346735	684	517.5
A6NDU8	UPF0600 protein C5orf51 OS=Homo sapiens (Human) OX=9606 GN=C5orf51 PE=1 SV=1	16	3	4	294	1.269	0.131827	154.2	195.6
O15127	Secretory carrier-associated membrane protein 2 OS=Homo sapiens (Human) OX=9606 GN=SCAMP2 PE=1 SV=2	10	2	3	329	0.691	0.198195	175.3	121.2
Q4G0J3	La-related protein 7 OS=Homo sapiens (Human) OX=9606 GN=LARP7 PE=1 SV=1	8	4	4	582	0.856	0.141994	170.5	146
P11047	Laminin subunit gamma-1 OS=Homo sapiens (Human) OX=9606 GN=LAMC1 PE=1 SV=3	3	3	3	1609	1.346	0.0339021	103.6	139.4
P49959	Double-strand break repair protein MRE11 OS=Homo sapiens (Human) OX=9606 GN=MRE11 PE=1 SV=3	6	4	4	708	0.833	0.0411022	628.5	523.3
Q8TAD8	Smad nuclear-interacting protein 1 OS=Homo sapiens (Human) OX=9606 GN=SNIP1 PE=1 SV=1	8	2	2	396	0.708	0.310178	281.3	199.2
Q01469	Fatty acid-binding protein 5 OS=Homo sapiens (Human) OX=9606 GN=FABP5 PE=1 SV=3	19	4	7	135	0.281	0.41969	3093.9	870.5
O15173	Membrane-associated progesterone receptor component 2 OS=Homo sapiens (Human) OX=9606 GN=PGRMC2 PE=1 SV=1	13	2	3	223	1.147	0.300977	39.7	45.5
Q9BPX3	Condensin complex subunit 3 OS=Homo sapiens (Human) OX=9606 GN=NCAPG PE=1 SV=1	4	3	3	1015	1.81	0.106663	243.4	440.5
Q9UNQ2	Probable dimethyladenosine transferase OS=Homo sapiens (Human) OX=9606 GN=DIMT1 PE=1 SV=1	13	4	4	313	1.641	0.188697	268.2	440
Q6YHK3	CD109 antigen OS=Homo sapiens (Human) OX=9606 GN=CD109 PE=1 SV=2	3	3	3	1445	0.805	0.25744	129.5	104.3
Q99653	Calcineurin B homologous protein 1 OS=Homo sapiens (Human) OX=9606 GN=CHP1 PE=1 SV=3	24	4	4	195	0.975	0.879957	586.2	571.8
Q9Y371	Endophilin-B1 OS=Homo sapiens (Human) OX=9606 GN=SH3GLB1 PE=1 SV=1	11	4	5	365	1.076	0.246801	716.5	771
Q15691	Microtubule-associated protein RP/EB family member 1 OS=Homo sapiens (Human) OX=9606 GN=MAPRE1 PE=1 SV=3	21	3	3	268	1.017	0.597443	174.5	177.4
P33992	DNA replication licensing factor MCM5 OS=Homo sapiens (Human) OX=9606 GN=MCM5 PE=1 SV=5	8	5	5	734	0.698	0.0372888	271.5	189.6
Q96HY6	DDRGK domain-containing protein 1 OS=Homo sapiens (Human) OX=9606 GN=DDRGK1 PE=1 SV=2	10	2	2	314	0.909	0.571666	86.3	78.5
Q14764	Major vault protein OS=Homo sapiens (Human) OX=9606 GN=MVP PE=1 SV=4	3	3	3	893	0.719	0.616689	310.8	223.4
Q9BVC4	Target of rapamycin complex subunit LST8 OS=Homo sapiens (Human) OX=9606 GN=MLST8 PE=1 SV=1	12	2	2	326	0.884	0.597539	29	25.6
P31939	Bifunctional purine biosynthesis protein ATIC OS=Homo sapiens (Human) OX=9606 GN=ATIC PE=1 SV=3	9	3	3	592	1.08	0.701731	63.6	68.7
P24539	ATP synthase F(0) complex subunit B1, mitochondrial OS=Homo sapiens (Human) OX=9606 GN=ATP5PB PE=1 SV=2	12	3	3	256	1.106	0.220352	141.6	156.7
P25398	40S ribosomal protein S12 OS=Homo sapiens (Human) OX=9606 GN=RPS12 PE=1 SV=3	35	4	6	132	0.869	0.329578	353	306.8
Q6VEQ5	WAS protein family homolog 2 OS=Homo sapiens (Human) OX=9606 GN=WASH2P PE=2 SV=2	11	1	4	465
P07737	Profilin-1 OS=Homo sapiens (Human) OX=9606 GN=PFN1 PE=1 SV=2	19	2	5	140	0.79	0.052653	234.2	184.9
P12268	Inosine-5'-monophosphate dehydrogenase 2 OS=Homo sapiens (Human) OX=9606 GN=IMPDH2 PE=1 SV=2	6	3	3	514	0.858	0.328902	476.4	408.6
Q9HAV7	GrpE protein homolog 1, mitochondrial OS=Homo sapiens (Human) OX=9606 GN=GRPEL1 PE=1 SV=2	16	3	3	217	0.776	0.125809	326.3	253.2
P54725	UV excision repair protein RAD23 homolog A OS=Homo sapiens (Human) OX=9606 GN=RAD23A PE=1 SV=1	15	2	5	363	0.756	0.0818961	625.6	473.2
Q8NHP8	Putative phospholipase B-like 2 OS=Homo sapiens (Human) OX=9606 GN=PLBD2 PE=1 SV=2	7	4	4	589	1.137	0.377493	455.6	517.9
O15160	DNA-directed RNA polymerases I and III subunit RPAC1 OS=Homo sapiens (Human) OX=9606 GN=POLR1C PE=1 SV=1	7	2	3	346	1.061	0.594048	284.1	301.6
P42696	RNA-binding protein 34 OS=Homo sapiens (Human) OX=9606 GN=RBM34 PE=1 SV=2	8	3	3	430	0.767	0.124586	375	287.6
P17693	HLA class I histocompatibility antigen, alpha chain G OS=Homo sapiens (Human) OX=9606 GN=HLA-G PE=1 SV=1	7	1	3	338	1.453	0.340191	318	462.1
Q9NWZ8	Gem-associated protein 8 OS=Homo sapiens (Human) OX=9606 GN=GEMIN8 PE=1 SV=1	15	4	4	242	1.12	0.594162	517.9	580.2
P06737	Glycogen phosphorylase, liver form OS=Homo sapiens (Human) OX=9606 GN=PYGL PE=1 SV=4	4	3	3	847	0.591	0.478796	291.6	172.3
Q96M27	Protein PRRC1 OS=Homo sapiens (Human) OX=9606 GN=PRRC1 PE=1 SV=1	7	3	3	445	1.034	0.670718	523.1	541
O43633	Charged multivesicular body protein 2a OS=Homo sapiens (Human) OX=9606 GN=CHMP2A PE=1 SV=1	15	3	3	222	0.789	0.092643	260.7	205.8
O60271	C-Jun-amino-terminal kinase-interacting protein 4 OS=Homo sapiens (Human) OX=9606 GN=SPAG9 PE=1 SV=4	4	3	35	1321	0.9	0.110713	392.6	353.5
Q96GD4	Aurora kinase B OS=Homo sapiens (Human) OX=9606 GN=AURKB PE=1 SV=3	11	3	3	344	1.16	0.697304	564.1	654.3
P11279	Lysosome-associated membrane glycoprotein 1 OS=Homo sapiens (Human) OX=9606 GN=LAMP1 PE=1 SV=3	7	3	5	417	1.031	0.833453	670	690.8
Q86VS8	Protein Hook homolog 3 OS=Homo sapiens (Human) OX=9606 GN=HOOK3 PE=1 SV=2	5	4	4	718	1.143	0.200335	419.5	479.5
P41250	Glycine--tRNA ligase OS=Homo sapiens (Human) OX=9606 GN=GARS1 PE=1 SV=3	4	3	3	739	0.72	0.501317	400.1	288
Q9Y6D9	Mitotic spindle assembly checkpoint protein MAD1 OS=Homo sapiens (Human) OX=9606 GN=MAD1L1 PE=1 SV=2	7	5	5	718	1.018	0.898796	337	342.9
P53367	Arfaptin-1 OS=Homo sapiens (Human) OX=9606 GN=ARFIP1 PE=1 SV=2	12	4	4	373	1.002	0.852048	316.4	317.2
P51784	Ubiquitin carboxyl-terminal hydrolase 11 OS=Homo sapiens (Human) OX=9606 GN=USP11 PE=1 SV=3	5	3	3	963	0.977	0.849137	96.7	94.5
Q02750	Dual specificity mitogen-activated protein kinase kinase 1 OS=Homo sapiens (Human) OX=9606 GN=MAP2K1 PE=1 SV=2	5	2	3	393	2.095	0.1193	412.3	864
Q9Y3X0	Coiled-coil domain-containing protein 9 OS=Homo sapiens (Human) OX=9606 GN=CCDC9 PE=1 SV=1	8	3	3	531	0.993	0.976855	186.7	185.3
O14497	AT-rich interactive domain-containing protein 1A OS=Homo sapiens (Human) OX=9606 GN=ARID1A PE=1 SV=3	2	3	3	2285	1.363	0.0504899	112.4	153.2
Q92804	TATA-binding protein-associated factor 2N OS=Homo sapiens (Human) OX=9606 GN=TAF15 PE=1 SV=1	12	2	5	592	0.706	0.216063	194.4	137.2
P35659	Protein DEK OS=Homo sapiens (Human) OX=9606 GN=DEK PE=1 SV=1	10	4	4	375	0.822	0.359909	932.9	766.5
Q00653	Nuclear factor NF-kappa-B p100 subunit OS=Homo sapiens (Human) OX=9606 GN=NFKB2 PE=1 SV=4	4	3	4	900	1.031	0.55412	159.5	164.6
Q9UPN7	Serine/threonine-protein phosphatase 6 regulatory subunit 1 OS=Homo sapiens (Human) OX=9606 GN=PPP6R1 PE=1 SV=5	7	3	3	881	1.071	0.818204	14.2	15.3
P30048	Thioredoxin-dependent peroxide reductase, mitochondrial OS=Homo sapiens (Human) OX=9606 GN=PRDX3 PE=1 SV=3	12	3	3	256	0.776	0.282486	675.1	524
P28289	Tropomodulin-1 OS=Homo sapiens (Human) OX=9606 GN=TMOD1 PE=1 SV=1	15	4	4	359	1.183	0.203741	115.7	136.8
P39656	Dolichyl-diphosphooligosaccharide--protein glycosyltransferase 48 kDa subunit OS=Homo sapiens (Human) OX=9606 GN=DDOST PE=1 SV=4	10	4	4	456	0.951	0.264828	411	391
P49736	DNA replication licensing factor MCM2 OS=Homo sapiens (Human) OX=9606 GN=MCM2 PE=1 SV=4	5	4	4	904	1.242	0.340316	196.9	244.6
Q8WWK9	Cytoskeleton-associated protein 2 OS=Homo sapiens (Human) OX=9606 GN=CKAP2 PE=1 SV=1	6	4	4	683	1.395	0.0689289	706.3	985.7
Q9UHG3	Prenylcysteine oxidase 1 OS=Homo sapiens (Human) OX=9606 GN=PCYOX1 PE=1 SV=3	7	3	3	505	1.015	0.848464	271.4	275.4
Q9H2M9	Rab3 GTPase-activating protein non-catalytic subunit OS=Homo sapiens (Human) OX=9606 GN=RAB3GAP2 PE=1 SV=1	4	5	5	1393	2.097	0.00790208	143.7	301.2
O75122	CLIP-associating protein 2 OS=Homo sapiens (Human) OX=9606 GN=CLASP2 PE=1 SV=3	4	5	5	1294	1.329	0.429126	387.7	515.1
Q14643	Inositol 1,4,5-trisphosphate receptor type 1 OS=Homo sapiens (Human) OX=9606 GN=ITPR1 PE=1 SV=3	1	2	3	2758	1.547	0.151622	330.2	510.9
P06730	Eukaryotic translation initiation factor 4E OS=Homo sapiens (Human) OX=9606 GN=EIF4E PE=1 SV=2	10	2	4	217	0.913	0.716447	683.6	624.2
P35270	Sepiapterin reductase OS=Homo sapiens (Human) OX=9606 GN=SPR PE=1 SV=1	13	2	2	261	0.686	0.215998	72.8	50
Q92598	Heat shock protein 105 kDa OS=Homo sapiens (Human) OX=9606 GN=HSPH1 PE=1 SV=1	5	2	3	858	1.019	0.892418	110.7	112.9
Q9NQA3	WAS protein family homolog 6 OS=Homo sapiens (Human) OX=9606 GN=WASH6P PE=1 SV=3	10	1	4	447	0.541	0.184391	18.8	10.2
Q9UIJ7	GTP:AMP phosphotransferase AK3, mitochondrial OS=Homo sapiens (Human) OX=9606 GN=AK3 PE=1 SV=4	17	4	4	227	0.696	0.100233	572.1	398.3
Q04837	Single-stranded DNA-binding protein, mitochondrial OS=Homo sapiens (Human) OX=9606 GN=SSBP1 PE=1 SV=1	18	2	2	148	0.904	0.692242	260.4	235.5
O75934	Pre-mRNA-splicing factor SPF27 OS=Homo sapiens (Human) OX=9606 GN=BCAS2 PE=1 SV=1	9	3	4	225	1.199	0.360414	332.3	398.5
Q12824	SWI/SNF-related matrix-associated actin-dependent regulator of chromatin subfamily B member 1 OS=Homo sapiens (Human) OX=9606 GN=SMARCB1 PE=1 SV=2	10	3	3	385	0.919	0.0248357	214.6	197.2
P61923	Coatomer subunit zeta-1 OS=Homo sapiens (Human) OX=9606 GN=COPZ1 PE=1 SV=1	16	2	2	177	1.365	0.0162123	194	264.7
O60563	Cyclin-T1 OS=Homo sapiens (Human) OX=9606 GN=CCNT1 PE=1 SV=1	3	2	2	726	1.736	0.102555	293.8	510.1
P02679	Fibrinogen gamma chain OS=Homo sapiens (Human) OX=9606 GN=FGG PE=1 SV=3	8	3	3	453	0.367	0.391732	427.6	156.9
P48047	ATP synthase subunit O, mitochondrial OS=Homo sapiens (Human) OX=9606 GN=ATP5PO PE=1 SV=1	19	3	4	213	1.015	0.877216	607.8	617.1
Q9Y5X2	Sorting nexin-8 OS=Homo sapiens (Human) OX=9606 GN=SNX8 PE=1 SV=1	8	3	3	465	2.09	0.115603	143.8	300.5
Q9Y3B4	Splicing factor 3B subunit 6 OS=Homo sapiens (Human) OX=9606 GN=SF3B6 PE=1 SV=1	34	4	4	125	1.02	0.648899	563	574.2
O00151	PDZ and LIM domain protein 1 OS=Homo sapiens (Human) OX=9606 GN=PDLIM1 PE=1 SV=4	13	2	2	329	1.118	0.28507	332.1	371.3
Q15382	GTP-binding protein Rheb OS=Homo sapiens (Human) OX=9606 GN=RHEB PE=1 SV=1	18	3	3	184	1.009	0.943197	279.8	282.3
P18077	60S ribosomal protein L35a OS=Homo sapiens (Human) OX=9606 GN=RPL35A PE=1 SV=2	27	3	6	110	1.283	0.0970322	1182.1	1516.2
Q8NBU5	ATPase family AAA domain-containing protein 1 OS=Homo sapiens (Human) OX=9606 GN=ATAD1 PE=1 SV=1	12	3	3	361	1.333	0.0890228	134.6	179.4
O75915	PRA1 family protein 3 OS=Homo sapiens (Human) OX=9606 GN=ARL6IP5 PE=1 SV=1	16	2	2	188	1.39	0.0754716	141.5	196.7
P52292	Importin subunit alpha-1 OS=Homo sapiens (Human) OX=9606 GN=KPNA2 PE=1 SV=1	7	3	3	529	1.5	0.206833	808.5	1212.6
Q01780	Exosome component 10 OS=Homo sapiens (Human) OX=9606 GN=EXOSC10 PE=1 SV=2	5	4	4	885	1.073	0.485911	106.5	114.3
O14828	Secretory carrier-associated membrane protein 3 OS=Homo sapiens (Human) OX=9606 GN=SCAMP3 PE=1 SV=3	9	2	2	347	0.887	0.171451	346.2	307.1
Q96KG9	N-terminal kinase-like protein OS=Homo sapiens (Human) OX=9606 GN=SCYL1 PE=1 SV=1	4	2	2	808	1.098	0.656596	87.1	95.6
Q9HDC9	Adipocyte plasma membrane-associated protein OS=Homo sapiens (Human) OX=9606 GN=APMAP PE=1 SV=2	9	3	3	416	1.085	0.220104	301.5	327.1
P51991	Heterogeneous nuclear ribonucleoprotein A3 OS=Homo sapiens (Human) OX=9606 GN=HNRNPA3 PE=1 SV=2	7	2	3	378	0.97	0.84003	505.9	490.8
Q9BSC4	Nucleolar protein 10 OS=Homo sapiens (Human) OX=9606 GN=NOL10 PE=1 SV=1	5	3	3	688	0.91	0.136474	224.6	204.4
Q5VWN6	Protein TASOR 2 OS=Homo sapiens (Human) OX=9606 GN=TASOR2 PE=1 SV=1	3	5	5	2430	1.304	0.0307028	100.6	131.2
Q9NU22	Midasin OS=Homo sapiens (Human) OX=9606 GN=MDN1 PE=1 SV=2	1	3	4	5596	0.632	0.317845	760	480
O43854	EGF-like repeat and discoidin I-like domain-containing protein 3 OS=Homo sapiens (Human) OX=9606 GN=EDIL3 PE=1 SV=1	9	4	4	480	0.985	0.513819	582.9	574.4
Q12756	Kinesin-like protein KIF1A OS=Homo sapiens (Human) OX=9606 GN=KIF1A PE=1 SV=2	2	2	4	1690	1.315	0.118299	234.4	308.3
Q8NE71	ATP-binding cassette sub-family F member 1 OS=Homo sapiens (Human) OX=9606 GN=ABCF1 PE=1 SV=2	4	3	3	845	0.635	0.223691	167.7	106.4
Q9BXS6	Nucleolar and spindle-associated protein 1 OS=Homo sapiens (Human) OX=9606 GN=NUSAP1 PE=1 SV=1	13	4	4	441	0.891	0.642929	231.4	206.2
P46063	ATP-dependent DNA helicase Q1 OS=Homo sapiens (Human) OX=9606 GN=RECQL PE=1 SV=3	4	2	2	649	1.201	0.0505906	337.1	404.8
O15235	28S ribosomal protein S12, mitochondrial OS=Homo sapiens (Human) OX=9606 GN=MRPS12 PE=1 SV=1	30	3	3	138	1.697	0.0647737	354.4	601.4
Q92917	G-patch domain and KOW motifs-containing protein OS=Homo sapiens (Human) OX=9606 GN=GPKOW PE=1 SV=2	9	4	4	476	0.812	0.199374	166.8	135.4
P09211	Glutathione S-transferase P OS=Homo sapiens (Human) OX=9606 GN=GSTP1 PE=1 SV=2	16	2	2	210	0.986	0.977774	93	91.7
Q9ULZ3	Apoptosis-associated speck-like protein containing a CARD OS=Homo sapiens (Human) OX=9606 GN=PYCARD PE=1 SV=2	18	3	3	195	0.399	0.562285	230.2	91.9
Q7L5D6	Golgi to ER traffic protein 4 homolog OS=Homo sapiens (Human) OX=9606 GN=GET4 PE=1 SV=1	7	2	3	327	1.317	0.315976	153.4	202
Q14BN4	Sarcolemmal membrane-associated protein OS=Homo sapiens (Human) OX=9606 GN=SLMAP PE=1 SV=1	5	3	3	828	1.584	0.107917	144.9	229.5
Q9NSK0	Kinesin light chain 4 OS=Homo sapiens (Human) OX=9606 GN=KLC4 PE=1 SV=3	7	3	3	619	0.922	0.450018	212.5	195.9
P49915	GMP synthase [glutamine-hydrolyzing] OS=Homo sapiens (Human) OX=9606 GN=GMPS PE=1 SV=1	5	3	4	693	0.832	0.065904	318.1	264.7
Q14444	Caprin-1 OS=Homo sapiens (Human) OX=9606 GN=CAPRIN1 PE=1 SV=2	4	3	3	709	1.063	0.765809	859.4	913.9
Q9UEY8	Gamma-adducin OS=Homo sapiens (Human) OX=9606 GN=ADD3 PE=1 SV=1	5	2	2	706	1.331	0.0300002	289.8	385.9
Q8IXH7	Negative elongation factor C/D OS=Homo sapiens (Human) OX=9606 GN=NELFCD PE=1 SV=2	5	2	3	590	1.57	0.0514819	179.7	282.1
Q9UHL4	Dipeptidyl peptidase 2 OS=Homo sapiens (Human) OX=9606 GN=DPP7 PE=1 SV=3	8	3	3	492	0.777	0.163679	148.2	115.1
O75044	SLIT-ROBO Rho GTPase-activating protein 2 OS=Homo sapiens (Human) OX=9606 GN=SRGAP2 PE=1 SV=3	5	4	4	1071	1.331	0.0607599	150.2	199.8
Q16637	Survival motor neuron protein OS=Homo sapiens (Human) OX=9606 GN=SMN2 PE=1 SV=1	10	2	2	294	1.963	0.125742	136	266.9
Q13586	Stromal interaction molecule 1 OS=Homo sapiens (Human) OX=9606 GN=STIM1 PE=1 SV=3	6	4	6	685	0.997	0.941087	178	177.5
O60879	Protein diaphanous homolog 2 OS=Homo sapiens (Human) OX=9606 GN=DIAPH2 PE=1 SV=1	3	3	3	1101	1.738	0.116456	325.2	565.2
E9PAV3	Nascent polypeptide-associated complex subunit alpha, muscle-specific form OS=Homo sapiens (Human) OX=9606 GN=NACA PE=1 SV=1	1	2	2	2078	0.832	0.146954	448.1	372.8
Q86XP3	ATP-dependent RNA helicase DDX42 OS=Homo sapiens (Human) OX=9606 GN=DDX42 PE=1 SV=1	6	4	4	938	1.205	0.121692	141	169.9
P84098	60S ribosomal protein L19 OS=Homo sapiens (Human) OX=9606 GN=RPL19 PE=1 SV=1	17	3	5	196	1.053	0.759511	679.8	715.8
P00966	Argininosuccinate synthase OS=Homo sapiens (Human) OX=9606 GN=ASS1 PE=1 SV=2	10	5	6	412	1.028	0.908777	924.3	949.9
P21912	Succinate dehydrogenase [ubiquinone] iron-sulfur subunit, mitochondrial OS=Homo sapiens (Human) OX=9606 GN=SDHB PE=1 SV=3	11	3	3	280	0.971	0.530544	781.3	758.8
P55769	NHP2-like protein 1 OS=Homo sapiens (Human) OX=9606 GN=SNU13 PE=1 SV=3	40	3	4	128	0.959	0.202153	513.6	492.7
P48556	26S proteasome non-ATPase regulatory subunit 8 OS=Homo sapiens (Human) OX=9606 GN=PSMD8 PE=1 SV=2	11	4	4	350	0.965	0.657297	251	242.3
Q32MK0	Myosin light chain kinase 3 OS=Homo sapiens (Human) OX=9606 GN=MYLK3 PE=1 SV=3	5	3	3	819	1.111	0.536675	164.4	182.7
Q9BZX2	Uridine-cytidine kinase 2 OS=Homo sapiens (Human) OX=9606 GN=UCK2 PE=1 SV=1	11	2	4	261	0.814	0.346217	450.1	366.3
Q9P0U3	Sentrin-specific protease 1 OS=Homo sapiens (Human) OX=9606 GN=SENP1 PE=1 SV=2	7	3	3	644	1.682	0.0455706	150.4	252.9
P99999	Cytochrome c OS=Homo sapiens (Human) OX=9606 GN=CYCS PE=1 SV=2	16	1	3	105	1.318	0.145389	79.5	104.8
Q9UDW1	Cytochrome b-c1 complex subunit 9 OS=Homo sapiens (Human) OX=9606 GN=UQCR10 PE=1 SV=3	41	2	2	63	0.968	0.863657	375.8	364
Q15785	Mitochondrial import receptor subunit TOM34 OS=Homo sapiens (Human) OX=9606 GN=TOMM34 PE=1 SV=2	11	2	2	309	0.991	0.775366	85.6	84.8
P83881	60S ribosomal protein L36a OS=Homo sapiens (Human) OX=9606 GN=RPL36A PE=1 SV=2	29	4	7	106	0.949	0.766936	1073.7	1018.4
Q9NZL4	Hsp70-binding protein 1 OS=Homo sapiens (Human) OX=9606 GN=HSPBP1 PE=1 SV=2	6	2	3	359	1.607	0.0811083	300.1	482.3
P35610	Sterol O-acyltransferase 1 OS=Homo sapiens (Human) OX=9606 GN=SOAT1 PE=1 SV=3	5	2	2	550	1.608	0.1366	138.7	222.9
Q9P2K3	REST corepressor 3 OS=Homo sapiens (Human) OX=9606 GN=RCOR3 PE=1 SV=2	6	1	2	495	1.278	0.352162	36.2	46.3
Q96S66	Chloride channel CLIC-like protein 1 OS=Homo sapiens (Human) OX=9606 GN=CLCC1 PE=1 SV=1	8	4	4	551	0.776	0.668823	976.4	757.6
Q9NRY5	Protein FAM114A2 OS=Homo sapiens (Human) OX=9606 GN=FAM114A2 PE=1 SV=4	8	3	3	505	1.359	0.146615	115.2	156.5
Q15050	Ribosome biogenesis regulatory protein homolog OS=Homo sapiens (Human) OX=9606 GN=RRS1 PE=1 SV=2	10	4	4	365	1.2	0.271035	1005.2	1206.2
Q9UKZ1	CCR4-NOT transcription complex subunit 11 OS=Homo sapiens (Human) OX=9606 GN=CNOT11 PE=1 SV=1	8	3	3	510	1.257	0.103328	609.7	766.2
P51648	Aldehyde dehydrogenase family 3 member A2 OS=Homo sapiens (Human) OX=9606 GN=ALDH3A2 PE=1 SV=1	7	3	3	485	0.876	0.50895	366.4	321
Q68E01	Integrator complex subunit 3 OS=Homo sapiens (Human) OX=9606 GN=INTS3 PE=1 SV=1	3	2	4	1043	1.234	0.228432	158.5	195.7
O75152	Zinc finger CCCH domain-containing protein 11A OS=Homo sapiens (Human) OX=9606 GN=ZC3H11A PE=1 SV=3	5	4	4	810	0.742	0.519174	501.6	372.3
P21291	Cysteine and glycine-rich protein 1 OS=Homo sapiens (Human) OX=9606 GN=CSRP1 PE=1 SV=3	21	3	3	193	1.217	0.559265	962.8	1172.1
P14678	Small nuclear ribonucleoprotein-associated proteins B and B' OS=Homo sapiens (Human) OX=9606 GN=SNRPB PE=1 SV=2	10	2	4	240	0.913	0.303933	346.8	316.7
Q96KP1	Exocyst complex component 2 OS=Homo sapiens (Human) OX=9606 GN=EXOC2 PE=1 SV=1	3	3	3	924	1.394	0.020159	232.9	324.6
Q9Y2R5	28S ribosomal protein S17, mitochondrial OS=Homo sapiens (Human) OX=9606 GN=MRPS17 PE=1 SV=1	31	2	2	130	1.33	0.216836	223.7	297.4
O95163	Elongator complex protein 1 OS=Homo sapiens (Human) OX=9606 GN=ELP1 PE=1 SV=3	3	2	2	1332	1.164	0.29054	102.5	119.3
P09012	U1 small nuclear ribonucleoprotein A OS=Homo sapiens (Human) OX=9606 GN=SNRPA PE=1 SV=3	12	3	6	282	0.65	0.0972295	1129.4	734.5
O94992	Protein HEXIM1 OS=Homo sapiens (Human) OX=9606 GN=HEXIM1 PE=1 SV=1	8	3	3	359	1.18	0.0387716	208.8	246.3
P05187	Alkaline phosphatase, placental type OS=Homo sapiens (Human) OX=9606 GN=ALPP PE=1 SV=2	5	1	3	535	1.099	0.551267	29.1	32
Q9GZT3	SRA stem-loop-interacting RNA-binding protein, mitochondrial OS=Homo sapiens (Human) OX=9606 GN=SLIRP PE=1 SV=1	22	3	4	109	1.034	0.345388	785.7	812.5
Q9NPA0	ER membrane protein complex subunit 7 OS=Homo sapiens (Human) OX=9606 GN=EMC7 PE=1 SV=1	12	3	3	242	1.258	0.233754	696.1	875.8
O43660	Pleiotropic regulator 1 OS=Homo sapiens (Human) OX=9606 GN=PLRG1 PE=1 SV=1	7	3	3	514	0.882	0.668557	690.8	609.5
Q8TD47	40S ribosomal protein S4, Y isoform 2 OS=Homo sapiens (Human) OX=9606 GN=RPS4Y2 PE=2 SV=3	13	4	4	263	0.779	0.441348	1595.6	1242.7
P45973	Chromobox protein homolog 5 OS=Homo sapiens (Human) OX=9606 GN=CBX5 PE=1 SV=1	18	3	3	191	1.343	0.223041	149.9	201.4
Q8ND56	Protein LSM14 homolog A OS=Homo sapiens (Human) OX=9606 GN=LSM14A PE=1 SV=3	11	3	3	463	0.761	0.126768	511.9	389.7
P04080	Cystatin-B OS=Homo sapiens (Human) OX=9606 GN=CSTB PE=1 SV=2	12	1	5	98	0.757	0.304141	123	93.1
Q9UNN5	FAS-associated factor 1 OS=Homo sapiens (Human) OX=9606 GN=FAF1 PE=1 SV=2	3	2	2	650	2.385	0.0777934	180.9	431.6
P10606	Cytochrome c oxidase subunit 5B, mitochondrial OS=Homo sapiens (Human) OX=9606 GN=COX5B PE=1 SV=2	29	4	4	129	1.091	0.527131	761.1	830.3
Q9UIG0	Tyrosine-protein kinase BAZ1B OS=Homo sapiens (Human) OX=9606 GN=BAZ1B PE=1 SV=2	3	3	3	1483	0.812	0.537524	334.8	271.7
P42224	Signal transducer and activator of transcription 1-alpha/beta OS=Homo sapiens (Human) OX=9606 GN=STAT1 PE=1 SV=2	5	3	3	750	1.002	0.995893	172.7	173.1
O95202	Mitochondrial proton/calcium exchanger protein OS=Homo sapiens (Human) OX=9606 GN=LETM1 PE=1 SV=1	5	3	3	739	1.142	0.167868	120.7	137.8
Q9H2H8	Peptidyl-prolyl cis-trans isomerase-like 3 OS=Homo sapiens (Human) OX=9606 GN=PPIL3 PE=1 SV=1	24	3	4	161	1.076	0.578028	297.3	320.1
Q15843	NEDD8 OS=Homo sapiens (Human) OX=9606 GN=NEDD8 PE=1 SV=1	28	3	3	81	0.732	0.0793568	413.6	302.8
Q8NFH4	Nucleoporin Nup37 OS=Homo sapiens (Human) OX=9606 GN=NUP37 PE=1 SV=1	14	4	5	326	0.937	0.302933	214.9	201.4
Q9H8M2	Bromodomain-containing protein 9 OS=Homo sapiens (Human) OX=9606 GN=BRD9 PE=1 SV=2	5	2	2	597	1.194	0.549098	72.3	86.3
Q9H583	HEAT repeat-containing protein 1 OS=Homo sapiens (Human) OX=9606 GN=HEATR1 PE=1 SV=3	2	2	2	2144	1.525	0.144658	110.7	168.7
P47914	60S ribosomal protein L29 OS=Homo sapiens (Human) OX=9606 GN=RPL29 PE=1 SV=2	9	1	3	159	0.963	0.83599	240.3	231.3
P23258	Tubulin gamma-1 chain OS=Homo sapiens (Human) OX=9606 GN=TUBG1 PE=1 SV=2	6	2	2	451	0.952	0.645149	622.5	592.4
O75306	NADH dehydrogenase [ubiquinone] iron-sulfur protein 2, mitochondrial OS=Homo sapiens (Human) OX=9606 GN=NDUFS2 PE=1 SV=2	9	3	3	463	1.142	0.169862	83.7	95.6
P19838	Nuclear factor NF-kappa-B p105 subunit OS=Homo sapiens (Human) OX=9606 GN=NFKB1 PE=1 SV=2	4	3	3	968	1.067	0.315974	297.7	317.7
Q9NR28	Diablo homolog, mitochondrial OS=Homo sapiens (Human) OX=9606 GN=DIABLO PE=1 SV=1	16	3	3	239	1.959	0.148332	165.7	324.6
Q96DZ1	Endoplasmic reticulum lectin 1 OS=Homo sapiens (Human) OX=9606 GN=ERLEC1 PE=1 SV=1	7	4	4	483	1.129	0.378463	509.6	575.3
Q9Y3D7	Mitochondrial import inner membrane translocase subunit TIM16 OS=Homo sapiens (Human) OX=9606 GN=PAM16 PE=1 SV=2	18	1	1	125	1.054	0.817831	133.5	140.8
O75947	ATP synthase subunit d, mitochondrial OS=Homo sapiens (Human) OX=9606 GN=ATP5PD PE=1 SV=3	20	4	4	161	0.839	0.0305979	1022	857
Q7RTS7	Keratin, type II cytoskeletal 74 OS=Homo sapiens (Human) OX=9606 GN=KRT74 PE=1 SV=2	7	1	11	529	0.676	0.56339	688.8	465.9
Q70E73	Ras-associated and pleckstrin homology domains-containing protein 1 OS=Homo sapiens (Human) OX=9606 GN=RAPH1 PE=1 SV=3	3	3	3	1250	1.318	0.106778	149.7	197.3
O43837	Isocitrate dehydrogenase [NAD] subunit beta, mitochondrial OS=Homo sapiens (Human) OX=9606 GN=IDH3B PE=1 SV=2	10	2	2	385	0.933	0.63171	73.3	68.3
Q9Y3C1	Nucleolar protein 16 OS=Homo sapiens (Human) OX=9606 GN=NOP16 PE=1 SV=2	18	3	3	178	1.014	0.950751	459.9	466.4
Q9UHA4	Ragulator complex protein LAMTOR3 OS=Homo sapiens (Human) OX=9606 GN=LAMTOR3 PE=1 SV=1	26	3	3	124	1.199	0.41339	839.1	1005.7
Q92905	COP9 signalosome complex subunit 5 OS=Homo sapiens (Human) OX=9606 GN=COPS5 PE=1 SV=4	11	3	3	334	0.927	0.364049	120.1	111.4
P01011	Alpha-1-antichymotrypsin OS=Homo sapiens (Human) OX=9606 GN=SERPINA3 PE=1 SV=2	8	2	2	423	0.341	0.529364	263	89.8
P30040	Endoplasmic reticulum resident protein 29 OS=Homo sapiens (Human) OX=9606 GN=ERP29 PE=1 SV=4	16	4	5	261	1.008	0.96391	473	476.8
Q9BXS5	AP-1 complex subunit mu-1 OS=Homo sapiens (Human) OX=9606 GN=AP1M1 PE=1 SV=3	8	3	3	423	1.081	0.281161	208.5	225.3
Q969V3	Nicalin OS=Homo sapiens (Human) OX=9606 GN=NCLN PE=1 SV=2	7	3	3	563	0.969	0.807086	99.2	96.2
O43865	S-adenosylhomocysteine hydrolase-like protein 1 OS=Homo sapiens (Human) OX=9606 GN=AHCYL1 PE=1 SV=2	6	2	3	530	0.963	0.401518	228.7	220.3
A1L0T0	2-hydroxyacyl-CoA lyase 2 OS=Homo sapiens (Human) OX=9606 GN=ILVBL PE=1 SV=2	4	2	2	632	1.226	0.251927	164.8	202.1
P78417	Glutathione S-transferase omega-1 OS=Homo sapiens (Human) OX=9606 GN=GSTO1 PE=1 SV=2	15	3	3	241	0.831	0.605644	725.2	602.5
Q7LBC6	Lysine-specific demethylase 3B OS=Homo sapiens (Human) OX=9606 GN=KDM3B PE=1 SV=2	2	3	3	1761	1.333	0.177393	82.4	109.8
O95573	Long-chain-fatty-acid--CoA ligase 3 OS=Homo sapiens (Human) OX=9606 GN=ACSL3 PE=1 SV=3	5	2	3	720	1.368	0.195051	541.2	740.1
P63027	Vesicle-associated membrane protein 2 OS=Homo sapiens (Human) OX=9606 GN=VAMP2 PE=1 SV=3	34	1	3	116	0.845	0.0722417	232.7	196.6
P46977	Dolichyl-diphosphooligosaccharide--protein glycosyltransferase subunit STT3A OS=Homo sapiens (Human) OX=9606 GN=STT3A PE=1 SV=2	5	3	5	705	0.991	0.917358	752.6	745.8
Q99497	Parkinson disease protein 7 OS=Homo sapiens (Human) OX=9606 GN=PARK7 PE=1 SV=2	12	3	3	189	0.958	0.860677	691.6	662.3
Q9BTV4	Transmembrane protein 43 OS=Homo sapiens (Human) OX=9606 GN=TMEM43 PE=1 SV=1	11	3	3	400	1.14	0.234925	296.1	337.7
P42025	Beta-centractin OS=Homo sapiens (Human) OX=9606 GN=ACTR1B PE=1 SV=1	7	1	2	376	1.252	0.00200798	70.1	87.8
P06744	Glucose-6-phosphate isomerase OS=Homo sapiens (Human) OX=9606 GN=GPI PE=1 SV=4	7	4	4	558	0.837	0.75981	735.1	615.1
P28370	Probable global transcription activator SNF2L1 OS=Homo sapiens (Human) OX=9606 GN=SMARCA1 PE=1 SV=2	4	1	5	1054	1.295	0.245039	21.9	28.3
Q13416	Origin recognition complex subunit 2 OS=Homo sapiens (Human) OX=9606 GN=ORC2 PE=1 SV=2	8	4	5	577	1.277	0.256558	214.2	273.5
O95365	Zinc finger and BTB domain-containing protein 7A OS=Homo sapiens (Human) OX=9606 GN=ZBTB7A PE=1 SV=1	4	1	1	584	1.221	0.445262	26.2	32
P18669	Phosphoglycerate mutase 1 OS=Homo sapiens (Human) OX=9606 GN=PGAM1 PE=1 SV=2	9	1	3	254	0.658	0.316552	363.2	238.8
Q15836	Vesicle-associated membrane protein 3 OS=Homo sapiens (Human) OX=9606 GN=VAMP3 PE=1 SV=3	40	1	3	100	1.245	0.208691	81.1	101
Q7Z7E8	Ubiquitin-conjugating enzyme E2 Q1 OS=Homo sapiens (Human) OX=9606 GN=UBE2Q1 PE=1 SV=1	7	3	3	422	1.565	0.059271	244.8	383.2
P09525	Annexin A4 OS=Homo sapiens (Human) OX=9606 GN=ANXA4 PE=1 SV=4	11	2	4	319	0.706	0.58518	205.3	144.9
Q13155	Aminoacyl tRNA synthase complex-interacting multifunctional protein 2 OS=Homo sapiens (Human) OX=9606 GN=AIMP2 PE=1 SV=2	13	3	6	320	1.236	0.0162718	469.9	581
Q6IBS0	Twinfilin-2 OS=Homo sapiens (Human) OX=9606 GN=TWF2 PE=1 SV=2	10	2	2	349	1.22	0.190659	115.2	140.6
Q9Y282	Endoplasmic reticulum-Golgi intermediate compartment protein 3 OS=Homo sapiens (Human) OX=9606 GN=ERGIC3 PE=1 SV=1	9	3	3	383	1.231	0.052454	144.5	177.8
Q8N3C0	Activating signal cointegrator 1 complex subunit 3 OS=Homo sapiens (Human) OX=9606 GN=ASCC3 PE=1 SV=3	1	2	2	2202	2.303	0.109388	112	257.9
Q15773	Myeloid leukemia factor 2 OS=Homo sapiens (Human) OX=9606 GN=MLF2 PE=1 SV=1	8	2	3	248	1.25	0.216318	452.4	565.4
Q86X10	Ral GTPase-activating protein subunit beta OS=Homo sapiens (Human) OX=9606 GN=RALGAPB PE=1 SV=1	3	3	3	1494	1.472	0.055557	256.3	377.3
Q9NW13	RNA-binding protein 28 OS=Homo sapiens (Human) OX=9606 GN=RBM28 PE=1 SV=3	3	2	2	759	1.242	0.408287	72.7	90.3
Q6R327	Rapamycin-insensitive companion of mTOR OS=Homo sapiens (Human) OX=9606 GN=RICTOR PE=1 SV=1	2	3	5	1708	1.325	0.0968068	119.9	158.9
O15439	Multidrug resistance-associated protein 4 OS=Homo sapiens (Human) OX=9606 GN=ABCC4 PE=1 SV=3	3	2	3	1325	0.485	0.240951	28.7	14
Q9Y4B6	DDB1- and CUL4-associated factor 1 OS=Homo sapiens (Human) OX=9606 GN=DCAF1 PE=1 SV=3	2	3	3	1507	3.25	0.105594	121.4	394.4
Q96L14	Cep170-like protein OS=Homo sapiens (Human) OX=9606 GN=CEP170P1 PE=5 SV=2	17	1	3	293	0.809	0.570565	20.3	16.4
Q9H582	Zinc finger protein 644 OS=Homo sapiens (Human) OX=9606 GN=ZNF644 PE=1 SV=2	4	3	3	1327	1.139	0.552445	51.4	58.5
Q9H4G0	Band 4.1-like protein 1 OS=Homo sapiens (Human) OX=9606 GN=EPB41L1 PE=1 SV=2	4	2	2	881	1.794	0.020456	288.5	517.5
Q8N3D4	EH domain-binding protein 1-like protein 1 OS=Homo sapiens (Human) OX=9606 GN=EHBP1L1 PE=1 SV=2	4	3	3	1523	1.127	0.337873	34.9	39.3
Q9UKS6	Protein kinase C and casein kinase substrate in neurons protein 3 OS=Homo sapiens (Human) OX=9606 GN=PACSIN3 PE=1 SV=2	8	3	3	424	1.497	0.146095	434.8	651
P49720	Proteasome subunit beta type-3 OS=Homo sapiens (Human) OX=9606 GN=PSMB3 PE=1 SV=2	15	2	2	205	0.961	0.800925	335.9	322.6
Q9Y5K5	Ubiquitin carboxyl-terminal hydrolase isozyme L5 OS=Homo sapiens (Human) OX=9606 GN=UCHL5 PE=1 SV=3	8	2	2	329	0.951	0.450099	521.2	495.5
Q9BPW8	Protein NipSnap homolog 1 OS=Homo sapiens (Human) OX=9606 GN=NIPSNAP1 PE=1 SV=1	13	3	4	284	0.6	0.287255	181.4	108.9
Q7Z2T5	TRMT1-like protein OS=Homo sapiens (Human) OX=9606 GN=TRMT1L PE=1 SV=2	7	4	4	733	1.221	0.292333	163.2	199.3
P07954	Fumarate hydratase, mitochondrial OS=Homo sapiens (Human) OX=9606 GN=FH PE=1 SV=3	6	3	3	510	0.918	0.783304	303.4	278.5
Q9NPA3	Mid1-interacting protein 1 OS=Homo sapiens (Human) OX=9606 GN=MID1IP1 PE=1 SV=1	28	2	2	183	0.805	0.577944	70.4	56.7
Q13510	Acid ceramidase OS=Homo sapiens (Human) OX=9606 GN=ASAH1 PE=1 SV=5	7	3	3	395	1.138	0.444109	307.2	349.8
Q9Y6H1	Coiled-coil-helix-coiled-coil-helix domain-containing protein 2 OS=Homo sapiens (Human) OX=9606 GN=CHCHD2 PE=1 SV=1	19	3	3	151	0.945	0.806402	229.1	216.4
Q8TBX8	Phosphatidylinositol 5-phosphate 4-kinase type-2 gamma OS=Homo sapiens (Human) OX=9606 GN=PIP4K2C PE=1 SV=3	8	4	4	421	1.494	0.0696446	1100.4	1643.7
P52594	Arf-GAP domain and FG repeat-containing protein 1 OS=Homo sapiens (Human) OX=9606 GN=AGFG1 PE=1 SV=2	6	3	4	562	1.452	0.111331	238.9	346.8
Q9BRU9	rRNA-processing protein UTP23 homolog OS=Homo sapiens (Human) OX=9606 GN=UTP23 PE=1 SV=2	10	3	3	249	0.88	0.54573	539.8	475.2
P06396	Gelsolin OS=Homo sapiens (Human) OX=9606 GN=GSN PE=1 SV=1	4	4	5	782	0.558	0.515177	1303.8	727
P40429	60S ribosomal protein L13a OS=Homo sapiens (Human) OX=9606 GN=RPL13A PE=1 SV=2	14	3	3	203	0.999	0.990133	446.7	446.2
Q9NTK5	Obg-like ATPase 1 OS=Homo sapiens (Human) OX=9606 GN=OLA1 PE=1 SV=2	8	3	3	396	0.741	0.218078	315.4	233.7
O60488	Long-chain-fatty-acid--CoA ligase 4 OS=Homo sapiens (Human) OX=9606 GN=ACSL4 PE=1 SV=2	5	1	2	711	0.937	0.520242	23.3	21.8
P25788	Proteasome subunit alpha type-3 OS=Homo sapiens (Human) OX=9606 GN=PSMA3 PE=1 SV=2	11	3	3	255	0.542	0.19686	1177.9	638.1
Q68DH5	G-protein coupled receptor-associated protein LMBRD2 OS=Homo sapiens (Human) OX=9606 GN=LMBRD2 PE=1 SV=1	6	2	2	695	1.35	0.227454	38.6	52.1
Q9H8Y8	Golgi reassembly-stacking protein 2 OS=Homo sapiens (Human) OX=9606 GN=GORASP2 PE=1 SV=3	10	3	3	452	1.093	0.39385	57.7	63.1
Q86W50	RNA N6-adenosine-methyltransferase METTL16 OS=Homo sapiens (Human) OX=9606 GN=METTL16 PE=1 SV=2	5	2	2	562	1.741	0.0819721	123.4	214.9
Q7L4I2	Arginine/serine-rich coiled-coil protein 2 OS=Homo sapiens (Human) OX=9606 GN=RSRC2 PE=1 SV=1	10	4	4	434	0.6	0.208468	760.4	456.2
Q9UK61	Protein TASOR OS=Homo sapiens (Human) OX=9606 GN=TASOR PE=1 SV=3	2	4	4	1670	1.481	0.0474997	204	302.2
Q9BQ50	Three prime repair exonuclease 2 OS=Homo sapiens (Human) OX=9606 GN=TREX2 PE=1 SV=2	19	3	4	236	0.621	0.552687	105.2	65.3
Q13098	COP9 signalosome complex subunit 1 OS=Homo sapiens (Human) OX=9606 GN=GPS1 PE=1 SV=4	7	3	3	491	1.056	0.620661	237.3	250.6
Q9Y394	Dehydrogenase/reductase SDR family member 7 OS=Homo sapiens (Human) OX=9606 GN=DHRS7 PE=1 SV=1	11	3	3	339	0.94	0.353111	153.8	144.7
Q5T1M5	FK506-binding protein 15 OS=Homo sapiens (Human) OX=9606 GN=FKBP15 PE=1 SV=2	4	4	4	1219	1.213	0.120951	521.5	632.7
Q14919	Dr1-associated corepressor OS=Homo sapiens (Human) OX=9606 GN=DRAP1 PE=1 SV=3	15	2	3	205	0.964	0.828243	48.7	47
Q9NP97	Dynein light chain roadblock-type 1 OS=Homo sapiens (Human) OX=9606 GN=DYNLRB1 PE=1 SV=3	29	2	2	96	1.105	0.205658	157.4	174
P47985	Cytochrome b-c1 complex subunit Rieske, mitochondrial OS=Homo sapiens (Human) OX=9606 GN=UQCRFS1 PE=1 SV=2	11	3	4	274	1.123	0.525013	317	356.1
Q9P013	Spliceosome-associated protein CWC15 homolog OS=Homo sapiens (Human) OX=9606 GN=CWC15 PE=1 SV=2	11	3	3	229	0.784	0.527747	1292.5	1013
P80217	Interferon-induced 35 kDa protein OS=Homo sapiens (Human) OX=9606 GN=IFI35 PE=1 SV=5	9	2	2	286	0.646	0.17319	150.6	97.3
Q9NY33	Dipeptidyl peptidase 3 OS=Homo sapiens (Human) OX=9606 GN=DPP3 PE=1 SV=2	8	3	3	737	0.908	0.624029	52.8	47.9
Q8NHQ9	ATP-dependent RNA helicase DDX55 OS=Homo sapiens (Human) OX=9606 GN=DDX55 PE=1 SV=3	4	2	2	600	1.453	0.098767	112.6	163.6
Q8TCJ2	Dolichyl-diphosphooligosaccharide--protein glycosyltransferase subunit STT3B OS=Homo sapiens (Human) OX=9606 GN=STT3B PE=1 SV=1	5	4	5	826	1.083	0.397894	522.7	566.3
P49756	RNA-binding protein 25 OS=Homo sapiens (Human) OX=9606 GN=RBM25 PE=1 SV=3	3	3	3	843	1.272	0.122958	490.9	624.5
P29353	SHC-transforming protein 1 OS=Homo sapiens (Human) OX=9606 GN=SHC1 PE=1 SV=4	7	3	3	583	0.996	0.98776	85.3	85
Q12792	Twinfilin-1 OS=Homo sapiens (Human) OX=9606 GN=TWF1 PE=1 SV=3	12	3	3	350	0.306	0.0921739	3297	1009.9
Q9ULC3	Ras-related protein Rab-23 OS=Homo sapiens (Human) OX=9606 GN=RAB23 PE=1 SV=1	11	2	2	237	0.983	0.94697	191	187.8
Q9Y6I3	Epsin-1 OS=Homo sapiens (Human) OX=9606 GN=EPN1 PE=1 SV=2	8	3	3	576	1.903	0.140535	156.1	297.1
Q8IZH2	5'-3' exoribonuclease 1 OS=Homo sapiens (Human) OX=9606 GN=XRN1 PE=1 SV=1	2	3	3	1706	1.048	0.77502	294.5	308.6
P82921	28S ribosomal protein S21, mitochondrial OS=Homo sapiens (Human) OX=9606 GN=MRPS21 PE=1 SV=3	39	3	5	87	1.338	0.0718286	282.6	378.1
P68036	Ubiquitin-conjugating enzyme E2 L3 OS=Homo sapiens (Human) OX=9606 GN=UBE2L3 PE=1 SV=1	22	2	2	154	0.779	0.391427	352.8	274.9
Q8WW12	PEST proteolytic signal-containing nuclear protein OS=Homo sapiens (Human) OX=9606 GN=PCNP PE=1 SV=2	17	2	2	178	0.957	0.865196	112	107.2
O75909	Cyclin-K OS=Homo sapiens (Human) OX=9606 GN=CCNK PE=1 SV=2	7	3	3	580	1.019	0.898347	109.8	111.9
Q14192	Four and a half LIM domains protein 2 OS=Homo sapiens (Human) OX=9606 GN=FHL2 PE=1 SV=3	13	4	5	279	0.948	0.59213	649.7	615.8
Q13443	Disintegrin and metalloproteinase domain-containing protein 9 OS=Homo sapiens (Human) OX=9606 GN=ADAM9 PE=1 SV=1	4	3	3	819	1.319	0.0910469	235.2	310.3
Q9Y3T9	Nucleolar complex protein 2 homolog OS=Homo sapiens (Human) OX=9606 GN=NOC2L PE=1 SV=4	5	4	5	749	1.377	0.008825	452.3	623
P50914	60S ribosomal protein L14 OS=Homo sapiens (Human) OX=9606 GN=RPL14 PE=1 SV=4	13	3	3	215	1.645	0.170058	482.6	793.8
Q9H7D7	WD repeat-containing protein 26 OS=Homo sapiens (Human) OX=9606 GN=WDR26 PE=1 SV=3	7	3	3	661	1.24	0.356274	196	242.9
Q9UBF2	Coatomer subunit gamma-2 OS=Homo sapiens (Human) OX=9606 GN=COPG2 PE=1 SV=1	3	2	3	871	1.711	0.0507955	138.4	236.9
P16278	Beta-galactosidase OS=Homo sapiens (Human) OX=9606 GN=GLB1 PE=1 SV=2	4	2	3	677	1.141	0.252066	67.5	77
Q9UQR1	Zinc finger protein 148 OS=Homo sapiens (Human) OX=9606 GN=ZNF148 PE=1 SV=2	4	3	3	794	1.675	0.0649997	228	381.9
Q01813	ATP-dependent 6-phosphofructokinase, platelet type OS=Homo sapiens (Human) OX=9606 GN=PFKP PE=1 SV=2	6	3	4	784	0.832	0.20261	199.7	166.1
Q14694	Ubiquitin carboxyl-terminal hydrolase 10 OS=Homo sapiens (Human) OX=9606 GN=USP10 PE=1 SV=2	4	3	3	798	1.655	0.0661098	94.4	156.3
Q9NPA8	Transcription and mRNA export factor ENY2 OS=Homo sapiens (Human) OX=9606 GN=ENY2 PE=1 SV=1	25	2	2	101	0.664	0.0989805	565.9	375.9
Q9P000	COMM domain-containing protein 9 OS=Homo sapiens (Human) OX=9606 GN=COMMD9 PE=1 SV=2	11	2	2	198	1.103	0.346951	529.3	584
Q05682	Caldesmon OS=Homo sapiens (Human) OX=9606 GN=CALD1 PE=1 SV=3	6	4	4	793	1.354	0.179339	174.7	236.6
Q9Y697	Cysteine desulfurase, mitochondrial OS=Homo sapiens (Human) OX=9606 GN=NFS1 PE=1 SV=3	11	4	6	457	0.718	0.222646	254.4	182.5
Q9UNF0	Protein kinase C and casein kinase substrate in neurons protein 2 OS=Homo sapiens (Human) OX=9606 GN=PACSIN2 PE=1 SV=2	6	3	3	486	1.213	0.0582965	384.7	466.6
Q86Y56	Dynein assembly factor 5, axonemal OS=Homo sapiens (Human) OX=9606 GN=DNAAF5 PE=1 SV=4	5	4	4	855	1.287	0.0405734	261	335.8
Q6PK04	Coiled-coil domain-containing protein 137 OS=Homo sapiens (Human) OX=9606 GN=CCDC137 PE=1 SV=1	9	3	4	289	0.65	0.247662	958.8	622.7
Q9UQB8	Brain-specific angiogenesis inhibitor 1-associated protein 2 OS=Homo sapiens (Human) OX=9606 GN=BAIAP2 PE=1 SV=1	7	3	3	552	1.026	0.886352	56.8	58.3
O15400	Syntaxin-7 OS=Homo sapiens (Human) OX=9606 GN=STX7 PE=1 SV=4	5	1	2	261	1.553	0.140699	111.7	173.5
Q96FW1	Ubiquitin thioesterase OTUB1 OS=Homo sapiens (Human) OX=9606 GN=OTUB1 PE=1 SV=2	14	3	3	271	0.744	0.230878	272.1	202.5
Q99536	Synaptic vesicle membrane protein VAT-1 homolog OS=Homo sapiens (Human) OX=9606 GN=VAT1 PE=1 SV=2	8	2	2	393	0.858	0.0226768	163.8	140.6
P13489	Ribonuclease inhibitor OS=Homo sapiens (Human) OX=9606 GN=RNH1 PE=1 SV=2	8	3	3	461	0.723	0.646626	117.7	85
P45974	Ubiquitin carboxyl-terminal hydrolase 5 OS=Homo sapiens (Human) OX=9606 GN=USP5 PE=1 SV=2	4	3	3	858	0.668	0.0850669	609.6	407.3
Q16718	NADH dehydrogenase [ubiquinone] 1 alpha subcomplex subunit 5 OS=Homo sapiens (Human) OX=9606 GN=NDUFA5 PE=1 SV=3	22	2	2	116	1	0.998305	68.2	68.2
P62280	40S ribosomal protein S11 OS=Homo sapiens (Human) OX=9606 GN=RPS11 PE=1 SV=3	16	3	5	158	1.094	0.541723	1581.5	1730.7
P33993	DNA replication licensing factor MCM7 OS=Homo sapiens (Human) OX=9606 GN=MCM7 PE=1 SV=4	5	3	3	719	0.883	0.557423	69.6	61.5
Q4V328	GRIP1-associated protein 1 OS=Homo sapiens (Human) OX=9606 GN=GRIPAP1 PE=1 SV=2	4	3	3	841	0.87	0.0372063	192.2	167.2
O15269	Serine palmitoyltransferase 1 OS=Homo sapiens (Human) OX=9606 GN=SPTLC1 PE=1 SV=1	5	2	2	473	1.131	0.199664	151.2	171
Q9NZN5	Rho guanine nucleotide exchange factor 12 OS=Homo sapiens (Human) OX=9606 GN=ARHGEF12 PE=1 SV=1	2	2	2	1544	1.218	0.0656293	51.3	62.5
Q08379	Golgin subfamily A member 2 OS=Homo sapiens (Human) OX=9606 GN=GOLGA2 PE=1 SV=3	3	3	4	1002	0.934	0.766385	135.2	126.3
P80303	Nucleobindin-2 OS=Homo sapiens (Human) OX=9606 GN=NUCB2 PE=1 SV=3	5	1	1	420	0.918	0.654128	61.4	56.4
P02787	Serotransferrin OS=Homo sapiens (Human) OX=9606 GN=TF PE=1 SV=3	7	4	4	698	0.707	0.16992	547.3	386.9
O95625	Zinc finger and BTB domain-containing protein 11 OS=Homo sapiens (Human) OX=9606 GN=ZBTB11 PE=1 SV=2	3	2	2	1053
P31350	Ribonucleoside-diphosphate reductase subunit M2 OS=Homo sapiens (Human) OX=9606 GN=RRM2 PE=1 SV=1	6	2	2	389	0.81	0.510935	146.2	118.5
Q96HS1	Serine/threonine-protein phosphatase PGAM5, mitochondrial OS=Homo sapiens (Human) OX=9606 GN=PGAM5 PE=1 SV=2	13	2	2	289	1.124	0.286516	263.7	296.3
Q15075	Early endosome antigen 1 OS=Homo sapiens (Human) OX=9606 GN=EEA1 PE=1 SV=2	3	3	3	1411	0.66	0.496238	116.2	76.7
P53985	Monocarboxylate transporter 1 OS=Homo sapiens (Human) OX=9606 GN=SLC16A1 PE=1 SV=3	6	3	3	500	1.973	0.124349	176.2	347.7
Q7Z2W4	Zinc finger CCCH-type antiviral protein 1 OS=Homo sapiens (Human) OX=9606 GN=ZC3HAV1 PE=1 SV=3	5	4	5	902	1.287	0.0395243	580.8	747.4
Q14320	Protein FAM50A OS=Homo sapiens (Human) OX=9606 GN=FAM50A PE=1 SV=2	8	3	3	339	1.019	0.932171	324.9	331.2
P55317	Hepatocyte nuclear factor 3-alpha OS=Homo sapiens (Human) OX=9606 GN=FOXA1 PE=1 SV=2	5	2	2	472	0.835	0.622959	89.2	74.5
Q9HC52	Chromobox protein homolog 8 OS=Homo sapiens (Human) OX=9606 GN=CBX8 PE=1 SV=3	7	3	3	389	1.091	0.488472	258	281.4
Q9BXP5	Serrate RNA effector molecule homolog OS=Homo sapiens (Human) OX=9606 GN=SRRT PE=1 SV=1	4	3	3	876	1.254	0.458205	254.3	318.8
P16104	Histone H2AX OS=Homo sapiens (Human) OX=9606 GN=H2AX PE=1 SV=2	22	2	5	143	0.999	0.996938	395.5	395.3
O95716	Ras-related protein Rab-3D OS=Homo sapiens (Human) OX=9606 GN=RAB3D PE=1 SV=1	11	1	2	219	1.529	0.0241916	35.6	54.4
Q9ULF5	Zinc transporter ZIP10 OS=Homo sapiens (Human) OX=9606 GN=SLC39A10 PE=1 SV=2	4	3	3	831	1.337	0.086618	232	310.2
P00492	Hypoxanthine-guanine phosphoribosyltransferase OS=Homo sapiens (Human) OX=9606 GN=HPRT1 PE=1 SV=2	13	2	2	218	0.922	0.741779	167.8	154.8
O15427	Monocarboxylate transporter 4 OS=Homo sapiens (Human) OX=9606 GN=SLC16A3 PE=1 SV=1	6	3	4	465	1.715	0.15618	902	1547.4
P52564	Dual specificity mitogen-activated protein kinase kinase 6 OS=Homo sapiens (Human) OX=9606 GN=MAP2K6 PE=1 SV=1	8	3	3	334	0.859	0.683862	446.9	384.1
Q6NYC8	Phostensin OS=Homo sapiens (Human) OX=9606 GN=PPP1R18 PE=1 SV=1	5	2	2	613	1.171	0.738361	30.7	35.9
Q9BXY0	Protein MAK16 homolog OS=Homo sapiens (Human) OX=9606 GN=MAK16 PE=1 SV=2	9	2	2	300	0.997	0.95764	346.5	345.6
O43324	Eukaryotic translation elongation factor 1 epsilon-1 OS=Homo sapiens (Human) OX=9606 GN=EEF1E1 PE=1 SV=1	15	3	3	174	0.82	0.289409	926.9	759.8
Q9NRX1	RNA-binding protein PNO1 OS=Homo sapiens (Human) OX=9606 GN=PNO1 PE=1 SV=1	10	2	2	252	1.055	0.579047	150.9	159.2
Q8N3R9	MAGUK p55 subfamily member 5 OS=Homo sapiens (Human) OX=9606 GN=MPP5 PE=1 SV=3	5	3	3	675	1.304	0.0408995	122	159.1
Q9UID3	Vacuolar protein sorting-associated protein 51 homolog OS=Homo sapiens (Human) OX=9606 GN=VPS51 PE=1 SV=2	3	2	2	782	1.898	0.109241	183	347.4
Q99575	Ribonucleases P/MRP protein subunit POP1 OS=Homo sapiens (Human) OX=9606 GN=POP1 PE=1 SV=2	4	3	3	1024	1.123	0.285732	146	163.9
Q96RN5	Mediator of RNA polymerase II transcription subunit 15 OS=Homo sapiens (Human) OX=9606 GN=MED15 PE=1 SV=2	4	4	4	788	0.939	0.671173	588.9	552.8
Q8N6T3	ADP-ribosylation factor GTPase-activating protein 1 OS=Homo sapiens (Human) OX=9606 GN=ARFGAP1 PE=1 SV=2	8	2	2	406	1.211	0.553826	47.4	57.4
Q8IY81	pre-rRNA 2'-O-ribose RNA methyltransferase FTSJ3 OS=Homo sapiens (Human) OX=9606 GN=FTSJ3 PE=1 SV=2	3	1	1	847	1.161	0.657172	60.9	70.7
Q9H3N1	Thioredoxin-related transmembrane protein 1 OS=Homo sapiens (Human) OX=9606 GN=TMX1 PE=1 SV=1	10	3	4	280	1.169	0.184047	348.8	407.7
P38432	Coilin OS=Homo sapiens (Human) OX=9606 GN=COIL PE=1 SV=1	4	2	2	576	1.661	0.0608627	386.8	642.6
Q9BV38	WD repeat-containing protein 18 OS=Homo sapiens (Human) OX=9606 GN=WDR18 PE=1 SV=2	6	3	3	432	1.288	0.0799524	723.3	931.7
Q8WUH6	Transmembrane protein 263 OS=Homo sapiens (Human) OX=9606 GN=TMEM263 PE=1 SV=1	27	2	4	116	0.985	0.893406	541.1	532.8
Q49A26	Putative oxidoreductase GLYR1 OS=Homo sapiens (Human) OX=9606 GN=GLYR1 PE=1 SV=4	8	3	3	553	0.922	0.571544	108.3	99.9
Q96LD4	E3 ubiquitin-protein ligase TRIM47 OS=Homo sapiens (Human) OX=9606 GN=TRIM47 PE=1 SV=2	4	1	1	638	0.866	0.206262	23.9	20.7
Q99848	Probable rRNA-processing protein EBP2 OS=Homo sapiens (Human) OX=9606 GN=EBNA1BP2 PE=1 SV=2	10	2	2	306	0.898	0.488144	168.6	151.3
Q96R06	Sperm-associated antigen 5 OS=Homo sapiens (Human) OX=9606 GN=SPAG5 PE=1 SV=2	5	5	5	1193	1.079	0.356131	242.6	261.7
P08069	Insulin-like growth factor 1 receptor OS=Homo sapiens (Human) OX=9606 GN=IGF1R PE=1 SV=1	2	2	3	1367	1.076	0.588689	94.4	101.5
Q15545	Transcription initiation factor TFIID subunit 7 OS=Homo sapiens (Human) OX=9606 GN=TAF7 PE=1 SV=1	5	2	2	349	1.196	0.355377	67.6	80.9
Q9HD33	39S ribosomal protein L47, mitochondrial OS=Homo sapiens (Human) OX=9606 GN=MRPL47 PE=1 SV=2	11	3	3	250	0.818	0.553595	361.8	296.1
Q9Y3E5	Peptidyl-tRNA hydrolase 2, mitochondrial OS=Homo sapiens (Human) OX=9606 GN=PTRH2 PE=1 SV=1	23	2	2	179	1.121	0.60592	11.3	12.7
Q9NVJ2	ADP-ribosylation factor-like protein 8B OS=Homo sapiens (Human) OX=9606 GN=ARL8B PE=1 SV=1	13	2	3	186	1.402	0.199324	771.2	1081.6
P43490	Nicotinamide phosphoribosyltransferase OS=Homo sapiens (Human) OX=9606 GN=NAMPT PE=1 SV=1	8	3	3	491	0.506	0.434355	590.9	298.8
Q9H078	Caseinolytic peptidase B protein homolog OS=Homo sapiens (Human) OX=9606 GN=CLPB PE=1 SV=1	5	3	3	707	0.998	0.991528	193.8	193.4
Q8N5M9	Protein jagunal homolog 1 OS=Homo sapiens (Human) OX=9606 GN=JAGN1 PE=1 SV=1	13	2	2	183	1.601	0.275437	201.1	322
Q99729	Heterogeneous nuclear ribonucleoprotein A/B OS=Homo sapiens (Human) OX=9606 GN=HNRNPAB PE=1 SV=2	10	2	2	332	0.989	0.946365	61.5	60.9
Q32MZ4	Leucine-rich repeat flightless-interacting protein 1 OS=Homo sapiens (Human) OX=9606 GN=LRRFIP1 PE=1 SV=2	3	1	2	808	1.04	0.807452	53.7	55.9
O43447	Peptidyl-prolyl cis-trans isomerase H OS=Homo sapiens (Human) OX=9606 GN=PPIH PE=1 SV=1	18	3	3	177	0.827	0.246134	645.2	533.3
Q5TDH0	Protein DDI1 homolog 2 OS=Homo sapiens (Human) OX=9606 GN=DDI2 PE=1 SV=1	10	3	3	399	0.941	0.621665	244.8	230.2
P13995	Bifunctional methylenetetrahydrofolate dehydrogenase/cyclohydrolase, mitochondrial OS=Homo sapiens (Human) OX=9606 GN=MTHFD2 PE=1 SV=2	7	1	1	350	1.078	0.343769	48.2	52
Q9BTY2	Plasma alpha-L-fucosidase OS=Homo sapiens (Human) OX=9606 GN=FUCA2 PE=1 SV=2	6	2	2	467	1.086	0.573559	210.5	228.7
P49585	Choline-phosphate cytidylyltransferase A OS=Homo sapiens (Human) OX=9606 GN=PCYT1A PE=1 SV=2	10	3	3	367	1.145	0.0277841	337.7	386.7
O95299	NADH dehydrogenase [ubiquinone] 1 alpha subcomplex subunit 10, mitochondrial OS=Homo sapiens (Human) OX=9606 GN=NDUFA10 PE=1 SV=1	10	3	3	355	1.078	0.666202	534	575.6
Q8NBS9	Thioredoxin domain-containing protein 5 OS=Homo sapiens (Human) OX=9606 GN=TXNDC5 PE=1 SV=2	7	2	3	432	1.165	0.285805	121.3	141.4
P19525	Interferon-induced, double-stranded RNA-activated protein kinase OS=Homo sapiens (Human) OX=9606 GN=EIF2AK2 PE=1 SV=2	5	3	3	551	0.923	0.682833	261.8	241.5
Q9ULT8	E3 ubiquitin-protein ligase HECTD1 OS=Homo sapiens (Human) OX=9606 GN=HECTD1 PE=1 SV=3	1	3	3	2610	1.238	0.104498	132.5	164
O75962	Triple functional domain protein OS=Homo sapiens (Human) OX=9606 GN=TRIO PE=1 SV=2	2	4	4	3097	1.372	0.116727	167.8	230.3
O00468	Agrin OS=Homo sapiens (Human) OX=9606 GN=AGRN PE=1 SV=6	1	2	2	2068	1.045	0.515653	123.7	129.3
Q9ULU4	Protein kinase C-binding protein 1 OS=Homo sapiens (Human) OX=9606 GN=ZMYND8 PE=1 SV=2	3	2	2	1186	1.242	0.287424	51.4	63.8
O95336	6-phosphogluconolactonase OS=Homo sapiens (Human) OX=9606 GN=PGLS PE=1 SV=2	10	1	1	258	0.849	0.399813	35.5	30.1
P35222	Catenin beta-1 OS=Homo sapiens (Human) OX=9606 GN=CTNNB1 PE=1 SV=1	3	1	2	781	0.635	0.153527	30	19
Q13618	Cullin-3 OS=Homo sapiens (Human) OX=9606 GN=CUL3 PE=1 SV=2	5	3	3	768	1.034	0.91877	208.7	215.9
Q86WB0	Nuclear-interacting partner of ALK OS=Homo sapiens (Human) OX=9606 GN=ZC3HC1 PE=1 SV=1	7	3	3	502	1.396	0.140482	198.4	277
Q9UBQ0	Vacuolar protein sorting-associated protein 29 OS=Homo sapiens (Human) OX=9606 GN=VPS29 PE=1 SV=1	15	2	2	182	1.116	0.684143	218.1	243.3
Q9Y6B6	GTP-binding protein SAR1b OS=Homo sapiens (Human) OX=9606 GN=SAR1B PE=1 SV=1	12	1	1	198	0.734	0.235815	167.4	122.8
Q10570	Cleavage and polyadenylation specificity factor subunit 1 OS=Homo sapiens (Human) OX=9606 GN=CPSF1 PE=1 SV=2	2	4	4	1443	0.919	0.41898	367.8	338.1
Q96MW5	Conserved oligomeric Golgi complex subunit 8 OS=Homo sapiens (Human) OX=9606 GN=COG8 PE=1 SV=2	7	3	3	612	0.958	0.428554	163	156.1
P21281	V-type proton ATPase subunit B, brain isoform OS=Homo sapiens (Human) OX=9606 GN=ATP6V1B2 PE=1 SV=3	5	2	2	511	0.838	0.334452	364.5	305.6
P28072	Proteasome subunit beta type-6 OS=Homo sapiens (Human) OX=9606 GN=PSMB6 PE=1 SV=4	13	3	3	239	0.65	0.134932	631.8	410.9
Q7Z589	BRCA2-interacting transcriptional repressor EMSY OS=Homo sapiens (Human) OX=9606 GN=EMSY PE=1 SV=2	2	3	3	1322	1.596	0.123499	251.3	401.1
P35240	Merlin OS=Homo sapiens (Human) OX=9606 GN=NF2 PE=1 SV=1	4	2	2	595	1.26	0.165856	51.8	65.2
Q14527	Helicase-like transcription factor OS=Homo sapiens (Human) OX=9606 GN=HLTF PE=1 SV=2	4	4	4	1009	1.173	0.223219	195.9	229.7
Q9UBH6	Xenotropic and polytropic retrovirus receptor 1 OS=Homo sapiens (Human) OX=9606 GN=XPR1 PE=1 SV=1	9	3	3	696	1.464	0.128897	15.9	23.3
Q9BVK6	Transmembrane emp24 domain-containing protein 9 OS=Homo sapiens (Human) OX=9606 GN=TMED9 PE=1 SV=2	10	2	6	235	1.032	0.645511	471.6	486.5
Q96BN8	Ubiquitin thioesterase otulin OS=Homo sapiens (Human) OX=9606 GN=OTULIN PE=1 SV=3	11	4	4	352	1.171	0.21557	236.9	277.5
P17931	Galectin-3 OS=Homo sapiens (Human) OX=9606 GN=LGALS3 PE=1 SV=5	9	2	2	250	0.673	0.316498	343.9	231.3
Q9UMY4	Sorting nexin-12 OS=Homo sapiens (Human) OX=9606 GN=SNX12 PE=1 SV=4	20	3	3	162	1.265	0.038359	267.6	338.6
Q15434	RNA-binding motif, single-stranded-interacting protein 2 OS=Homo sapiens (Human) OX=9606 GN=RBMS2 PE=1 SV=1	9	3	3	407	0.945	0.545587	391.6	370
Q6PJG2	Mitotic deacetylase-associated SANT domain protein OS=Homo sapiens (Human) OX=9606 GN=MIDEAS PE=1 SV=2	3	3	3	1045	1.155	0.379549	120.4	139.1
Q99714	3-hydroxyacyl-CoA dehydrogenase type-2 OS=Homo sapiens (Human) OX=9606 GN=HSD17B10 PE=1 SV=3	16	2	2	261	1.005	0.90244	55.5	55.8
A0A0B4J2F2	Probable serine/threonine-protein kinase SIK1B OS=Homo sapiens (Human) OX=9606 GN=SIK1B PE=1 SV=1	4	2	2	783	0.867	0.583184	29.2	25.3
Q9H6F5	Coiled-coil domain-containing protein 86 OS=Homo sapiens (Human) OX=9606 GN=CCDC86 PE=1 SV=1	8	3	3	360	1.063	0.623447	189.3	201.1
P62745	Rho-related GTP-binding protein RhoB OS=Homo sapiens (Human) OX=9606 GN=RHOB PE=1 SV=1	15	1	3	196	0.723	0.391405	76.2	55.1
O00471	Exocyst complex component 5 OS=Homo sapiens (Human) OX=9606 GN=EXOC5 PE=1 SV=1	5	3	3	708	1.282	0.33851	123.5	158.3
Q00325	Phosphate carrier protein, mitochondrial OS=Homo sapiens (Human) OX=9606 GN=SLC25A3 PE=1 SV=2	9	3	3	362	1.203	0.253999	553.1	665.6
Q9H6E4	Coiled-coil domain-containing protein 134 OS=Homo sapiens (Human) OX=9606 GN=CCDC134 PE=1 SV=1	12	2	2	229	1.129	0.240415	163.6	184.7
Q6UWE0	E3 ubiquitin-protein ligase LRSAM1 OS=Homo sapiens (Human) OX=9606 GN=LRSAM1 PE=1 SV=1	4	2	2	723	0.798	0.277778	32.4	25.9
P10515	Dihydrolipoyllysine-residue acetyltransferase component of pyruvate dehydrogenase complex, mitochondrial OS=Homo sapiens (Human) OX=9606 GN=DLAT PE=1 SV=3	4	2	2	647	1.167	0.545559	217.4	253.6
Q9BSJ6	Protein PIMREG OS=Homo sapiens (Human) OX=9606 GN=PIMREG PE=1 SV=1	12	2	3	248	0.712	0.331294	257.1	182.9
P60981	Destrin OS=Homo sapiens (Human) OX=9606 GN=DSTN PE=1 SV=3	14	1	2	165	0.562	0.0599678	146	82.1
Q9ULR0	Pre-mRNA-splicing factor ISY1 homolog OS=Homo sapiens (Human) OX=9606 GN=ISY1 PE=1 SV=3	10	3	3	285	0.94	0.824909	294	276.3
P0DMU7	Cancer/testis antigen family 45 member A6 OS=Homo sapiens (Human) OX=9606 GN=CT45A6 PE=2 SV=1	16	3	3	189	0.819	0.503808	833.7	682.7
Q96DH6	RNA-binding protein Musashi homolog 2 OS=Homo sapiens (Human) OX=9606 GN=MSI2 PE=1 SV=1	8	2	3	328	0.747	0.0159435	477	356.2
Q5VT79	Annexin A8-like protein 1 OS=Homo sapiens (Human) OX=9606 GN=ANXA8L1 PE=2 SV=2	6	2	2	327	0.373	0.44549	219.1	81.6
Q9NUQ9	CYFIP-related Rac1 interactor B OS=Homo sapiens (Human) OX=9606 GN=CYRIB PE=1 SV=1	9	2	3	324	1.028	0.825696	35.1	36.1
O00566	U3 small nucleolar ribonucleoprotein protein MPP10 OS=Homo sapiens (Human) OX=9606 GN=MPHOSPH10 PE=1 SV=2	4	2	2	681	1.368	0.195999	462.3	632.2
Q9Y294	Histone chaperone ASF1A OS=Homo sapiens (Human) OX=9606 GN=ASF1A PE=1 SV=1	20	2	2	204	1.337	0.119316	32.1	42.9
Q2TAL8	Glutamine-rich protein 1 OS=Homo sapiens (Human) OX=9606 GN=QRICH1 PE=1 SV=1	4	2	2	776	0.996	0.985909	41.1	40.9
Q6NSJ5	Volume-regulated anion channel subunit LRRC8E OS=Homo sapiens (Human) OX=9606 GN=LRRC8E PE=1 SV=2	4	2	2	796	1.477	0.0294638	70.1	103.5
P30049	ATP synthase subunit delta, mitochondrial OS=Homo sapiens (Human) OX=9606 GN=ATP5F1D PE=1 SV=2	14	2	2	168	0.888	0.443098	525.3	466.3
P08962	CD63 antigen OS=Homo sapiens (Human) OX=9606 GN=CD63 PE=1 SV=2	10	3	4	238	1.029	0.892697	231.2	237.9
Q9P0L0	Vesicle-associated membrane protein-associated protein A OS=Homo sapiens (Human) OX=9606 GN=VAPA PE=1 SV=3	9	2	2	249	1.298	0.0456929	341.4	443.3
P46778	60S ribosomal protein L21 OS=Homo sapiens (Human) OX=9606 GN=RPL21 PE=1 SV=2	14	2	4	160	1.04	0.192593	606.6	631
Q9BVP2	Guanine nucleotide-binding protein-like 3 OS=Homo sapiens (Human) OX=9606 GN=GNL3 PE=1 SV=2	5	2	2	549	1.255	0.112209	92.7	116.3
P51965	Ubiquitin-conjugating enzyme E2 E1 OS=Homo sapiens (Human) OX=9606 GN=UBE2E1 PE=1 SV=1	18	2	2	193	1.353	0.0370259	34.8	47.1
P51553	Isocitrate dehydrogenase [NAD] subunit gamma, mitochondrial OS=Homo sapiens (Human) OX=9606 GN=IDH3G PE=1 SV=1	8	2	2	393	0.984	0.470407	148.1	145.7
P78346	Ribonuclease P protein subunit p30 OS=Homo sapiens (Human) OX=9606 GN=RPP30 PE=1 SV=1	11	2	2	268	1.121	0.375991	380.6	426.5
Q9UIV8	Serpin B13 OS=Homo sapiens (Human) OX=9606 GN=SERPINB13 PE=1 SV=2	6	1	3	391	0.311	0.0826206	342.4	106.6
Q8TDD1	ATP-dependent RNA helicase DDX54 OS=Homo sapiens (Human) OX=9606 GN=DDX54 PE=1 SV=2	4	2	3	881	1.025	0.89865	99	101.5
P08621	U1 small nuclear ribonucleoprotein 70 kDa OS=Homo sapiens (Human) OX=9606 GN=SNRNP70 PE=1 SV=2	6	3	3	437	1.015	0.910517	620.1	629.3
Q7KZI7	Serine/threonine-protein kinase MARK2 OS=Homo sapiens (Human) OX=9606 GN=MARK2 PE=1 SV=2	3	1	2	788	0.654	0.149246	375.6	245.7
Q9UQR0	Sex comb on midleg-like protein 2 OS=Homo sapiens (Human) OX=9606 GN=SCML2 PE=1 SV=1	5	3	3	700	1.284	0.071586	469	602.4
Q9P258	Protein RCC2 OS=Homo sapiens (Human) OX=9606 GN=RCC2 PE=1 SV=2	3	2	2	522	0.837	0.703016	442.5	370.2
Q01085	Nucleolysin TIAR OS=Homo sapiens (Human) OX=9606 GN=TIAL1 PE=1 SV=1	7	2	3	375	1.184	0.276718	196.3	232.3
Q9BZF1	Oxysterol-binding protein-related protein 8 OS=Homo sapiens (Human) OX=9606 GN=OSBPL8 PE=1 SV=3	3	2	2	889	1.629	0.0919648	34.1	55.6
P36543	V-type proton ATPase subunit E 1 OS=Homo sapiens (Human) OX=9606 GN=ATP6V1E1 PE=1 SV=1	13	3	3	226	0.719	0.40815	376.3	270.6
Q93077	Histone H2A type 1-C OS=Homo sapiens (Human) OX=9606 GN=H2AC6 PE=1 SV=3	22	1	9	130	0.706	0.164131	337.5	238.2
Q9HD34	LYR motif-containing protein 4 OS=Homo sapiens (Human) OX=9606 GN=LYRM4 PE=1 SV=1	15	2	2	91	0.731	0.243361	238.4	174.3
P35268	60S ribosomal protein L22 OS=Homo sapiens (Human) OX=9606 GN=RPL22 PE=1 SV=2	19	2	2	128	0.934	0.107724	278.2	259.8
Q12996	Cleavage stimulation factor subunit 3 OS=Homo sapiens (Human) OX=9606 GN=CSTF3 PE=1 SV=1	7	3	3	717	1.222	0.229806	102.9	125.7
P61353	60S ribosomal protein L27 OS=Homo sapiens (Human) OX=9606 GN=RPL27 PE=1 SV=2	13	2	3	136	1.151	0.426312	540.3	621.8
Q6YN16	Hydroxysteroid dehydrogenase-like protein 2 OS=Homo sapiens (Human) OX=9606 GN=HSDL2 PE=1 SV=1	6	3	4	418	0.913	0.194565	366.6	334.9
Q6UN15	Pre-mRNA 3'-end-processing factor FIP1 OS=Homo sapiens (Human) OX=9606 GN=FIP1L1 PE=1 SV=1	4	2	2	594	1.264	0.263029	70.9	89.6
Q8NFH5	Nucleoporin NUP35 OS=Homo sapiens (Human) OX=9606 GN=NUP35 PE=1 SV=1	12	3	3	326	1.11	0.352199	131.5	146
Q7Z7H5	Transmembrane emp24 domain-containing protein 4 OS=Homo sapiens (Human) OX=9606 GN=TMED4 PE=1 SV=1	12	2	5	227	1.286	0.190368	200.3	257.5
Q16798	NADP-dependent malic enzyme, mitochondrial OS=Homo sapiens (Human) OX=9606 GN=ME3 PE=2 SV=2	7	3	3	604	2.533	0.0667363	335.7	850.3
Q96QC0	Serine/threonine-protein phosphatase 1 regulatory subunit 10 OS=Homo sapiens (Human) OX=9606 GN=PPP1R10 PE=1 SV=1	4	4	4	940	0.808	0.40235	313.9	253.6
P51809	Vesicle-associated membrane protein 7 OS=Homo sapiens (Human) OX=9606 GN=VAMP7 PE=1 SV=3	14	3	3	220	1.722	0.079894	466.4	803.2
Q00587	Cdc42 effector protein 1 OS=Homo sapiens (Human) OX=9606 GN=CDC42EP1 PE=1 SV=1	8	3	3	391	1.29	0.355086	117.7	151.8
P30086	Phosphatidylethanolamine-binding protein 1 OS=Homo sapiens (Human) OX=9606 GN=PEBP1 PE=1 SV=3	18	2	2	187	0.908	0.685062	146.2	132.7
O00592	Podocalyxin OS=Homo sapiens (Human) OX=9606 GN=PODXL PE=1 SV=2	5	3	4	558	1.238	0.200326	213.4	264.1
O00767	Acyl-CoA desaturase OS=Homo sapiens (Human) OX=9606 GN=SCD PE=1 SV=2	11	2	2	359	1.534	0.180653	58	88.9
P30260	Cell division cycle protein 27 homolog OS=Homo sapiens (Human) OX=9606 GN=CDC27 PE=1 SV=2	3	3	3	824	1.511	0.0831806	616.2	931.4
Q9UBP9	PTB domain-containing engulfment adapter protein 1 OS=Homo sapiens (Human) OX=9606 GN=GULP1 PE=1 SV=1	9	3	3	304	0.733	0.0133821	686.4	503.3
P67812	Signal peptidase complex catalytic subunit SEC11A OS=Homo sapiens (Human) OX=9606 GN=SEC11A PE=1 SV=1	6	1	4	179	0.917	0.27588	229.3	210.2
P30044	Peroxiredoxin-5, mitochondrial OS=Homo sapiens (Human) OX=9606 GN=PRDX5 PE=1 SV=4	16	2	2	214	0.856	0.472867	88.5	75.7
Q5JTW2	Centrosomal protein of 78 kDa OS=Homo sapiens (Human) OX=9606 GN=CEP78 PE=1 SV=1	3	2	3	689	0.866	0.211625	194.1	168.1
O60343	TBC1 domain family member 4 OS=Homo sapiens (Human) OX=9606 GN=TBC1D4 PE=1 SV=2	3	3	3	1298	1.412	0.292489	87.6	123.7
Q9UFF9	CCR4-NOT transcription complex subunit 8 OS=Homo sapiens (Human) OX=9606 GN=CNOT8 PE=1 SV=1	9	2	2	292	1.281	0.0953736	52.7	67.5
Q7Z3Y9	Keratin, type I cytoskeletal 26 OS=Homo sapiens (Human) OX=9606 GN=KRT26 PE=1 SV=2	4	1	11	468	0.524	0.215155	166.3	87.1
Q7L7L0	Histone H2A type 3 OS=Homo sapiens (Human) OX=9606 GN=H2AW PE=1 SV=3	22	1	7	130	0.551	0.213973	36.6	20.2
Q9Y3D0	Cytosolic iron-sulfur assembly component 2B OS=Homo sapiens (Human) OX=9606 GN=CIAO2B PE=1 SV=1	26	2	3	163	0.968	0.611347	54.2	52.5
Q9NVM9	Integrator complex subunit 13 OS=Homo sapiens (Human) OX=9606 GN=INTS13 PE=1 SV=2	4	2	2	706	0.818	0.293454	23.7	19.4
P08174	Complement decay-accelerating factor OS=Homo sapiens (Human) OX=9606 GN=CD55 PE=1 SV=4	9	3	4	381	1.06	0.356497	140.6	149
P61086	Ubiquitin-conjugating enzyme E2 K OS=Homo sapiens (Human) OX=9606 GN=UBE2K PE=1 SV=3	13	2	4	200	0.801	0.238502	91	72.9
O95155	Ubiquitin conjugation factor E4 B OS=Homo sapiens (Human) OX=9606 GN=UBE4B PE=1 SV=1	2	3	3	1302	1.586	0.135437	219.4	347.8
P61769	Beta-2-microglobulin OS=Homo sapiens (Human) OX=9606 GN=B2M PE=1 SV=1	17	2	3	119	1.163	0.299785	361.5	420.3
Q96QE3	ATPase family AAA domain-containing protein 5 OS=Homo sapiens (Human) OX=9606 GN=ATAD5 PE=1 SV=4	2	2	2	1844	1.256	0.0459323	49.2	61.8
P48960	Adhesion G protein-coupled receptor E5 OS=Homo sapiens (Human) OX=9606 GN=ADGRE5 PE=1 SV=4	3	2	3	835	1.246	0.388386	51.6	64.3
O60361	Putative nucleoside diphosphate kinase OS=Homo sapiens (Human) OX=9606 GN=NME2P1 PE=5 SV=1	21	1	3	137	0.992	0.973347	1061.3	1053.2
P09884	DNA polymerase alpha catalytic subunit OS=Homo sapiens (Human) OX=9606 GN=POLA1 PE=1 SV=2	2	2	2	1462	1.938	0.269233	38.8	75.1
P60033	CD81 antigen OS=Homo sapiens (Human) OX=9606 GN=CD81 PE=1 SV=1	8	1	1	236
P62266	40S ribosomal protein S23 OS=Homo sapiens (Human) OX=9606 GN=RPS23 PE=1 SV=3	13	2	3	143	1.08	0.452905	321.2	346.8
Q9UJW0	Dynactin subunit 4 OS=Homo sapiens (Human) OX=9606 GN=DCTN4 PE=1 SV=1	7	2	3	460	1.397	0.197086	162.4	226.9
Q9NXE4	Sphingomyelin phosphodiesterase 4 OS=Homo sapiens (Human) OX=9606 GN=SMPD4 PE=1 SV=3	3	2	2	866	1.158	0.350322	94.8	109.9
O43739	Cytohesin-3 OS=Homo sapiens (Human) OX=9606 GN=CYTH3 PE=1 SV=2	5	2	2	400	1.435	0.0859336	324.7	466.1
P31949	Protein S100-A11 OS=Homo sapiens (Human) OX=9606 GN=S100A11 PE=1 SV=2	24	3	5	105	0.417	0.451841	2114.7	882
O60934	Nibrin OS=Homo sapiens (Human) OX=9606 GN=NBN PE=1 SV=1	4	2	2	754	1.932	0.0882504	238.2	460.3
O95758	Polypyrimidine tract-binding protein 3 OS=Homo sapiens (Human) OX=9606 GN=PTBP3 PE=1 SV=2	3	1	2	552	0.858	0.397134	135	115.9
Q9BQ70	Transcription factor 25 OS=Homo sapiens (Human) OX=9606 GN=TCF25 PE=1 SV=1	6	2	2	676	0.777	0.216249	41.7	32.4
P18510	Interleukin-1 receptor antagonist protein OS=Homo sapiens (Human) OX=9606 GN=IL1RN PE=1 SV=1	12	2	2	177	0.53	0.10441	107	56.7
P13798	Acylamino-acid-releasing enzyme OS=Homo sapiens (Human) OX=9606 GN=APEH PE=1 SV=4	3	2	2	732	0.747	0.678556	300.6	224.6
Q9UHV9	Prefoldin subunit 2 OS=Homo sapiens (Human) OX=9606 GN=PFDN2 PE=1 SV=1	21	2	2	154	0.751	0.312523	19.6	14.7
Q14165	Malectin OS=Homo sapiens (Human) OX=9606 GN=MLEC PE=1 SV=1	11	3	3	292	0.874	0.0433504	166.9	145.9
Q8N8A6	ATP-dependent RNA helicase DDX51 OS=Homo sapiens (Human) OX=9606 GN=DDX51 PE=1 SV=3	3	2	2	666	1.934	0.128923	101.9	197
Q7Z3J2	VPS35 endosomal protein sorting factor-like OS=Homo sapiens (Human) OX=9606 GN=VPS35L PE=1 SV=2	2	2	2	963	1.238	0.0286473	69.1	85.5
P07108	Acyl-CoA-binding protein OS=Homo sapiens (Human) OX=9606 GN=DBI PE=1 SV=2	23	1	3	87	0.282	0.338936	467.9	131.8
P56556	NADH dehydrogenase [ubiquinone] 1 alpha subcomplex subunit 6 OS=Homo sapiens (Human) OX=9606 GN=NDUFA6 PE=1 SV=4	19	2	2	128	0.851	0.601175	130.1	110.8
P62851	40S ribosomal protein S25 OS=Homo sapiens (Human) OX=9606 GN=RPS25 PE=1 SV=1	14	3	3	125	0.861	0.531697	1638.5	1410.7
B3EWG6	Protein FAM25G OS=Homo sapiens (Human) OX=9606 GN=FAM25G PE=3 SV=1	25	2	2	89	0.319	0.520615	899.1	286.8
Q86T24	Transcriptional regulator Kaiso OS=Homo sapiens (Human) OX=9606 GN=ZBTB33 PE=1 SV=2	6	3	3	672	1.73	0.0808388	155.2	268.5
Q15751	Probable E3 ubiquitin-protein ligase HERC1 OS=Homo sapiens (Human) OX=9606 GN=HERC1 PE=1 SV=2	1	4	4	4861	1.542	0.0402337	84.4	130.2
Q08554	Desmocollin-1 OS=Homo sapiens (Human) OX=9606 GN=DSC1 PE=1 SV=2	3	2	2	894	0.603	0.430512	254.7	153.6
Q9NQ48	Leucine zipper transcription factor-like protein 1 OS=Homo sapiens (Human) OX=9606 GN=LZTFL1 PE=1 SV=1	10	3	3	299	0.873	0.125193	183.9	160.5
Q13123	Protein Red OS=Homo sapiens (Human) OX=9606 GN=IK PE=1 SV=3	6	2	2	557	1.016	0.939769	893.6	907.9
Q13428	Treacle protein OS=Homo sapiens (Human) OX=9606 GN=TCOF1 PE=1 SV=3	2	3	3	1488	0.673	0.191714	96.9	65.2
Q9Y5Q8	General transcription factor 3C polypeptide 5 OS=Homo sapiens (Human) OX=9606 GN=GTF3C5 PE=1 SV=2	6	4	4	519	1.229	0.18016	587.6	722.5
O95391	Pre-mRNA-splicing factor SLU7 OS=Homo sapiens (Human) OX=9606 GN=SLU7 PE=1 SV=2	5	2	2	586	1.31	0.318903	91.9	120.3
Q8N0V3	Putative ribosome-binding factor A, mitochondrial OS=Homo sapiens (Human) OX=9606 GN=RBFA PE=1 SV=3	7	2	2	343	2.569	0.114575	491.4	1262.5
P78356	Phosphatidylinositol 5-phosphate 4-kinase type-2 beta OS=Homo sapiens (Human) OX=9606 GN=PIP4K2B PE=1 SV=1	6	2	3	416	1.191	0.281686	81.1	96.6
Q15750	TGF-beta-activated kinase 1 and MAP3K7-binding protein 1 OS=Homo sapiens (Human) OX=9606 GN=TAB1 PE=1 SV=1	8	2	2	504	1.14	0.09228	79	90.1
Q9GZS1	DNA-directed RNA polymerase I subunit RPA49 OS=Homo sapiens (Human) OX=9606 GN=POLR1E PE=1 SV=3	5	2	2	419	1.458	0.042193	228.1	332.4
Q15526	Surfeit locus protein 1 OS=Homo sapiens (Human) OX=9606 GN=SURF1 PE=1 SV=1	14	2	2	300	1.009	0.65	28.8	29.1
O95602	DNA-directed RNA polymerase I subunit RPA1 OS=Homo sapiens (Human) OX=9606 GN=POLR1A PE=1 SV=2	2	2	2	1720	1.058	0.448461	218.3	230.8
Q08378	Golgin subfamily A member 3 OS=Homo sapiens (Human) OX=9606 GN=GOLGA3 PE=1 SV=2	2	2	2	1498	0.773	0.0793188	27.9	21.6
Q9NQ55	Suppressor of SWI4 1 homolog OS=Homo sapiens (Human) OX=9606 GN=PPAN PE=2 SV=1	4	2	2	473	1.096	0.581962	234.4	256.8
Q9Y333	U6 snRNA-associated Sm-like protein LSm2 OS=Homo sapiens (Human) OX=9606 GN=LSM2 PE=1 SV=1	26	2	2	95	1.69	0.122969	353.3	597.2
P22102	Trifunctional purine biosynthetic protein adenosine-3 OS=Homo sapiens (Human) OX=9606 GN=GART PE=1 SV=1	2	2	2	1010	1.157	0.293575	126.9	146.8
O43809	Cleavage and polyadenylation specificity factor subunit 5 OS=Homo sapiens (Human) OX=9606 GN=NUDT21 PE=1 SV=1	15	3	4	227	0.705	0.0240787	262.7	185.2
P35611	Alpha-adducin OS=Homo sapiens (Human) OX=9606 GN=ADD1 PE=1 SV=2	3	2	2	737	1.352	0.132113	408.2	552
Q9UGV2	Protein NDRG3 OS=Homo sapiens (Human) OX=9606 GN=NDRG3 PE=1 SV=2	10	2	2	375	1.404	0.14459	40.7	57.2
P21964	Catechol O-methyltransferase OS=Homo sapiens (Human) OX=9606 GN=COMT PE=1 SV=2	8	2	2	271	1.371	0.0155661	481.1	659.8
P42858	Huntingtin OS=Homo sapiens (Human) OX=9606 GN=HTT PE=1 SV=2	1	2	2	3142	0.847	0.528719	76.4	64.7
Q8NEY1	Neuron navigator 1 OS=Homo sapiens (Human) OX=9606 GN=NAV1 PE=1 SV=2	2	3	3	1877	1.339	0.219356	48	64.3
P61966	AP-1 complex subunit sigma-1A OS=Homo sapiens (Human) OX=9606 GN=AP1S1 PE=1 SV=1	22	2	3	158	1.113	0.57021	56.4	62.7
Q9H147	Deoxynucleotidyltransferase terminal-interacting protein 1 OS=Homo sapiens (Human) OX=9606 GN=DNTTIP1 PE=1 SV=2	7	3	3	329	1.213	0.438276	367.4	445.6
Q9P2K8	eIF-2-alpha kinase GCN2 OS=Homo sapiens (Human) OX=9606 GN=EIF2AK4 PE=1 SV=3	2	3	3	1649	1.305	0.000292097	137.5	179.4
Q16851	UTP--glucose-1-phosphate uridylyltransferase OS=Homo sapiens (Human) OX=9606 GN=UGP2 PE=1 SV=5	6	3	3	508	0.779	0.116628	181.7	141.6
Q8NCG7	Diacylglycerol lipase-beta OS=Homo sapiens (Human) OX=9606 GN=DAGLB PE=1 SV=2	4	1	1	672	1.552	0.0788345	19.7	30.6
Q9NVZ3	Adaptin ear-binding coat-associated protein 2 OS=Homo sapiens (Human) OX=9606 GN=NECAP2 PE=1 SV=1	14	2	2	263	0.812	0.505154	48.2	39.2
P62995	Transformer-2 protein homolog beta OS=Homo sapiens (Human) OX=9606 GN=TRA2B PE=1 SV=1	9	3	5	288	0.931	0.22885	1691.9	1575.9
P68400	Casein kinase II subunit alpha OS=Homo sapiens (Human) OX=9606 GN=CSNK2A1 PE=1 SV=1	7	2	2	391	2.069	0.112402	95.1	196.8
O95429	BAG family molecular chaperone regulator 4 OS=Homo sapiens (Human) OX=9606 GN=BAG4 PE=1 SV=1	6	2	2	457	0.878	0.15035	119	104.4
O15234	Protein CASC3 OS=Homo sapiens (Human) OX=9606 GN=CASC3 PE=1 SV=2	4	3	3	703	0.835	0.268476	435.2	363.2
Q14669	E3 ubiquitin-protein ligase TRIP12 OS=Homo sapiens (Human) OX=9606 GN=TRIP12 PE=1 SV=1	2	3	3	1992	1.414	0.370529	114.8	162.4
O95219	Sorting nexin-4 OS=Homo sapiens (Human) OX=9606 GN=SNX4 PE=1 SV=1	5	2	2	450	1.398	0.0509026	96.3	134.7
P63173	60S ribosomal protein L38 OS=Homo sapiens (Human) OX=9606 GN=RPL38 PE=1 SV=2	29	2	3	70	0.93	0.42788	353.6	328.8
O43663	Protein regulator of cytokinesis 1 OS=Homo sapiens (Human) OX=9606 GN=PRC1 PE=1 SV=2	4	2	2	620	0.837	0.0979089	111.3	93.2
Q52LJ0	Protein FAM98B OS=Homo sapiens (Human) OX=9606 GN=FAM98B PE=1 SV=2	7	2	3	433	0.613	0.0125866	206.4	126.4
Q16401	26S proteasome non-ATPase regulatory subunit 5 OS=Homo sapiens (Human) OX=9606 GN=PSMD5 PE=1 SV=3	4	2	2	504	0.934	0.518849	241.8	225.8
Q96G25	Mediator of RNA polymerase II transcription subunit 8 OS=Homo sapiens (Human) OX=9606 GN=MED8 PE=1 SV=2	10	2	2	268	1.038	0.701678	81.1	84.2
Q96TA2	ATP-dependent zinc metalloprotease YME1L1 OS=Homo sapiens (Human) OX=9606 GN=YME1L1 PE=1 SV=2	2	2	2	773	0.624	0.0762602	299.8	187.1
Q8NI36	WD repeat-containing protein 36 OS=Homo sapiens (Human) OX=9606 GN=WDR36 PE=1 SV=1	5	3	3	951	0.886	0.621449	14.1	12.5
Q69YN4	Protein virilizer homolog OS=Homo sapiens (Human) OX=9606 GN=VIRMA PE=1 SV=2	1	2	3	1812	1.66	0.176767	230.4	382.6
Q00537	Cyclin-dependent kinase 17 OS=Homo sapiens (Human) OX=9606 GN=CDK17 PE=1 SV=2	5	1	1	523	1.157	0.563827	74	85.6
P46736	Lys-63-specific deubiquitinase BRCC36 OS=Homo sapiens (Human) OX=9606 GN=BRCC3 PE=1 SV=2	13	3	3	316	1.191	0.404181	58.4	69.5
Q9NQT5	Exosome complex component RRP40 OS=Homo sapiens (Human) OX=9606 GN=EXOSC3 PE=1 SV=3	13	2	2	275	1.112	0.288224	171.8	191.1
P42345	Serine/threonine-protein kinase mTOR OS=Homo sapiens (Human) OX=9606 GN=MTOR PE=1 SV=1	1	3	3	2549	1.579	0.118795	387.8	612.6
Q53EZ4	Centrosomal protein of 55 kDa OS=Homo sapiens (Human) OX=9606 GN=CEP55 PE=1 SV=3	5	2	2	464	1.285	0.063258	175.1	225.1
Q04323	UBX domain-containing protein 1 OS=Homo sapiens (Human) OX=9606 GN=UBXN1 PE=1 SV=2	6	1	1	297	0.834	0.303298	180.6	150.6
Q16763	Ubiquitin-conjugating enzyme E2 S OS=Homo sapiens (Human) OX=9606 GN=UBE2S PE=1 SV=2	10	2	2	222	1.136	0.488267	139.3	158.2
Q1KMD3	Heterogeneous nuclear ribonucleoprotein U-like protein 2 OS=Homo sapiens (Human) OX=9606 GN=HNRNPUL2 PE=1 SV=1	4	3	3	747	1.103	0.0322335	110.9	122.3
Q96GX5	Serine/threonine-protein kinase greatwall OS=Homo sapiens (Human) OX=9606 GN=MASTL PE=1 SV=1	5	2	2	879	1.527	0.1375	33.1	50.6
Q9UI10	Translation initiation factor eIF-2B subunit delta OS=Homo sapiens (Human) OX=9606 GN=EIF2B4 PE=1 SV=2	7	3	3	523	0.866	0.478451	301.9	261.6
Q8WXF1	Paraspeckle component 1 OS=Homo sapiens (Human) OX=9606 GN=PSPC1 PE=1 SV=1	7	2	3	523	0.876	0.628039	80.8	70.8
O43896	Kinesin-like protein KIF1C OS=Homo sapiens (Human) OX=9606 GN=KIF1C PE=1 SV=3	3	1	3	1103	0.97	0.920778	36.3	35.2
Q9UL25	Ras-related protein Rab-21 OS=Homo sapiens (Human) OX=9606 GN=RAB21 PE=1 SV=3	15	3	4	225	0.967	0.846346	155.4	150.2
O14929	Histone acetyltransferase type B catalytic subunit OS=Homo sapiens (Human) OX=9606 GN=HAT1 PE=1 SV=1	7	2	2	419	1.326	0.203465	131.2	174
Q7L5N1	COP9 signalosome complex subunit 6 OS=Homo sapiens (Human) OX=9606 GN=COPS6 PE=1 SV=1	6	2	2	327	1.088	0.420353	345.2	375.5
Q96KA5	Cleft lip and palate transmembrane protein 1-like protein OS=Homo sapiens (Human) OX=9606 GN=CLPTM1L PE=1 SV=1	4	1	1	538	1.194	0.28157	53.4	63.8
O95785	Protein Wiz OS=Homo sapiens (Human) OX=9606 GN=WIZ PE=1 SV=2	2	2	2	1651	1.209	0.51831	67.2	81.2
Q5VT06	Centrosome-associated protein 350 OS=Homo sapiens (Human) OX=9606 GN=CEP350 PE=1 SV=1	1	2	2	3117	1.269	0.266673	122.8	155.9
P78549	Endonuclease III-like protein 1 OS=Homo sapiens (Human) OX=9606 GN=NTHL1 PE=1 SV=2	9	2	2	312	1.432	0.135247	183.7	263.1
O15381	Nuclear valosin-containing protein-like OS=Homo sapiens (Human) OX=9606 GN=NVL PE=1 SV=1	3	2	2	856	1.16	0.388296	56.9	66
O95684	Centrosomal protein 43 OS=Homo sapiens (Human) OX=9606 GN=CEP43 PE=1 SV=1	7	2	2	399	1.221	0.319073	68.2	83.3
Q6ZRP7	Sulfhydryl oxidase 2 OS=Homo sapiens (Human) OX=9606 GN=QSOX2 PE=1 SV=3	5	4	4	698	1.21	0.160946	480	580.6
Q9UHD1	Cysteine and histidine-rich domain-containing protein 1 OS=Homo sapiens (Human) OX=9606 GN=CHORDC1 PE=1 SV=2	6	2	2	332	0.791	0.293112	306.6	242.4
O43240	Kallikrein-10 OS=Homo sapiens (Human) OX=9606 GN=KLK10 PE=1 SV=3	9	2	2	276	0.461	0.452811	272.6	125.7
Q5JWF2	Guanine nucleotide-binding protein G(s) subunit alpha isoforms XLas OS=Homo sapiens (Human) OX=9606 GN=GNAS PE=1 SV=2	2	2	2	1037	1.088	0.773047	121.6	132.3
Q8WX93	Palladin OS=Homo sapiens (Human) OX=9606 GN=PALLD PE=1 SV=3	3	3	3	1383	0.861	0.421234	126.6	109
Q9Y6D6	Brefeldin A-inhibited guanine nucleotide-exchange protein 1 OS=Homo sapiens (Human) OX=9606 GN=ARFGEF1 PE=1 SV=2	2	1	3	1849	1.766	0.00814532	74.5	131.5
Q13188	Serine/threonine-protein kinase 3 OS=Homo sapiens (Human) OX=9606 GN=STK3 PE=1 SV=2	6	3	3	491	1.063	0.716439	150.9	160.4
Q9NR46	Endophilin-B2 OS=Homo sapiens (Human) OX=9606 GN=SH3GLB2 PE=1 SV=1	9	3	3	395	1.593	0.0405373	67.9	108.1
Q9H7N4	Splicing factor, arginine/serine-rich 19 OS=Homo sapiens (Human) OX=9606 GN=SCAF1 PE=1 SV=3	2	2	2	1312	0.821	0.650534	103.1	84.6
Q9NZ52	ADP-ribosylation factor-binding protein GGA3 OS=Homo sapiens (Human) OX=9606 GN=GGA3 PE=1 SV=1	3	1	1	723	1.078	0.427361	16.5	17.7
O94905	Erlin-2 OS=Homo sapiens (Human) OX=9606 GN=ERLIN2 PE=1 SV=1	6	2	2	339	1.024	0.852753	572.7	586.4
Q9NUL3	Double-stranded RNA-binding protein Staufen homolog 2 OS=Homo sapiens (Human) OX=9606 GN=STAU2 PE=1 SV=2	4	2	2	570	1.295	0.235073	80.3	104
Q01081	Splicing factor U2AF 35 kDa subunit OS=Homo sapiens (Human) OX=9606 GN=U2AF1 PE=1 SV=3	13	3	3	240	0.759	0.0604852	484.5	367.7
Q9P0V3	SH3 domain-binding protein 4 OS=Homo sapiens (Human) OX=9606 GN=SH3BP4 PE=1 SV=1	2	2	2	963	1.192	0.15844	234.6	279.6
O60831	PRA1 family protein 2 OS=Homo sapiens (Human) OX=9606 GN=PRAF2 PE=1 SV=1	12	2	2	178	1.289	0.42939	365	470.4
Q9UNS1	Protein timeless homolog OS=Homo sapiens (Human) OX=9606 GN=TIMELESS PE=1 SV=2	3	3	3	1208	0.811	0.476574	362.5	293.9
Q96EK5	KIF-binding protein OS=Homo sapiens (Human) OX=9606 GN=KIFBP PE=1 SV=1	4	2	2	621	1.692	0.0530917	206.1	348.8
Q96A26	Protein FAM162A OS=Homo sapiens (Human) OX=9606 GN=FAM162A PE=1 SV=2	11	1	4	154	1.355	0.00341996	141.9	192.3
P61619	Protein transport protein Sec61 subunit alpha isoform 1 OS=Homo sapiens (Human) OX=9606 GN=SEC61A1 PE=1 SV=2	6	3	3	476	1.2	0.183684	109.1	130.9
Q9Y2R4	Probable ATP-dependent RNA helicase DDX52 OS=Homo sapiens (Human) OX=9606 GN=DDX52 PE=1 SV=3	5	2	2	599	1.966	0.102278	16.8	33.1
P07477	Trypsin-1 OS=Homo sapiens (Human) OX=9606 GN=PRSS1 PE=1 SV=1	11	2	7	247	0.568	0.269683	922.7	524
O95487	Protein transport protein Sec24B OS=Homo sapiens (Human) OX=9606 GN=SEC24B PE=1 SV=2	2	2	2	1268	1.076	0.64753	167.4	180.1
Q96ER9	Mitochondrial potassium channel OS=Homo sapiens (Human) OX=9606 GN=CCDC51 PE=1 SV=2	8	2	2	411	0.575	0.103266	104	59.8
Q9NUP9	Protein lin-7 homolog C OS=Homo sapiens (Human) OX=9606 GN=LIN7C PE=1 SV=1	14	3	3	197	1.543	0.0830013	916	1413.8
Q86TB9	Protein PAT1 homolog 1 OS=Homo sapiens (Human) OX=9606 GN=PATL1 PE=1 SV=2	4	2	2	770	0.714	0.60499	101.1	72.2
Q13177	Serine/threonine-protein kinase PAK 2 OS=Homo sapiens (Human) OX=9606 GN=PAK2 PE=1 SV=3	6	2	2	524	0.635	0.109781	269.1	171
P49189	4-trimethylaminobutyraldehyde dehydrogenase OS=Homo sapiens (Human) OX=9606 GN=ALDH9A1 PE=1 SV=3	4	2	2	494	0.576	0.498214	207.3	119.4
Q13162	Peroxiredoxin-4 OS=Homo sapiens (Human) OX=9606 GN=PRDX4 PE=1 SV=1	8	1	4	271	1.203	0.175745	16.4	19.8
A6NEC2	Puromycin-sensitive aminopeptidase-like protein OS=Homo sapiens (Human) OX=9606 GN=NPEPPSL1 PE=2 SV=3	5	2	2	478	0.549	0.420166	324.8	178.3
P62495	Eukaryotic peptide chain release factor subunit 1 OS=Homo sapiens (Human) OX=9606 GN=ETF1 PE=1 SV=3	7	2	2	437	1.016	0.780739	184.4	187.3
Q9H8G2	Caspase activity and apoptosis inhibitor 1 OS=Homo sapiens (Human) OX=9606 GN=CAAP1 PE=1 SV=2	12	2	2	361	1.039	0.733953	58.6	60.9
Q8IWR0	Zinc finger CCCH domain-containing protein 7A OS=Homo sapiens (Human) OX=9606 GN=ZC3H7A PE=1 SV=1	3	2	2	971	1.283	0.269208	50.6	65
Q8IXS6	Paralemmin-2 OS=Homo sapiens (Human) OX=9606 GN=PALM2 PE=1 SV=3	10	2	3	379	1.58	0.0551485	31.6	49.9
Q96EB1	Elongator complex protein 4 OS=Homo sapiens (Human) OX=9606 GN=ELP4 PE=1 SV=2	4	1	1	424	0.961	0.828026	50.5	48.5
P19404	NADH dehydrogenase [ubiquinone] flavoprotein 2, mitochondrial OS=Homo sapiens (Human) OX=9606 GN=NDUFV2 PE=1 SV=2	7	2	3	249	0.859	0.538198	1395	1198.1
P25789	Proteasome subunit alpha type-4 OS=Homo sapiens (Human) OX=9606 GN=PSMA4 PE=1 SV=1	7	2	3	261	0.873	0.347071	780.5	681.3
Q8TAG9	Exocyst complex component 6 OS=Homo sapiens (Human) OX=9606 GN=EXOC6 PE=1 SV=3	4	3	3	804	1.165	0.233163	116.1	135.2
Q96LI5	CCR4-NOT transcription complex subunit 6-like OS=Homo sapiens (Human) OX=9606 GN=CNOT6L PE=1 SV=2	3	1	1	555	1.197	0.206427	173.6	207.8
Q8IXK0	Polyhomeotic-like protein 2 OS=Homo sapiens (Human) OX=9606 GN=PHC2 PE=1 SV=1	2	2	2	858	1.056	0.32557	176.2	186.1
P28702	Retinoic acid receptor RXR-beta OS=Homo sapiens (Human) OX=9606 GN=RXRB PE=1 SV=2	5	2	2	533	1.073	0.724568	144	154.5
Q8NEY8	Periphilin-1 OS=Homo sapiens (Human) OX=9606 GN=PPHLN1 PE=1 SV=2	7	3	3	458	1.204	0.613974	606.9	730.9
Q9Y3B7	39S ribosomal protein L11, mitochondrial OS=Homo sapiens (Human) OX=9606 GN=MRPL11 PE=1 SV=1	9	1	1	192	1.106	0.542986	36.8	40.7
Q9NYV4	Cyclin-dependent kinase 12 OS=Homo sapiens (Human) OX=9606 GN=CDK12 PE=1 SV=2	2	2	2	1490	1.326	0.101581	190.6	252.7
Q9NPI1	Bromodomain-containing protein 7 OS=Homo sapiens (Human) OX=9606 GN=BRD7 PE=1 SV=1	5	2	2	651	1.137	0.309346	37.2	42.3
P46776	60S ribosomal protein L27a OS=Homo sapiens (Human) OX=9606 GN=RPL27A PE=1 SV=2	20	3	3	148	0.902	0.136872	103.1	93
Q14108	Lysosome membrane protein 2 OS=Homo sapiens (Human) OX=9606 GN=SCARB2 PE=1 SV=2	4	2	2	478	1.019	0.943279	184.7	188.1
Q9UJS0	Calcium-binding mitochondrial carrier protein Aralar2 OS=Homo sapiens (Human) OX=9606 GN=SLC25A13 PE=1 SV=2	4	3	3	675	1.004	0.962708	234.7	235.6
P02452	Collagen alpha-1(I) chain OS=Homo sapiens (Human) OX=9606 GN=COL1A1 PE=1 SV=5	2	3	3	1464	0.664	0.357815	1671.8	1109.3
Q15057	Arf-GAP with coiled-coil, ANK repeat and PH domain-containing protein 2 OS=Homo sapiens (Human) OX=9606 GN=ACAP2 PE=1 SV=3	3	2	3	778	1.406	0.0470953	117.1	164.6
Q6IQ22	Ras-related protein Rab-12 OS=Homo sapiens (Human) OX=9606 GN=RAB12 PE=1 SV=3	7	1	2	244	1.631	0.109911	97.3	158.7
Q5VYK3	Proteasome adapter and scaffold protein ECM29 OS=Homo sapiens (Human) OX=9606 GN=ECPAS PE=1 SV=2	1	1	1	1845
Q9NZN4	EH domain-containing protein 2 OS=Homo sapiens (Human) OX=9606 GN=EHD2 PE=1 SV=2	4	1	2	543	1.281	0.0333049	81.2	104.1
O75190	DnaJ homolog subfamily B member 6 OS=Homo sapiens (Human) OX=9606 GN=DNAJB6 PE=1 SV=2	10	2	2	326	0.824	0.299602	60.1	49.6
Q9NQZ2	Something about silencing protein 10 OS=Homo sapiens (Human) OX=9606 GN=UTP3 PE=1 SV=1	8	2	2	479	1.284	0.170515	15.3	19.7
Q9UEU0	Vesicle transport through interaction with t-SNAREs homolog 1B OS=Homo sapiens (Human) OX=9606 GN=VTI1B PE=1 SV=3	9	1	2	232	1.321	0.31933	37.3	49.3
Q9UQ13	Leucine-rich repeat protein SHOC-2 OS=Homo sapiens (Human) OX=9606 GN=SHOC2 PE=1 SV=2	3	1	1	582	2.04	0.0254371	53.2	108.5
Q16186	Proteasomal ubiquitin receptor ADRM1 OS=Homo sapiens (Human) OX=9606 GN=ADRM1 PE=1 SV=2	7	3	3	407	0.867	0.122324	858.3	744.5
P62899	60S ribosomal protein L31 OS=Homo sapiens (Human) OX=9606 GN=RPL31 PE=1 SV=1	21	3	4	125	0.936	0.306832	788.3	738
Q9NUN5	Lysosomal cobalamin transport escort protein LMBD1 OS=Homo sapiens (Human) OX=9606 GN=LMBRD1 PE=1 SV=1	3	1	1	540
Q9C0B7	Transport and Golgi organization protein 6 homolog OS=Homo sapiens (Human) OX=9606 GN=TANGO6 PE=1 SV=2	3	2	2	1094	1.89	0.056692	15	28.4
Q9NRY6	Phospholipid scramblase 3 OS=Homo sapiens (Human) OX=9606 GN=PLSCR3 PE=1 SV=2	7	1	1	295
P56377	AP-1 complex subunit sigma-2 OS=Homo sapiens (Human) OX=9606 GN=AP1S2 PE=1 SV=1	15	1	2	157	0.979	0.643882	36.9	36.2
Q12849	G-rich sequence factor 1 OS=Homo sapiens (Human) OX=9606 GN=GRSF1 PE=1 SV=3	5	2	4	480	1.013	0.910205	119.6	121.1
O60296	Trafficking kinesin-binding protein 2 OS=Homo sapiens (Human) OX=9606 GN=TRAK2 PE=1 SV=2	3	2	2	914	0.728	0.260725	70.7	51.5
P06454	Prothymosin alpha OS=Homo sapiens (Human) OX=9606 GN=PTMA PE=1 SV=2	13	1	1	111	1.494	0.536012	523.6	782.2
Q9UNX4	WD repeat-containing protein 3 OS=Homo sapiens (Human) OX=9606 GN=WDR3 PE=1 SV=1	2	2	2	943	1.241	0.0207791	206	255.7
Q01850	Cerebellar degeneration-related protein 2 OS=Homo sapiens (Human) OX=9606 GN=CDR2 PE=1 SV=2	3	1	2	454	1.268	0.288352	39.1	49.6
Q03135	Caveolin-1 OS=Homo sapiens (Human) OX=9606 GN=CAV1 PE=1 SV=4	12	1	1	178	1.932	0.165833	86.2	166.5
Q9ULJ3	Zinc finger and BTB domain-containing protein 21 OS=Homo sapiens (Human) OX=9606 GN=ZBTB21 PE=1 SV=2	3	2	2	1066	1.046	0.67602	35.5	37.1
Q14999	Cullin-7 OS=Homo sapiens (Human) OX=9606 GN=CUL7 PE=1 SV=2	1	1	1	1698	1.339	0.432195	21.9	29.4
Q9BU76	Multiple myeloma tumor-associated protein 2 OS=Homo sapiens (Human) OX=9606 GN=MMTAG2 PE=1 SV=1	13	3	3	263	0.674	0.380305	164.4	110.8
P61009	Signal peptidase complex subunit 3 OS=Homo sapiens (Human) OX=9606 GN=SPCS3 PE=1 SV=1	11	2	2	180	1.073	0.327432	719.9	772.3
[truncated: 1,595 more rows]
