# Supplementary material for: Alternative start codon selection shapes mitochondrial function and rare human diseases
Source: Mol Cell. Author manuscript; Available in PMC 2025 Dec 20. (PMC12718117; doi:10.1016/j.molcel.2025.10.013)
Supplement: MMMC6 [file NIHMS2117943-supplement-MMMC6.xlsx]

## Sheet: SupplementalTableS5
Chromosome	Position	ClinVar_Annotation	Gene	Differentially_Localized_Isoform
chr1	241519591	FH|Pathogenic|single_nucleotide_variant|NM_000143.4(FH):c.132G>A_(p.Met44Ile)|Hereditary_cancer-predisposing_syndrome|not_provided|germline|863223982|2	FH	Yes
chr1	241519592	FH|Uncertain_significance|single_nucleotide_variant|NM_000143.4(FH):c.131T>C_(p.Met44Thr)|not_provided|germline|-1|1	FH	Yes
chr1	154983986	FLAD1|Uncertain_significance|single_nucleotide_variant|NM_025207.5(FLAD1):c.292A>G_(p.Met98Val)|not_provided|germline|1657447676|1	FLAD1	Yes
chr1	46303151	LRRC41|Uncertain_significance|single_nucleotide_variant|NM_006369.5(LRRC41):c.172A>T_(p.Met58Leu)|not_specified|germline|-1|1	LRRC41	Yes
chr1	204411140	PPP1R15B|Uncertain_significance|single_nucleotide_variant|NM_032833.5(PPP1R15B):c.272T>G_(p.Met91Arg)|Inborn_genetic_diseases|germline|2526511683|1	PPP1R15B	Yes
chr1	45012993	UROD|Uncertain_significance|single_nucleotide_variant|NM_000374.5(UROD):c.107T>G_(p.Met36Arg)|not_provided|germline|1209490842|1	UROD	Yes
chr10	17235192	VIM|Uncertain_significance|single_nucleotide_variant|NM_003380.5(VIM):c.1032G>A_(p.Met344Ile)|Cataract_30|germline|-1|1	VIM	Yes
chr11	114439657	REXO2|Uncertain_significance|single_nucleotide_variant|NM_015523.4(REXO2):c.129G>A_(p.Met43Ile)|not_specified|germline|200852670|1	REXO2	Yes
chr11	75568818	SERPINH1|Conflicting_classifications_of_pathogenicity|single_nucleotide_variant|NM_001235.5(SERPINH1):c.710T>C_(p.Met237Thr)|Osteogenesis_imperfecta_type_10|not_provided|germline|886039819|3	SERPINH1	Yes
chr11	6482099	TIMM10B|Uncertain_significance|single_nucleotide_variant|NM_012192.4(TIMM10B):c.190A>C_(p.Met64Leu)|not_specified|germline|759385880|1	TIMM10B	Yes
chr15	65572355	HACD3|Uncertain_significance|single_nucleotide_variant|NM_016395.4(HACD3):c.1001T>A_(p.Met334Lys)|not_specified|germline|1475791000|1	HACD3	Yes
chr15	41332451	OIP5|Uncertain_significance|single_nucleotide_variant|NM_007280.2(OIP5):c.111G>A_(p.Met37Ile)|not_specified|germline|-1|1	OIP5	Yes
chr17	47943409	PNPO|Uncertain_significance|single_nucleotide_variant|NM_018129.4(PNPO):c.242T>A_(p.Met81Lys)|Pyridoxal_phosphate-responsive_seizures|germline|2509290364|1	PNPO	Yes
chr19	860679	CFD|Uncertain_significance|single_nucleotide_variant|NM_001928.4(CFD):c.118A>G_(p.Met40Val)|not_provided|not_specified|germline|1275194838|2	CFD	Yes
chr19	860681	CFD|Uncertain_significance|single_nucleotide_variant|NM_001928.4(CFD):c.120G>A_(p.Met40Ile)|not_provided|germline|2145160269|1	CFD	Yes
chr19	6361932	CLPP|Likely_pathogenic|single_nucleotide_variant|NM_006012.4(CLPP):c.262A>T_(p.Met88Leu)|Perrault_syndrome_3|unknown|-1|1	CLPP	Yes
chr2	26269966	HADHB|Uncertain_significance|single_nucleotide_variant|NM_000183.3(HADHB):c.223A>T_(p.Met75Leu)|Mitochondrial_trifunctional_protein_deficiency|germline|186435462|1	HADHB	Yes
chr2	27312694	MPV17|Uncertain_significance|single_nucleotide_variant|NM_002437.5(MPV17):c.265A>T_(p.Met89Leu)|Mitochondrial_DNA_depletion_syndrome_6_(hepatocerebral_type)|germline|748590375|1	MPV17	Yes
chr2	27313020	MPV17|Uncertain_significance|single_nucleotide_variant|NM_002437.5(MPV17):c.160A>G_(p.Met54Val)|not_provided|Mitochondrial_DNA_depletion_syndrome_6_(hepatocerebral_type)|MPV17-related_disorder|Inborn_genetic_diseases|germline;maternal|768617578|4	MPV17	Yes
chr2	74472200	MRPL53|Uncertain_significance|single_nucleotide_variant|NM_053050.5(MRPL53):c.258G>T_(p.Met86Ile)|not_specified|germline|-1|1	MRPL53	Yes
chr2	18560451	RDH14|Uncertain_significance|single_nucleotide_variant|NM_020905.4(RDH14):c.122T>G_(p.Met41Arg)|not_specified|germline|-1|1	RDH14	Yes
chr20	58895650	GNAS|Uncertain_significance|single_nucleotide_variant|NM_000516.7(GNAS):c.178A>G_(p.Met60Val)|not_provided|germline|2146005979|2	GNAS	Yes
chr20	3046200	MRPS26|Uncertain_significance|single_nucleotide_variant|NM_030811.4(MRPS26):c.132G>A_(p.Met44Ile)|not_specified|germline|767887940|1	MRPS26	Yes
chr21	43741744	PDXK|Likely_benign|single_nucleotide_variant|NM_003681.5(PDXK):c.220A>G_(p.Met74Val)|not_specified|germline|746208572|1	PDXK	Yes
chr21	37067299	PIGP|Uncertain_significance|single_nucleotide_variant|NM_153682.3(PIGP):c.237G>A_(p.Met79Ile)|not_provided|germline|1320018997|1	PIGP	Yes
chr22	19880635	TXNRD2|Uncertain_significance|single_nucleotide_variant|NM_006440.5(TXNRD2):c.1169T>G_(p.Met390Arg)|Primary_dilated_cardiomyopathy|Cardiovascular_phenotype|germline|758236709|2	TXNRD2	Yes
chr22	19880686	TXNRD2|Uncertain_significance|single_nucleotide_variant|NM_006440.5(TXNRD2):c.1118T>C_(p.Met373Thr)|Primary_dilated_cardiomyopathy|germline|1938732295|1	TXNRD2	Yes
chr22	19880687	TXNRD2|Uncertain_significance|single_nucleotide_variant|NM_006440.5(TXNRD2):c.1117A>G_(p.Met373Val)|Primary_dilated_cardiomyopathy|germline|2145933186|1	TXNRD2	Yes
chr3	57559587	PDE12|Uncertain_significance|single_nucleotide_variant|NM_177966.7(PDE12):c.1413G>A_(p.Met471Ile)|not_specified|germline|941759129|1	PDE12	Yes
chr3	149968534	PFN2|Uncertain_significance|single_nucleotide_variant|NM_053024.4(PFN2):c.149T>C_(p.Met50Thr)|not_specified|germline|-1|1	PFN2	Yes
chr3	51674465	TEX264|Uncertain_significance|single_nucleotide_variant|NM_015926.6(TEX264):c.161T>C_(p.Met54Thr)|not_specified|germline|755357788|1	TEX264	Yes
chr3	3129128	TRNT1|Uncertain_significance|single_nucleotide_variant|NM_182916.3(TRNT1):c.88A>G_(p.Met30Val)|Congenital_sideroblastic_anemia-B-cell_immunodeficiency-periodic_fever-developmental_delay_syndrome|germline|375274931|1	TRNT1	Yes
chr4	128287497	PGRMC2|Uncertain_significance|single_nucleotide_variant|NM_006320.6(PGRMC2):c.294G>T_(p.Met98Ile)|not_specified|germline|-1|1	PGRMC2	Yes
chr5	126595114	ALDH7A1|Uncertain_significance|single_nucleotide_variant|NM_001182.5(ALDH7A1):c.85A>G_(p.Met29Val)|Pyridoxine-dependent_epilepsy|Inborn_genetic_diseases|germline|765544488|2	ALDH7A1	Yes
chr5	65758596	NLN|Uncertain_significance|single_nucleotide_variant|NM_020726.5(NLN):c.71T>C_(p.Met24Thr)|not_specified|germline|555372750|1	NLN	Yes
chr5	134620981	SAR1B|Uncertain_significance|single_nucleotide_variant|NM_016103.4(SAR1B):c.130A>C_(p.Met44Leu)|not_provided|Inborn_genetic_diseases|germline|146601760|2	SAR1B	Yes
chr5	179823005	SQSTM1|Uncertain_significance|single_nucleotide_variant|NM_003900.5(SQSTM1):c.253A>G_(p.Met85Val)|Paget_disease_of_bone_3|germline|886060502|1	SQSTM1	Yes
chr5	179823006	SQSTM1|Uncertain_significance|single_nucleotide_variant|NM_003900.5(SQSTM1):c.254T>C_(p.Met85Thr)|Frontotemporal_dementia_and/or_amyotrophic_lateral_sclerosis_1;Paget_disease_of_bone_2,_early-onset|germline|1757839961|1	SQSTM1	Yes
chr5	179833689	SQSTM1|Uncertain_significance|single_nucleotide_variant|NM_003900.5(SQSTM1):c.1072A>G_(p.Met358Val)|Frontotemporal_dementia_and/or_amyotrophic_lateral_sclerosis_1;Paget_disease_of_bone_2,_early-onset|germline|2113512757|1	SQSTM1	Yes
chr5	179833691	SQSTM1|Uncertain_significance|single_nucleotide_variant|NM_003900.5(SQSTM1):c.1074G>A_(p.Met358Ile)|Frontotemporal_dementia_and/or_amyotrophic_lateral_sclerosis_1;Paget_disease_of_bone_2,_early-onset|germline|541743205|1	SQSTM1	Yes
chr5	911992	TRIP13|Uncertain_significance|single_nucleotide_variant|NM_004237.4(TRIP13):c.1016T>C_(p.Met339Thr)|Mosaic_variegated_aneuploidy_syndrome_3|germline|2531670905|1	TRIP13	Yes
chr6	24495263	ALDH5A1|Uncertain_significance|single_nucleotide_variant|NM_001080.3(ALDH5A1):c.267G>C_(p.Met89Ile)|Succinate-semialdehyde_dehydrogenase_deficiency|germline|964260186|1	ALDH5A1	Yes
chr6	24495263	ALDH5A1|Uncertain_significance|single_nucleotide_variant|NM_001080.3(ALDH5A1):c.267G>A_(p.Met89Ile)|Succinate-semialdehyde_dehydrogenase_deficiency|germline|964260186|1	ALDH5A1	Yes
chr6	113959978	HDAC2|Uncertain_significance|single_nucleotide_variant|NM_001527.4(HDAC2):c.93G>A_(p.Met31Ile)|Inborn_genetic_diseases|germline|1554198179|1	HDAC2	Yes
chr6	10728667	TMEM14C|Uncertain_significance|single_nucleotide_variant|NM_016462.4(TMEM14C):c.227T>C_(p.Met76Thr)|not_specified|germline|201712847|1	TMEM14C	Yes
chr7	23300868	MALSU1|Uncertain_significance|single_nucleotide_variant|NM_138446.2(MALSU1):c.286A>G_(p.Met96Val)|not_specified|germline|1369799701|1	MALSU1	Yes
chr7	23300868	MALSU1|Uncertain_significance|single_nucleotide_variant|NM_138446.2(MALSU1):c.286A>T_(p.Met96Leu)|not_specified|germline|1369799701|1	MALSU1	Yes
chr7	88210890	SRI|Uncertain_significance|single_nucleotide_variant|NM_003130.4(SRI):c.241A>G_(p.Met81Val)|not_specified|germline|-1|1	SRI	Yes
chr8	143917594	PLEC|Uncertain_significance|single_nucleotide_variant|NM_201384.3(PLEC):c.12227T>C_(p.Met4076Thr)|Epidermolysis_bullosa_simplex_with_nail_dystrophy;Autosomal_recessive_limb-girdle_muscular_dystrophy_type_2Q;Epidermolysis_bullosa_simplex_5B,_with_muscular_dystrophy;Epidermolysis_bullosa_simplex,_Ogna_type;Epidermolysis_bullosa_simplex_5C,_with_pyloric_atresia|germline|782507210|1	PLEC	Yes
chr9	127804382	FPGS|Uncertain_significance|single_nucleotide_variant|NM_004957.6(FPGS):c.236T>C_(p.Met79Thr)|not_specified|germline|2539019252|1	FPGS	Yes
chrX	74595909	RLIM|Uncertain_significance|single_nucleotide_variant|NM_016120.4(RLIM):c.69G>A_(p.Met23Ile)|not_provided|germline|-1|1	RLIM	Yes
chrX	47199051	UBA1|Conflicting_classifications_of_pathogenicity|single_nucleotide_variant|NM_003334.4(UBA1):c.121A>G_(p.Met41Val)|Infantile-onset_X-linked_spinal_muscular_atrophy|VEXAS|VEXAS_syndrome|not_provided|Inborn_genetic_diseases|UBA1-related_disorder|de_novo;germline;somatic|1936307795|10	UBA1	Yes
chrX	47199051	UBA1|Conflicting_classifications_of_pathogenicity|single_nucleotide_variant|NM_003334.4(UBA1):c.121A>C_(p.Met41Leu)|VEXAS_syndrome|VEXAS|Infantile-onset_X-linked_spinal_muscular_atrophy|not_provided|germline;somatic|1936307795|9	UBA1	Yes
chrX	47199052	UBA1|Conflicting_classifications_of_pathogenicity|single_nucleotide_variant|NM_003334.4(UBA1):c.122T>C_(p.Met41Thr)|Infantile-onset_X-linked_spinal_muscular_atrophy|VEXAS|VEXAS_syndrome|not_provided|UBA1-related_disorder|VEXAS_syndrome;Infantile-onset_X-linked_spinal_muscular_atrophy|germline;somatic|782416867|13	UBA1	Yes
chr1	155969281	ARHGEF2|Uncertain_significance|single_nucleotide_variant|NM_001162383.2(ARHGEF2):c.83T>C_(p.Met28Thr)|not_specified|germline|376342272|2	ARHGEF2	No
chr1	220074024	BPNT1|Uncertain_significance|single_nucleotide_variant|NM_006085.6(BPNT1):c.168G>A_(p.Met56Ile)|not_specified|germline|1277104933|1	BPNT1	No
chr1	15524084	CASP9|Uncertain_significance|single_nucleotide_variant|NM_001229.5(CASP9):c.117G>T_(p.Met39Ile)|not_specified|germline|759277328|1	CASP9	No
chr1	15524084	CASP9|Uncertain_significance|single_nucleotide_variant|NM_001229.5(CASP9):c.117G>A_(p.Met39Ile)|not_specified|germline|759277328|1	CASP9	No
chr1	207752282	CD46|Uncertain_significance|single_nucleotide_variant|NM_172351.3(CD46):c.70A>G_(p.Met24Val)|Atypical_hemolytic-uremic_syndrome|not_provided|germline;unknown|750342865|2	CD46	No
chr1	207752282	CD46|Uncertain_significance|single_nucleotide_variant|NM_172351.3(CD46):c.70A>C_(p.Met24Leu)|not_provided|germline|750342865|1	CD46	No
chr1	207752283	CD46|Uncertain_significance|single_nucleotide_variant|NM_172351.3(CD46):c.71T>C_(p.Met24Thr)|not_provided|not_specified|germline|1295405623|2	CD46	No
chr1	207752284	CD46|Uncertain_significance|single_nucleotide_variant|NM_172351.3(CD46):c.72G>A_(p.Met24Ile)|Atypical_hemolytic-uremic_syndrome_with_MCP/CD46_anomaly|not_provided|not_specified|germline|765047596|3	CD46	No
chr1	234374248	COA6|Uncertain_significance|single_nucleotide_variant|NM_001206641.3(COA6):c.231G>C_(p.Met77Ile)|Inborn_genetic_diseases|germline|2527530655|1	COA6	No
chr1	52698269	COA7|Uncertain_significance|single_nucleotide_variant|NM_023077.3(COA7):c.58A>T_(p.Met20Leu)|not_provided|germline|898108138|1	COA7	No
chr1	28993489	EPB41|Pathogenic/Likely_pathogenic|single_nucleotide_variant|NM_001376013.1(EPB41):c.628A>G_(p.Met210Val)|not_provided|germline|1557948192|2	EPB41	No
chr1	28993490	EPB41|Pathogenic|single_nucleotide_variant|NM_001376013.1(EPB41):c.629T>G_(p.Met210Arg)|Elliptocytosis_1|germline|121434564|1	EPB41	No
chr1	28993490	EPB41|Pathogenic|single_nucleotide_variant|NM_001376013.1(EPB41):c.629T>C_(p.Met210Thr)|Elliptocytosis_1|germline|121434564|1	EPB41	No
chr1	23798658	GALE|Uncertain_significance|single_nucleotide_variant|NM_001008216.2(GALE):c.194T>C_(p.Met65Thr)|UDPglucose-4-epimerase_deficiency|germline|781426540|1	GALE	No
chr1	154273565	HAX1|Uncertain_significance|single_nucleotide_variant|NM_006118.4(HAX1):c.283A>G_(p.Met95Val)|Inborn_genetic_diseases|germline|-1|1	HAX1	No
chr1	244864205	HNRNPU|Uncertain_significance|single_nucleotide_variant|NM_031844.3(HNRNPU):c.103A>C_(p.Met35Leu)|Developmental_and_epileptic_encephalopathy,_54|germline|1260819558|1	HNRNPU	No
chr1	20749840	HP1BP3|Uncertain_significance|single_nucleotide_variant|NM_001372052.1(HP1BP3):c.1024A>C_(p.Met342Leu)|not_specified|germline|754945011|1	HP1BP3	No
chr1	202742767	KDM5B|Uncertain_significance|single_nucleotide_variant|NM_006618.5(KDM5B):c.2362A>G_(p.Met788Val)|Inborn_genetic_diseases|not_provided|germline|953280014|2	KDM5B	No
chr1	158091470	KIRREL1|Uncertain_significance|single_nucleotide_variant|NM_018240.7(KIRREL1):c.1385T>G_(p.Met462Arg)|not_specified|germline|-1|1	KIRREL1	No
chr1	32154593	KPNA6|Uncertain_significance|single_nucleotide_variant|NM_012316.5(KPNA6):c.10A>G_(p.Met4Val)|not_specified|germline|-1|1	KPNA6	No
chr1	112674995	MOV10|Uncertain_significance|single_nucleotide_variant|NM_001321324.2(MOV10):c.83T>G_(p.Met28Arg)|not_specified|germline|2528563452|1	MOV10	No
chr1	112674995	MOV10|Uncertain_significance|single_nucleotide_variant|NM_001321324.2(MOV10):c.83T>C_(p.Met28Thr)|not_specified|germline|-1|1	MOV10	No
chr1	161119146	NIT1|Uncertain_significance|single_nucleotide_variant|NM_005600.3(NIT1):c.111G>A_(p.Met37Ile)|not_specified|germline|144963228|1	NIT1	No
chr1	151399682	PSMB4|Uncertain_significance|single_nucleotide_variant|NM_002796.3(PSMB4):c.95T>A_(p.Met32Lys)|not_provided|germline|752044137|1	PSMB4	No
chr1	225923730	PYCR2|Uncertain_significance|single_nucleotide_variant|NM_013328.4(PYCR2):c.109A>G_(p.Met37Val)|Inborn_genetic_diseases|germline|375354433|1	PYCR2	No
chr1	53015023	SCP2|Uncertain_significance|single_nucleotide_variant|NM_002979.5(SCP2):c.1215G>A_(p.Met405Ile)|not_provided|germline|2524884999|1	SCP2	No
chr1	169468227	SLC19A2|Uncertain_significance|single_nucleotide_variant|NM_006996.3(SLC19A2):c.1249A>G_(p.Met417Val)|Inborn_genetic_diseases|germline|-1|1	SLC19A2	No
chr1	169468227	SLC19A2|Uncertain_significance|single_nucleotide_variant|NM_006996.3(SLC19A2):c.1249A>C_(p.Met417Leu)|Megaloblastic_anemia,_thiamine-responsive,_with_diabetes_mellitus_and_sensorineural_deafness|germline|-1|1	SLC19A2	No
chr1	151660833	SNX27|Likely_benign|single_nucleotide_variant|NM_001330723.2(SNX27):c.772A>G_(p.Met258Val)|Severe_myoclonic_epilepsy_in_infancy|germline|146222009|1	SNX27	No
chr1	151660835	SNX27|Uncertain_significance|single_nucleotide_variant|NM_001330723.2(SNX27):c.774G>A_(p.Met258Ile)|Severe_myoclonic_epilepsy_in_infancy|germline|778326282|1	SNX27	No
chr1	218346799	TGFB2|Uncertain_significance|single_nucleotide_variant|NM_003238.6(TGFB2):c.98T>G_(p.Met33Arg)|Familial_thoracic_aortic_aneurysm_and_aortic_dissection|germline|1558220002|1	TGFB2	No
chr1	55143068	USP24|Uncertain_significance|single_nucleotide_variant|NM_015306.3(USP24):c.2491A>G_(p.Met831Val)|Short_stature|unknown|1557627382|1	USP24	No
chr1	117958941	WDR3|Uncertain_significance|single_nucleotide_variant|NM_006784.3(WDR3):c.2614A>G_(p.Met872Val)|not_specified|germline|748019710|1	WDR3	No
chr1	117958941	WDR3|Uncertain_significance|single_nucleotide_variant|NM_006784.3(WDR3):c.2614A>T_(p.Met872Leu)|not_specified|germline|748019710|1	WDR3	No
chr10	74200783	ADK|Uncertain_significance|single_nucleotide_variant|NM_006721.4(ADK):c.85A>G_(p.Met29Val)|Inborn_genetic_diseases|germline|2549333028|1	ADK	No
chr10	70123960	AIFM2|Uncertain_significance|single_nucleotide_variant|NM_032797.6(AIFM2):c.125T>C_(p.Met42Thr)|not_specified|germline|754619564|1	AIFM2	No
chr10	110901582	BBIP1|Uncertain_significance|single_nucleotide_variant|NM_001195305.3(BBIP1):c.68T>C_(p.Met23Thr)|BBIP1-related_disorder|not_provided|germline|-1|2	BBIP1	No
chr10	99736266	CUTC|Uncertain_significance|single_nucleotide_variant|NM_015960.3(CUTC):c.82A>G_(p.Met28Val)|not_specified|germline|-1|1	CUTC	No
chr10	100183789	ERLIN1|Uncertain_significance|single_nucleotide_variant|NM_006459.4(ERLIN1):c.162G>T_(p.Met54Ile)|Hereditary_spastic_paraplegia_62|germline|1844798250|1	ERLIN1	No
chr10	100183791	ERLIN1|Uncertain_significance|single_nucleotide_variant|NM_006459.4(ERLIN1):c.160A>G_(p.Met54Val)|Hereditary_spastic_paraplegia_62|not_specified|germline|769618226|2	ERLIN1	No
chr10	104315151	ITPRIP|Uncertain_significance|single_nucleotide_variant|NM_001272013.2(ITPRIP):c.901A>G_(p.Met301Val)|not_specified|germline|1322589782|1	ITPRIP	No
chr10	133395725	MTG1|Uncertain_significance|single_nucleotide_variant|NM_138384.4(MTG1):c.125T>C_(p.Met42Thr)|not_specified|germline|962645352|1	MTG1	No
chr10	68145520	MYPN|Uncertain_significance|single_nucleotide_variant|NM_032578.4(MYPN):c.1124T>C_(p.Met375Thr)|Dilated_cardiomyopathy_1KK|Cardiovascular_phenotype|germline|557963282|2	MYPN	No
chr10	121974963	NSMCE4A|Uncertain_significance|single_nucleotide_variant|NM_017615.3(NSMCE4A):c.203T>C_(p.Met68Thr)|not_specified|germline|-1|1	NSMCE4A	No
chr10	73768885	SEC24C|Uncertain_significance|single_nucleotide_variant|NM_198597.3(SEC24C):c.2257A>G_(p.Met753Val)|not_specified|germline|1305913496|1	SEC24C	No
chr10	74114228	VCL|Uncertain_significance|single_nucleotide_variant|NM_014000.3(VCL):c.2994G>A_(p.Met998Ile)|Cardiovascular_phenotype|Dilated_cardiomyopathy_1W|germline|-1|2	VCL	No
chr10	50068106	WASHC2A|Uncertain_significance|single_nucleotide_variant|NM_001005751.3(WASHC2A):c.5T>C_(p.Met2Thr)|not_specified|germline|-1|1	WASHC2A	No
chr10	45727419	WASHC2C|Uncertain_significance|single_nucleotide_variant|NM_001330074.2(WASHC2C):c.6G>A_(p.Met2Ile)|not_specified|germline|1320852410|1	WASHC2C	No
chr11	111809731	ALG9|Uncertain_significance|single_nucleotide_variant|NM_024740.2(ALG9):c.1645A>G_(p.Met549Val)|ALG9_congenital_disorder_of_glycosylation|germline|2497086538|1	ALG9	No
chr11	62705510	BSCL2|Uncertain_significance|single_nucleotide_variant|NM_001122955.4(BSCL2):c.195G>A_(p.Met65Ile)|not_provided|germline|2539182380|1	BSCL2	No
chr11	62705512	BSCL2|Uncertain_significance|single_nucleotide_variant|NM_001122955.4(BSCL2):c.193A>G_(p.Met65Val)|Charcot-Marie-Tooth_disease_type_2|germline|767589914|1	BSCL2	No
chr11	67507605	CDK2AP2|Uncertain_significance|single_nucleotide_variant|NM_005851.5(CDK2AP2):c.167T>C_(p.Met56Thr)|not_specified|germline|1250728984|1	CDK2AP2	No
chr11	1761431	CTSD|Uncertain_significance|single_nucleotide_variant|NM_001909.5(CTSD):c.106A>G_(p.Met36Val)|Neuronal_ceroid_lipofuscinosis|germline|755461253|1	CTSD	No
chr11	65896974	FOSL1|Uncertain_significance|single_nucleotide_variant|NM_005438.5(FOSL1):c.132G>A_(p.Met44Ile)|not_specified|germline|-1|1	FOSL1	No
chr11	75429967	KLHL35|Uncertain_significance|single_nucleotide_variant|NM_001039548.3(KLHL35):c.663G>A_(p.Met221Ile)|not_specified|germline|-1|1	KLHL35	No
chr11	94490909	MRE11|Conflicting_classifications_of_pathogenicity|single_nucleotide_variant|NM_005591.4(MRE11):c.77T>C_(p.Met26Thr)|Hereditary_cancer-predisposing_syndrome|Ataxia-telangiectasia-like_disorder_1|not_provided|Ataxia-telangiectasia-like_disorder|not_specified|germline;maternal;unknown|372068015|9	MRE11	No
chr11	94490910	MRE11|Uncertain_significance|single_nucleotide_variant|NM_005591.4(MRE11):c.76A>G_(p.Met26Val)|Hereditary_cancer-predisposing_syndrome|germline|765822583|1	MRE11	No
chr11	94490910	MRE11|Uncertain_significance|single_nucleotide_variant|NM_005591.4(MRE11):c.76A>C_(p.Met26Leu)|Hereditary_cancer-predisposing_syndrome|germline|765822583|1	MRE11	No
chr11	68032934	NDUFS8|Uncertain_significance|single_nucleotide_variant|NM_002496.4(NDUFS8):c.121A>C_(p.Met41Leu)|not_provided|germline|149590243|2	NDUFS8	No
chr11	61908113	RAB3IL1|Uncertain_significance|single_nucleotide_variant|NM_013401.4(RAB3IL1):c.205A>G_(p.Met69Val)|not_specified|germline|-1|1	RAB3IL1	No
chr11	65720339	RNASEH2C|Uncertain_significance|single_nucleotide_variant|NM_032193.4(RNASEH2C):c.251T>C_(p.Met84Thr)|Aicardi-Goutieres_syndrome_3|germline|1857351983|1	RNASEH2C	No
chr11	65535282	SCYL1|Uncertain_significance|single_nucleotide_variant|NM_020680.4(SCYL1):c.1286T>C_(p.Met429Thr)|Inborn_genetic_diseases|germline|-1|1	SCYL1	No
chr11	65535283	SCYL1|Uncertain_significance|single_nucleotide_variant|NM_020680.4(SCYL1):c.1287G>A_(p.Met429Ile)|Inborn_genetic_diseases|germline|-1|1	SCYL1	No
chr11	124648117	SIAE|Uncertain_significance|single_nucleotide_variant|NM_170601.5(SIAE):c.781A>G_(p.Met261Val)|not_provided|germline|2496902392|1	SIAE	No
chr11	6616355	TPP1|Uncertain_significance|single_nucleotide_variant|NM_000391.4(TPP1):c.1035G>A_(p.Met345Ile)|not_provided|Inborn_genetic_diseases|germline|760406360|2	TPP1	No
chr11	6616356	TPP1|Uncertain_significance|single_nucleotide_variant|NM_000391.4(TPP1):c.1034T>G_(p.Met345Arg)|not_provided|germline|764077257|1	TPP1	No
chr11	6616356	TPP1|Uncertain_significance|single_nucleotide_variant|NM_000391.4(TPP1):c.1034T>C_(p.Met345Thr)|not_provided|Neuronal_ceroid_lipofuscinosis_2|germline|764077257|2	TPP1	No
chr11	6616357	TPP1|Benign/Likely_benign|single_nucleotide_variant|NM_000391.4(TPP1):c.1033A>C_(p.Met345Leu)|Neuronal_ceroid_lipofuscinosis_2|not_provided|Neuronal_ceroid_lipofuscinosis_2;Autosomal_recessive_spinocerebellar_ataxia_7|not_specified|germline;unknown|141482368|8	TPP1	No
chr11	11920415	USP47|Uncertain_significance|single_nucleotide_variant|NM_001282659.2(USP47):c.1139T>C_(p.Met380Thr)|not_specified|germline|2494362778|1	USP47	No
chr11	62839235	WDR74|Benign|single_nucleotide_variant|NM_001369450.1(WDR74):c.172A>G_(p.Met58Val)|not_provided|germline|199550021|1	WDR74	No
chr11	102111105	YAP1|Pathogenic|single_nucleotide_variant|NM_001130145.3(YAP1):c.257T>C_(p.Met86Thr)|Uveal_coloboma-cleft_lip_and_palate-intellectual_disability|germline|2135086778|1	YAP1	No
chr12	132755127	ANKLE2|Uncertain_significance|single_nucleotide_variant|NM_015114.3(ANKLE2):c.188T>C_(p.Met63Thr)|not_provided|germline|2044450967|1	ANKLE2	No
chr12	122341665	CLIP1|Uncertain_significance|single_nucleotide_variant|NM_001247997.2(CLIP1):c.1539G>A_(p.Met513Ile)|not_specified|germline|-1|1	CLIP1	No
chr12	120438385	COX6A1|Uncertain_significance|single_nucleotide_variant|NM_004373.4(COX6A1):c.110T>G_(p.Met37Arg)|not_provided|germline|143732226|1	COX6A1	No
chr12	4604993	DYRK4|Uncertain_significance|single_nucleotide_variant|NM_001394779.1(DYRK4):c.1206G>A_(p.Met402Ile)|not_specified|germline|-1|1	DYRK4	No
chr12	10220541	GABARAPL1|Uncertain_significance|single_nucleotide_variant|NM_031412.4(GABARAPL1):c.271A>G_(p.Met91Val)|not_specified|germline|746384197|1	GABARAPL1	No
chr12	10220542	GABARAPL1|Uncertain_significance|single_nucleotide_variant|NM_031412.4(GABARAPL1):c.272T>C_(p.Met91Thr)|not_specified|germline|1343407650|1	GABARAPL1	No
chr12	47798790	HDAC7|Uncertain_significance|single_nucleotide_variant|NM_015401.5(HDAC7):c.253A>C_(p.Met85Leu)|not_specified|germline|147027482|1	HDAC7	No
chr12	54000465	HOXC9|Uncertain_significance|single_nucleotide_variant|NM_006897.3(HOXC9):c.277A>C_(p.Met93Leu)|not_specified|germline|575257503|1	HOXC9	No
chr12	88532479	KITLG|Uncertain_significance|single_nucleotide_variant|NM_000899.5(KITLG):c.154A>G_(p.Met52Val)|not_provided|germline|-1|1	KITLG	No
chr12	55819102	ORMDL2|Likely_benign|single_nucleotide_variant|NM_014182.5(ORMDL2):c.103A>G_(p.Met35Val)|not_specified|germline|780868360|1	ORMDL2	No
chr12	55819104	ORMDL2|Uncertain_significance|single_nucleotide_variant|NM_014182.5(ORMDL2):c.105G>A_(p.Met35Ile)|not_specified|germline|2540251656|1	ORMDL2	No
chr12	20369924	PDE3A|Uncertain_significance|single_nucleotide_variant|NM_000921.5(PDE3A):c.640A>G_(p.Met214Val)|Inborn_genetic_diseases|germline|776165786|1	PDE3A	No
chr12	121804842	SETD1B|Likely_benign|single_nucleotide_variant|NM_001353345.2(SETD1B):c.105G>A_(p.Met35Ile)|Inborn_genetic_diseases|germline|971066640|1	SETD1B	No
chr12	15882714	STRAP|Uncertain_significance|single_nucleotide_variant|NM_007178.4(STRAP):c.7A>G_(p.Met3Val)|not_specified|germline|140693042|1	STRAP	No
chr12	64497970	TBK1|Uncertain_significance|single_nucleotide_variant|NM_013254.4(TBK1):c.2069T>G_(p.Met690Arg)|Frontotemporal_dementia_and/or_amyotrophic_lateral_sclerosis_4|germline|1565825100|1	TBK1	No
chr12	56430119	TIMELESS|Uncertain_significance|single_nucleotide_variant|NM_003920.5(TIMELESS):c.1072A>G_(p.Met358Val)|not_specified|germline|749417821|1	TIMELESS	No
chr12	88188925	TMTC3|Benign|single_nucleotide_variant|NM_181783.4(TMTC3):c.1515G>A_(p.Met505Ile)|not_provided|TMTC3-related_disorder|germline|79854597|2	TMTC3	No
chr12	113287045	TPCN1|Uncertain_significance|single_nucleotide_variant|NM_017901.6(TPCN1):c.1585A>G_(p.Met529Val)|not_specified|germline|199547525|1	TPCN1	No
chr13	72747004	BORA|Uncertain_significance|single_nucleotide_variant|NM_024808.5(BORA):c.1375A>G_(p.Met459Val)|not_specified|germline|771539524|1	BORA	No
chr13	49706289	KPNA3|Uncertain_significance|single_nucleotide_variant|NM_002267.4(KPNA3):c.1116G>A_(p.Met372Ile)|Spastic_paraplegia_88,_autosomal_dominant|germline|1327046102|1	KPNA3	No
chr13	113181168	PCID2|Uncertain_significance|single_nucleotide_variant|NM_001127202.4(PCID2):c.748A>G_(p.Met250Val)|not_specified|germline|897074614|1	PCID2	No
chr13	102627849	TPP2|Uncertain_significance|single_nucleotide_variant|NM_001330588.2(TPP2):c.941T>C_(p.Met314Thr)|Evans_syndrome,_immunodeficiency,_and_premature_immunosenescence_associated_with_tripeptidyl-peptidase_II_deficiency|germline|140850782|1	TPP2	No
chr13	99340388	UBAC2|Uncertain_significance|single_nucleotide_variant|NM_001144072.2(UBAC2):c.630G>A_(p.Met210Ile)|not_specified|germline|2503171728|1	UBAC2	No
chr14	73569303	ACOT2|Uncertain_significance|single_nucleotide_variant|NM_006821.6(ACOT2):c.63G>T_(p.Met21Ile)|not_specified|germline|144085606|1	ACOT2	No
chr14	96241005	BDKRB2|Uncertain_significance|single_nucleotide_variant|NM_001379692.1(BDKRB2):c.677T>C_(p.Met226Thr)|not_specified|germline|-1|1	BDKRB2	No
chr14	100545048	BEGAIN|Uncertain_significance|single_nucleotide_variant|NM_001385089.1(BEGAIN):c.252G>C_(p.Met84Ile)|not_specified|germline|571419037|1	BEGAIN	No
chr14	55350469	FBXO34|Uncertain_significance|single_nucleotide_variant|NM_017943.4(FBXO34):c.79A>G_(p.Met27Val)|not_specified|germline|-1|1	FBXO34	No
chr14	58429420	KIAA0586|Benign|single_nucleotide_variant|NM_001329943.3(KIAA0586):c.257T>C_(p.Met86Thr)|Short-rib_thoracic_dysplasia_14_with_polydactyly;Joubert_syndrome_23|Joubert_syndrome_23|not_provided|germline;unknown|74055693|5	KIAA0586	No
chr14	58429420	KIAA0586|Uncertain_significance|single_nucleotide_variant|NM_001329943.3(KIAA0586):c.257T>G_(p.Met86Arg)|Joubert_syndrome_23;Short-rib_thoracic_dysplasia_14_with_polydactyly|germline|74055693|1	KIAA0586	No
chr14	60979775	TRMT5|Uncertain_significance|single_nucleotide_variant|NM_020810.3(TRMT5):c.123G>A_(p.Met41Ile)|Inborn_genetic_diseases|germline|1445762918|1	TRMT5	No
chr14	60979777	TRMT5|Uncertain_significance|single_nucleotide_variant|NM_020810.3(TRMT5):c.121A>G_(p.Met41Val)|not_provided|germline|2139646294|1	TRMT5	No
chr14	100361896	WARS1|Uncertain_significance|single_nucleotide_variant|NM_004184.4(WARS1):c.125T>C_(p.Met42Thr)|Inborn_genetic_diseases|germline|-1|1	WARS1	No
chr15	41972307	EHD4|Uncertain_significance|single_nucleotide_variant|NM_139265.4(EHD4):c.188T>G_(p.Met63Arg)|not_specified|germline|529909896|1	EHD4	No
chr15	41972308	EHD4|Uncertain_significance|single_nucleotide_variant|NM_139265.4(EHD4):c.187A>G_(p.Met63Val)|not_specified|germline|1477564392|1	EHD4	No
chr15	74906623	FAM219B|Uncertain_significance|single_nucleotide_variant|NM_020447.5(FAM219B):c.178A>G_(p.Met60Val)|not_specified|germline|2065207329|1	FAM219B	No
chr15	78157608	IDH3A|Uncertain_significance|single_nucleotide_variant|NM_005530.3(IDH3A):c.151A>G_(p.Met51Val)|not_provided|germline|2548835015|1	IDH3A	No
chr15	98908773	IGF1R|Conflicting_classifications_of_pathogenicity|single_nucleotide_variant|NM_000875.5(IGF1R):c.1336A>G_(p.Met446Val)|not_specified|not_provided|Growth_delay_due_to_insulin-like_growth_factor_I_resistance|IGF1R-related_disorder|germline|117440569|10	IGF1R	No
chr15	98908775	IGF1R|Uncertain_significance|single_nucleotide_variant|NM_000875.5(IGF1R):c.1338G>A_(p.Met446Ile)|not_provided|germline|1369186335|1	IGF1R	No
chr15	40407649	IVD|Likely_pathogenic|single_nucleotide_variant|NM_002225.5(IVD):c.158T>C_(p.Met53Thr)|Isovaleryl-CoA_dehydrogenase_deficiency|unknown|1890589984|1	IVD	No
chr15	40407650	IVD|Uncertain_significance|single_nucleotide_variant|NM_002225.5(IVD):c.159G>A_(p.Met53Ile)|not_specified|germline|-1|1	IVD	No
chr15	69436698	KIF23|Uncertain_significance|single_nucleotide_variant|NM_001367805.3(KIF23):c.1573A>T_(p.Met525Leu)|not_specified|germline|-1|1	KIF23	No
chr15	22810796	NIPA1|Uncertain_significance|single_nucleotide_variant|NM_144599.5(NIPA1):c.226A>G_(p.Met76Val)|Hereditary_spastic_paraplegia_6|germline|753319354|1	NIPA1	No
chr15	75392646	SIN3A|Uncertain_significance|single_nucleotide_variant|NM_001145358.2(SIN3A):c.2447T>C_(p.Met816Thr)|not_provided|germline|2543076570|1	SIN3A	No
chr15	75430234	SIN3A|Uncertain_significance|single_nucleotide_variant|NM_001145358.2(SIN3A):c.142A>G_(p.Met48Val)|not_provided|germline|-1|1	SIN3A	No
chr15	44663582	SPG11|Uncertain_significance|single_nucleotide_variant|NM_025137.4(SPG11):c.66G>A_(p.Met22Ile)|Hereditary_spastic_paraplegia_11|germline|1168936368|1	SPG11	No
chr15	44663583	SPG11|Uncertain_significance|single_nucleotide_variant|NM_025137.4(SPG11):c.65T>C_(p.Met22Thr)|Hereditary_spastic_paraplegia_11|germline|779434840|1	SPG11	No
chr15	44663584	SPG11|Benign/Likely_benign|single_nucleotide_variant|NM_025137.4(SPG11):c.64A>G_(p.Met22Val)|Hereditary_spastic_paraplegia_11|not_provided|Hereditary_spastic_paraplegia|Charcot-Marie-Tooth_disease_axonal_type_2X|Amyotrophic_lateral_sclerosis_type_5|germline|34255962|7	SPG11	No
chr15	50736178	SPPL2A|Likely_benign|single_nucleotide_variant|NM_032802.4(SPPL2A):c.855G>A_(p.Met285Ile)|not_specified|germline|-1|1	SPPL2A	No
chr15	50736180	SPPL2A|Uncertain_significance|single_nucleotide_variant|NM_032802.4(SPPL2A):c.853A>G_(p.Met285Val)|not_provided|germline|767086303|1	SPPL2A	No
chr15	50736702	SPPL2A|Uncertain_significance|single_nucleotide_variant|NM_032802.4(SPPL2A):c.772A>G_(p.Met258Val)|not_provided|germline|367778266|1	SPPL2A	No
chr15	25405461	UBE3A|Pathogenic|single_nucleotide_variant|NM_130839.5(UBE3A):c.62T>C_(p.Met21Thr)|Angelman_syndrome|not_provided|germline|587780577|3	UBE3A	No
chr15	40807815	ZFYVE19|Pathogenic|single_nucleotide_variant|NM_001077268.2(ZFYVE19):c.226A>G_(p.Met76Val)|Cholestasis,_progressive_familial_intrahepatic,_9|germline|1215965232|1	ZFYVE19	No
chr16	57246138	ARL2BP|Uncertain_significance|single_nucleotide_variant|NM_012106.4(ARL2BP):c.97A>G_(p.Met33Val)|not_provided|Inborn_genetic_diseases|germline|141614381|2	ARL2BP	No
chr16	57246140	ARL2BP|Uncertain_significance|single_nucleotide_variant|NM_012106.4(ARL2BP):c.99G>A_(p.Met33Ile)|not_provided|germline|2146425775|1	ARL2BP	No
chr16	58585438	CNOT1|Uncertain_significance|single_nucleotide_variant|NM_016284.5(CNOT1):c.706A>G_(p.Met236Val)|not_provided|germline|2544097142|1	CNOT1	No
chr16	70519669	COG4|Uncertain_significance|single_nucleotide_variant|NM_015386.3(COG4):c.234G>T_(p.Met78Ile)|Inborn_genetic_diseases|germline|-1|1	COG4	No
chr16	70519670	COG4|Uncertain_significance|single_nucleotide_variant|NM_015386.3(COG4):c.233T>C_(p.Met78Thr)|COG4-congenital_disorder_of_glycosylation|germline|2151765539|1	COG4	No
chr16	70523529	COG4|Likely_pathogenic|single_nucleotide_variant|NM_015386.3(COG4):c.15G>A_(p.Met5Ile)|not_provided|germline|-1|1	COG4	No
chr16	70523530	COG4|Uncertain_significance|single_nucleotide_variant|NM_015386.3(COG4):c.14T>C_(p.Met5Thr)|not_provided|Inborn_genetic_diseases|germline|750500740|2	COG4	No
chr16	70523531	COG4|Uncertain_significance|single_nucleotide_variant|NM_015386.3(COG4):c.13A>G_(p.Met5Val)|Inborn_genetic_diseases|germline|-1|1	COG4	No
chr16	69424696	CYB5B|Uncertain_significance|single_nucleotide_variant|NM_030579.3(CYB5B):c.13A>G_(p.Met5Val)|not_specified|germline|377034526|1	CYB5B	No
chr16	69424696	CYB5B|Uncertain_significance|single_nucleotide_variant|NM_030579.3(CYB5B):c.13A>T_(p.Met5Leu)|not_specified|germline|-1|1	CYB5B	No
chr16	1984299	GFER|Uncertain_significance|single_nucleotide_variant|NM_005262.3(GFER):c.81G>C_(p.Met27Ile)|Inborn_genetic_diseases|germline|-1|1	GFER	No
chr16	23495757	GGA2|Uncertain_significance|single_nucleotide_variant|NM_015044.4(GGA2):c.113T>A_(p.Met38Lys)|not_specified|germline|763602720|1	GGA2	No
chr16	11915615	GSPT1|Uncertain_significance|single_nucleotide_variant|NM_002094.4(GSPT1):c.106A>G_(p.Met36Val)|not_specified|germline|2548515165|1	GSPT1	No
chr16	46732243	MYLK3|Uncertain_significance|single_nucleotide_variant|NM_182493.3(MYLK3):c.1427T>G_(p.Met476Arg)|not_provided|germline|2548905815|1	MYLK3	No
chr16	2046200	NTHL1|Uncertain_significance|single_nucleotide_variant|NM_002528.7(NTHL1):c.282G>C_(p.Met94Ile)|not_provided|Hereditary_cancer-predisposing_syndrome|germline|1276674075|3	NTHL1	No
chr16	2046200	NTHL1|Uncertain_significance|single_nucleotide_variant|NM_002528.7(NTHL1):c.282G>A_(p.Met94Ile)|not_provided|germline|1276674075|1	NTHL1	No
chr16	2046201	NTHL1|Uncertain_significance|single_nucleotide_variant|NM_002528.7(NTHL1):c.281T>C_(p.Met94Thr)|not_provided|Hereditary_cancer-predisposing_syndrome|germline|1596222785|2	NTHL1	No
chr16	2046202	NTHL1|Uncertain_significance|single_nucleotide_variant|NM_002528.7(NTHL1):c.280A>G_(p.Met94Val)|Hereditary_cancer-predisposing_syndrome|germline|74624206|1	NTHL1	No
chr16	56453274	OGFOD1|Uncertain_significance|single_nucleotide_variant|NM_018233.4(OGFOD1):c.166A>G_(p.Met56Val)|not_specified|germline|141800875|1	OGFOD1	No
chr16	56453276	OGFOD1|Uncertain_significance|single_nucleotide_variant|NM_018233.4(OGFOD1):c.168G>A_(p.Met56Ile)|not_specified|germline|147184380|1	OGFOD1	No
chr16	29873726	SEZ6L2|Uncertain_significance|single_nucleotide_variant|NM_001243332.2(SEZ6L2):c.2108T>C_(p.Met703Thr)|not_specified|germline|372057337|1	SEZ6L2	No
chr16	3021269	TNFRSF12A|Uncertain_significance|single_nucleotide_variant|NM_016639.3(TNFRSF12A):c.149T>C_(p.Met50Thr)|not_specified|germline|1303756048|1	TNFRSF12A	No
chr16	8963219	USP7|Uncertain_significance|single_nucleotide_variant|NM_003470.3(USP7):c.67A>G_(p.Met23Val)|not_provided|germline|1455760136|2	USP7	No
chr17	7220629	ACADVL|Uncertain_significance|single_nucleotide_variant|NM_000018.4(ACADVL):c.230T>C_(p.Met77Thr)|Very_long_chain_acyl-CoA_dehydrogenase_deficiency|unknown|1555527718|1	ACADVL	No
chr17	8207763	AURKB|Uncertain_significance|single_nucleotide_variant|NM_004217.4(AURKB):c.126G>A_(p.Met42Ile)|not_specified|germline|1172359320|1	AURKB	No
chr17	43106524	BRCA1|Conflicting_classifications_of_pathogenicity|single_nucleotide_variant|NM_007294.4(BRCA1):c.144G>A_(p.Met48Ile)|Breast-ovarian_cancer,_familial,_susceptibility_to,_1|Hereditary_breast_ovarian_cancer_syndrome|Hereditary_cancer-predisposing_syndrome|Malignant_tumor_of_breast|germline;not_applicable;unknown|587783040|6	BRCA1	No
chr17	43106524	BRCA1|Likely_benign|single_nucleotide_variant|NM_007294.4(BRCA1):c.144G>T_(p.Met48Ile)|Breast-ovarian_cancer,_familial,_susceptibility_to,_1|Hereditary_cancer-predisposing_syndrome|germline;not_applicable|587783040|2	BRCA1	No
chr17	43106524	BRCA1|not_provided|single_nucleotide_variant|NM_007294.4(BRCA1):c.144G>C_(p.Met48Ile)|Breast-ovarian_cancer,_familial,_susceptibility_to,_1|not_applicable|587783040|1	BRCA1	No
chr17	43106525	BRCA1|Uncertain_significance|single_nucleotide_variant|NM_007294.4(BRCA1):c.143T>G_(p.Met48Arg)|Breast-ovarian_cancer,_familial,_susceptibility_to,_1|Hereditary_breast_ovarian_cancer_syndrome|germline;not_applicable|1230532866|2	BRCA1	No
chr17	43106525	BRCA1|Uncertain_significance|single_nucleotide_variant|NM_007294.4(BRCA1):c.143T>C_(p.Met48Thr)|Breast-ovarian_cancer,_familial,_susceptibility_to,_1|germline;not_applicable|1230532866|2	BRCA1	No
chr17	43106525	BRCA1|not_provided|single_nucleotide_variant|NM_007294.4(BRCA1):c.143T>A_(p.Met48Lys)|Breast-ovarian_cancer,_familial,_susceptibility_to,_1|not_applicable|1230532866|1	BRCA1	No
chr17	43106526	BRCA1|Conflicting_classifications_of_pathogenicity|single_nucleotide_variant|NM_007294.4(BRCA1):c.142A>G_(p.Met48Val)|Breast-ovarian_cancer,_familial,_susceptibility_to,_1|not_specified|Hereditary_breast_ovarian_cancer_syndrome|germline;not_applicable|879255477|4	BRCA1	No
chr17	43106526	BRCA1|not_provided|single_nucleotide_variant|NM_007294.4(BRCA1):c.142A>T_(p.Met48Leu)|Breast-ovarian_cancer,_familial,_susceptibility_to,_1|not_applicable|879255477|1	BRCA1	No
chr17	43106526	BRCA1|not_provided|single_nucleotide_variant|NM_007294.4(BRCA1):c.142A>C_(p.Met48Leu)|Breast-ovarian_cancer,_familial,_susceptibility_to,_1|not_applicable|879255477|1	BRCA1	No
chr17	44854991	EFTUD2|Uncertain_significance|single_nucleotide_variant|NM_004247.4(EFTUD2):c.2059A>G_(p.Met687Val)|not_provided|germline|2050521828|1	EFTUD2	No
chr17	12993021	ELAC2|Uncertain_significance|single_nucleotide_variant|NM_018127.7(ELAC2):c.2278A>T_(p.Met760Leu)|Combined_oxidative_phosphorylation_defect_type_17|germline|-1|1	ELAC2	No
chr17	12995059	ELAC2|Uncertain_significance|single_nucleotide_variant|NM_018127.7(ELAC2):c.1812G>A_(p.Met604Ile)|Inborn_genetic_diseases|germline|-1|1	ELAC2	No
chr17	12995059	ELAC2|Uncertain_significance|single_nucleotide_variant|NM_018127.7(ELAC2):c.1812G>T_(p.Met604Ile)|Combined_oxidative_phosphorylation_defect_type_17|germline|-1|1	ELAC2	No
chr17	39707007	ERBB2|Uncertain_significance|single_nucleotide_variant|NM_004448.4(ERBB2):c.91A>T_(p.Met31Leu)|not_provided|germline|998740859|1	ERBB2	No
chr17	39707007	ERBB2|Uncertain_significance|single_nucleotide_variant|NM_004448.4(ERBB2):c.91A>G_(p.Met31Val)|not_provided|germline|998740859|1	ERBB2	No
chr17	39707009	ERBB2|Likely_benign|single_nucleotide_variant|NM_004448.4(ERBB2):c.93G>T_(p.Met31Ile)|not_specified|not_provided|germline|546886845|2	ERBB2	No
chr17	75148588	JPT1|Uncertain_significance|single_nucleotide_variant|NM_016185.4(JPT1):c.140T>C_(p.Met47Thr)|not_specified|germline|2544752279|1	JPT1	No
chr17	4807836	PLD2|Uncertain_significance|single_nucleotide_variant|NM_002663.5(PLD2):c.64A>G_(p.Met22Val)|not_specified|germline|-1|1	PLD2	No
chr17	4796737	PSMB6|Uncertain_significance|single_nucleotide_variant|NM_002798.3(PSMB6):c.112A>G_(p.Met38Val)|not_specified|germline|747052551|1	PSMB6	No
chr17	20205796	SPECC1|Likely_pathogenic|single_nucleotide_variant|NM_001243439.2(SPECC1):c.1747A>G_(p.Met583Val)|Myoepithelial_tumor|somatic|2544718723|1	SPECC1	No
chr17	20205797	SPECC1|Uncertain_significance|single_nucleotide_variant|NM_001243439.2(SPECC1):c.1748T>C_(p.Met583Thr)|not_specified|germline|1266498577|1	SPECC1	No
chr17	82905957	TBCD|Uncertain_significance|single_nucleotide_variant|NM_005993.5(TBCD):c.1826T>G_(p.Met609Arg)|not_provided|Inborn_genetic_diseases|germline|372610438|3	TBCD	No
chr17	732756	TLCD3A|Uncertain_significance|single_nucleotide_variant|NM_024792.3(TLCD3A):c.109A>T_(p.Met37Leu)|not_specified|germline|1454396682|1	TLCD3A	No
chr18	58579490	ALPK2|Uncertain_significance|single_nucleotide_variant|NM_052947.4(ALPK2):c.1286T>C_(p.Met429Thr)|not_specified|germline|2518899211|1	ALPK2	No
chr18	36818912	TPGS2|Uncertain_significance|single_nucleotide_variant|NM_015476.4(TPGS2):c.147G>A_(p.Met49Ile)|not_specified|germline|-1|1	TPGS2	No
chr19	19042758	ARMC6|Uncertain_significance|single_nucleotide_variant|NM_001199196.2(ARMC6):c.77T>C_(p.Met26Thr)|not_specified|germline|199662797|1	ARMC6	No
chr19	41410774	BCKDHA|Uncertain_significance|single_nucleotide_variant|NM_000709.4(BCKDHA):c.246G>A_(p.Met82Ile)|Inborn_genetic_diseases|Maple_syrup_urine_disease|germline|147510183|2	BCKDHA	No
chr19	14409611	DDX39A|Uncertain_significance|single_nucleotide_variant|NM_005804.4(DDX39A):c.899T>C_(p.Met300Thr)|not_specified|germline|-1|1	DDX39A	No
chr19	39507323	DLL3|Uncertain_significance|single_nucleotide_variant|NM_203486.3(DLL3):c.1378A>G_(p.Met460Val)|Syndactyly|not_provided|Spondylocostal_dysostosis_1,_autosomal_recessive|germline|766274162|2	DLL3	No
chr19	39507323	DLL3|Uncertain_significance|single_nucleotide_variant|NM_203486.3(DLL3):c.1378A>C_(p.Met460Leu)|not_provided|germline|766274162|1	DLL3	No
chr19	39507324	DLL3|Likely_pathogenic|single_nucleotide_variant|NM_203486.3(DLL3):c.1379T>A_(p.Met460Lys)|not_provided|germline|754886562|1	DLL3	No
chr19	45370164	ERCC2|Uncertain_significance|single_nucleotide_variant|NM_000400.4(ERCC2):c.74T>G_(p.Met25Arg)|not_provided|germline|2123319234|1	ERCC2	No
chr19	45370165	ERCC2|Uncertain_significance|single_nucleotide_variant|NM_000400.4(ERCC2):c.73A>C_(p.Met25Leu)|Inborn_genetic_diseases|germline|773848568|1	ERCC2	No
chr19	45370165	ERCC2|Uncertain_significance|single_nucleotide_variant|NM_000400.4(ERCC2):c.73A>T_(p.Met25Leu)|Inborn_genetic_diseases|germline|773848568|1	ERCC2	No
chr19	42250360	ERF|Uncertain_significance|single_nucleotide_variant|NM_006494.4(ERF):c.228G>A_(p.Met76Ile)|Multiple_myeloma|not_provided|germline;somatic|1599824091|2	ERF	No
chr19	42250361	ERF|Uncertain_significance|single_nucleotide_variant|NM_006494.4(ERF):c.227T>A_(p.Met76Lys)|Craniosynostosis_4|germline|2513525494|1	ERF	No
chr19	42250361	ERF|Uncertain_significance|single_nucleotide_variant|NM_006494.4(ERF):c.227T>C_(p.Met76Thr)|TWIST1-related_craniosynostosis|germline|-1|1	ERF	No
chr19	42250362	ERF|Uncertain_significance|single_nucleotide_variant|NM_006494.4(ERF):c.226A>G_(p.Met76Val)|Craniosynostosis_4|maternal|2513525499|1	ERF	No
chr19	51354253	ETFB|Uncertain_significance|single_nucleotide_variant|NM_001985.3(ETFB):c.113T>C_(p.Met38Thr)|Multiple_acyl-CoA_dehydrogenase_deficiency|germline|775541180|1	ETFB	No
chr19	17420625	MVB12A|Uncertain_significance|single_nucleotide_variant|NM_138401.4(MVB12A):c.277A>G_(p.Met93Val)|not_specified|germline|2513277752|1	MVB12A	No
chr19	33391461	PEPD|Uncertain_significance|single_nucleotide_variant|NM_000285.4(PEPD):c.986T>C_(p.Met329Thr)|not_provided|germline|755165324|1	PEPD	No
chr19	33391462	PEPD|Uncertain_significance|single_nucleotide_variant|NM_000285.4(PEPD):c.985A>G_(p.Met329Val)|not_provided|germline|563348250|1	PEPD	No
chr19	4859997	PLIN3|Uncertain_significance|single_nucleotide_variant|NM_005817.5(PLIN3):c.94A>G_(p.Met32Val)|not_specified|germline|777476868|1	PLIN3	No
chr19	50413450	POLD1|Uncertain_significance|single_nucleotide_variant|NM_002691.4(POLD1):c.2179A>G_(p.Met727Val)|Colorectal_cancer,_susceptibility_to,_10|germline|2514035491|1	POLD1	No
chr19	45493172	RTN2|Conflicting_classifications_of_pathogenicity|single_nucleotide_variant|NM_005619.5(RTN2):c.1021A>G_(p.Met341Val)|Spastic_paraplegia|Inborn_genetic_diseases|germline|374003662|2	RTN2	No
chr19	16654042	SMIM7|Uncertain_significance|single_nucleotide_variant|NM_024104.4(SMIM7):c.205A>G_(p.Met69Val)|not_specified|germline|-1|1	SMIM7	No
chr19	49108372	SNRNP70|Uncertain_significance|single_nucleotide_variant|NM_003089.6(SNRNP70):c.1243A>G_(p.Met415Val)|not_specified|germline|547377332|1	SNRNP70	No
chr19	6744568	TRIP10|Uncertain_significance|single_nucleotide_variant|NM_001288962.2(TRIP10):c.657G>A_(p.Met219Ile)|not_specified|germline|750221894|1	TRIP10	No
chr19	45076301	ZNF296|Uncertain_significance|single_nucleotide_variant|NM_145288.3(ZNF296):c.73A>C_(p.Met25Leu)|not_specified|germline|2513725276|1	ZNF296	No
chr19	57578070	ZNF416|Likely_benign|single_nucleotide_variant|NM_017879.3(ZNF416):c.62T>C_(p.Met21Thr)|not_specified|germline|137973128|1	ZNF416	No
chr2	127063578	BIN1|Uncertain_significance|single_nucleotide_variant|NM_139343.3(BIN1):c.767T>C_(p.Met256Thr)|Myopathy,_centronuclear,_2|germline|975404965|1	BIN1	No
chr2	201129923	CFLAR|Uncertain_significance|single_nucleotide_variant|NM_003879.7(CFLAR):c.58A>G_(p.Met20Val)|not_specified|germline|770415919|1	CFLAR	No
chr2	46347015	EPAS1|Uncertain_significance|single_nucleotide_variant|NM_001430.5(EPAS1):c.169A>G_(p.Met57Val)|Inborn_genetic_diseases|germline|1684043368|1	EPAS1	No
chr2	46347016	EPAS1|Uncertain_significance|single_nucleotide_variant|NM_001430.5(EPAS1):c.170T>C_(p.Met57Thr)|not_provided|germline|-1|1	EPAS1	No
chr2	127280494	ERCC3|Uncertain_significance|single_nucleotide_variant|NM_000122.2(ERCC3):c.1480A>G_(p.Met494Val)|not_provided|germline|-1|1	ERCC3	No
chr2	28404220	FOSL2|Uncertain_significance|single_nucleotide_variant|NM_005253.4(FOSL2):c.216G>A_(p.Met72Ile)|not_specified|germline|761856803|1	FOSL2	No
chr2	69338526	GFPT1|Uncertain_significance|single_nucleotide_variant|NM_001244710.2(GFPT1):c.1243A>G_(p.Met415Val)|Congenital_myasthenic_syndrome_12|germline|1670858310|1	GFPT1	No
chr2	137964598	HNMT|Uncertain_significance|single_nucleotide_variant|NM_006895.3(HNMT):c.107T>C_(p.Met36Thr)|not_specified|germline|-1|1	HNMT	No
chr2	143029670	KYNU|Uncertain_significance|single_nucleotide_variant|NM_003937.3(KYNU):c.946A>G_(p.Met316Val)|not_specified|germline|1013609644|1	KYNU	No
chr2	127657557	LIMS2|Uncertain_significance|single_nucleotide_variant|NM_001161403.3(LIMS2):c.17T>C_(p.Met6Thr)|Autosomal_recessive_limb-girdle_muscular_dystrophy_type_2W|germline|2105304195|1	LIMS2	No
chr2	237708603	LRRFIP1|Uncertain_significance|single_nucleotide_variant|NM_001137550.2(LRRFIP1):c.156G>A_(p.Met52Ile)|not_specified|germline|-1|1	LRRFIP1	No
chr2	47478498	MSH2|Uncertain_significance|single_nucleotide_variant|NM_000251.3(MSH2):c.2437A>G_(p.Met813Val)|Colorectal_cancer,_non-polyposis|Lynch_syndrome_1|Hereditary_nonpolyposis_colorectal_neoplasms|Hereditary_cancer-predisposing_syndrome|not_provided|not_specified|Lynch_syndrome|germline;unknown|63749841|13	MSH2	No
chr2	47478500	MSH2|Conflicting_classifications_of_pathogenicity|single_nucleotide_variant|NM_000251.3(MSH2):c.2439G>A_(p.Met813Ile)|Hereditary_cancer-predisposing_syndrome|Hereditary_nonpolyposis_colorectal_neoplasms|not_provided|Lynch_syndrome_1|MSH2-related_disorder|Lynch_syndrome|germline;unknown|587781678|9	MSH2	No
chr2	47478500	MSH2|Conflicting_classifications_of_pathogenicity|single_nucleotide_variant|NM_000251.3(MSH2):c.2439G>C_(p.Met813Ile)|Hereditary_cancer-predisposing_syndrome|Hereditary_nonpolyposis_colorectal_neoplasms|not_specified|Malignant_tumor_of_breast|Lynch_syndrome_1|germline;unknown|587781678|6	MSH2	No
chr2	47478500	MSH2|Uncertain_significance|single_nucleotide_variant|NM_000251.3(MSH2):c.2439G>T_(p.Met813Ile)|Hereditary_nonpolyposis_colorectal_neoplasms|germline|587781678|1	MSH2	No
chr2	206144933	NDUFS1|Uncertain_significance|single_nucleotide_variant|NM_005006.7(NDUFS1):c.831G>A_(p.Met277Ile)|not_provided|germline|1452711330|1	NDUFS1	No
chr2	158533266	PKP4|Uncertain_significance|single_nucleotide_variant|NM_003628.6(PKP4):c.82A>C_(p.Met28Leu)|not_specified|germline|1302422396|1	PKP4	No
chr2	158533267	PKP4|Uncertain_significance|single_nucleotide_variant|NM_003628.6(PKP4):c.83T>G_(p.Met28Arg)|not_specified|germline|-1|1	PKP4	No
chr2	44323382	PREPL|Uncertain_significance|single_nucleotide_variant|NM_001171613.2(PREPL):c.1509G>A_(p.Met503Ile)|Myasthenic_syndrome,_congenital,_22|germline|753863367|1	PREPL	No
chr2	1744307	PXDN|Uncertain_significance|single_nucleotide_variant|NM_012293.3(PXDN):c.149T>C_(p.Met50Thr)|Inborn_genetic_diseases|germline|778875194|1	PXDN	No
chr2	171117850	TLK1|Uncertain_significance|single_nucleotide_variant|NM_012290.5(TLK1):c.147G>A_(p.Met49Ile)|not_specified|germline|2528629049|1	TLK1	No
chr2	675602	TMEM18|Uncertain_significance|single_nucleotide_variant|NM_152834.4(TMEM18):c.86T>A_(p.Met29Lys)|not_specified|germline|1435409770|1	TMEM18	No
chr2	130341910	VMA22|Uncertain_significance|single_nucleotide_variant|NM_032357.4(VMA22):c.146T>A_(p.Met49Lys)|Inborn_genetic_diseases|not_provided|germline|576449724|2	VMA22	No
chr2	144517333	ZEB2|Uncertain_significance|single_nucleotide_variant|NM_014795.4(ZEB2):c.18G>A_(p.Met6Ile)|not_provided|germline|1705173026|1	ZEB2	No
chr20	32366411	ASXL1|Uncertain_significance|single_nucleotide_variant|NM_015338.6(ASXL1):c.85A>G_(p.Met29Val)|not_provided|germline|769223128|1	ASXL1	No
chr20	62836525	COL9A3|Uncertain_significance|single_nucleotide_variant|NM_001853.4(COL9A3):c.1596G>A_(p.Met532Ile)|not_provided|germline|890502456|1	COL9A3	No
chr20	36500222	DLGAP4|Uncertain_significance|single_nucleotide_variant|NM_001365621.2(DLGAP4):c.2123T>C_(p.Met708Thr)|not_specified|germline|-1|1	DLGAP4	No
chr20	36175561	EPB41L1|Uncertain_significance|single_nucleotide_variant|NM_012156.2(EPB41L1):c.188T>C_(p.Met63Thr)|not_specified|germline|953602447|1	EPB41L1	No
chr20	3912532	PANK2|Pathogenic|single_nucleotide_variant|NM_001386393.1(PANK2):c.980T>C_(p.Met327Thr)|Pigmentary_pallidal_degeneration|germline|28939088|1	PANK2	No
chr20	35871757	PHF20|Uncertain_significance|single_nucleotide_variant|NM_016436.5(PHF20):c.1210A>G_(p.Met404Val)|not_specified|germline|200469725|1	PHF20	No
chr20	32208011	POFUT1|Likely_benign|single_nucleotide_variant|NM_015352.2(POFUT1):c.70A>T_(p.Met24Leu)|Inborn_genetic_diseases|germline|1264994673|1	POFUT1	No
chr20	19975368	RIN2|Uncertain_significance|single_nucleotide_variant|NM_018993.4(RIN2):c.1343T>C_(p.Met448Thr)|Inborn_genetic_diseases|RIN2-related_disorder|germline|371816473|2	RIN2	No
chr20	19975369	RIN2|Uncertain_significance|single_nucleotide_variant|NM_018993.4(RIN2):c.1344G>C_(p.Met448Ile)|not_provided|germline|781480608|3	RIN2	No
chr20	49153981	STAU1|Uncertain_significance|single_nucleotide_variant|NM_017453.4(STAU1):c.296T>C_(p.Met99Thr)|not_specified|germline|146302958|1	STAU1	No
chr20	45813453	UBE2C|Uncertain_significance|single_nucleotide_variant|NM_007019.4(UBE2C):c.118A>G_(p.Met40Val)|not_specified|germline|138058971|1	UBE2C	No
chr20	47347880	ZMYND8|Uncertain_significance|single_nucleotide_variant|NM_001281775.3(ZMYND8):c.61A>G_(p.Met21Val)|not_specified|germline|-1|1	ZMYND8	No
chr21	41241895	BACE2|Uncertain_significance|single_nucleotide_variant|NM_012105.5(BACE2):c.695T>C_(p.Met232Thr)|not_specified|germline|773077427|1	BACE2	No
chr21	37472761	DYRK1A|Benign|single_nucleotide_variant|NM_001347721.2(DYRK1A):c.88A>G_(p.Met30Val)|DYRK1A-related_intellectual_disability_syndrome|germline|762466544|1	DYRK1A	No
chr21	37472761	DYRK1A|Benign|single_nucleotide_variant|NM_001347721.2(DYRK1A):c.88A>T_(p.Met30Leu)|DYRK1A-related_intellectual_disability_syndrome|germline|762466544|1	DYRK1A	No
chr21	33421512	IFNGR2|Uncertain_significance|single_nucleotide_variant|NM_005534.4(IFNGR2):c.239T>C_(p.Met80Thr)|Immunodeficiency_28|germline|775577939|1	IFNGR2	No
chr21	33268429	IL10RB|Uncertain_significance|single_nucleotide_variant|NM_000628.5(IL10RB):c.85A>G_(p.Met29Val)|Inflammatory_bowel_disease_25|Inborn_genetic_diseases|germline|975065416|2	IL10RB	No
chr22	37185380	C1QTNF6|Uncertain_significance|single_nucleotide_variant|NM_031910.4(C1QTNF6):c.127A>G_(p.Met43Val)|not_specified|germline|200314628|1	C1QTNF6	No
chr22	46297458	GTSE1|Uncertain_significance|single_nucleotide_variant|NM_016426.7(GTSE1):c.58A>G_(p.Met20Val)|not_specified|germline|1465030794|1	GTSE1	No
chr22	35383107	HMOX1|Uncertain_significance|single_nucleotide_variant|NM_002133.3(HMOX1):c.25A>T_(p.Met9Leu)|not_provided|germline|768435104|1	HMOX1	No
chr22	35383107	HMOX1|Uncertain_significance|single_nucleotide_variant|NM_002133.3(HMOX1):c.25A>C_(p.Met9Leu)|not_specified|germline|768435104|1	HMOX1	No
chr22	23894805	MIF|Uncertain_significance|single_nucleotide_variant|NM_002415.2(MIF):c.142A>G_(p.Met48Val)|not_specified|germline|372575900|1	MIF	No
chr22	23894805	MIF|Uncertain_significance|single_nucleotide_variant|NM_002415.2(MIF):c.142A>C_(p.Met48Leu)|not_specified|germline|-1|1	MIF	No
chr22	29483423	NEFH|Uncertain_significance|single_nucleotide_variant|NM_021076.4(NEFH):c.932T>C_(p.Met311Thr)|not_provided|NEFH-related_disorder|germline|1336235367|2	NEFH	No
chr22	29604083	NF2|Uncertain_significance|single_nucleotide_variant|NM_000268.4(NF2):c.85A>G_(p.Met29Val)|Neurofibromatosis,_type_2|Hereditary_cancer-predisposing_syndrome|germline|2064717331|2	NF2	No
chr22	29604085	NF2|Uncertain_significance|single_nucleotide_variant|NM_000268.4(NF2):c.87G>A_(p.Met29Ile)|Neurofibromatosis,_type_2|germline|2518227683|2	NF2	No
chr22	35809971	RBFOX2|Uncertain_significance|single_nucleotide_variant|NM_001349999.2(RBFOX2):c.271A>G_(p.Met91Val)|Inborn_genetic_diseases|not_provided|germline|151250267|2	RBFOX2	No
chr22	50201148	SELENOO|Uncertain_significance|single_nucleotide_variant|NM_031454.2(SELENOO):c.112A>G_(p.Met38Val)|not_specified|germline|1407906213|1	SELENOO	No
chr22	50526685	TYMP|Uncertain_significance|single_nucleotide_variant|NM_001953.5(TYMP):c.819G>A_(p.Met273Ile)|not_provided|germline|1190901146|1	TYMP	No
chr3	32502654	CMTM6|Uncertain_significance|single_nucleotide_variant|NM_017801.3(CMTM6):c.92T>C_(p.Met31Thr)|not_specified|germline|-1|1	CMTM6	No
chr3	33114202	CRTAP|Uncertain_significance|single_nucleotide_variant|NM_006371.5(CRTAP):c.125T>C_(p.Met42Thr)|Osteogenesis_imperfecta_type_7|Inborn_genetic_diseases|germline|761551356|2	CRTAP	No
chr3	41224535	CTNNB1|Likely_benign|single_nucleotide_variant|NM_001904.4(CTNNB1):c.23T>C_(p.Met8Thr)|Intellectual_disability|paternal|1559467552|1	CTNNB1	No
chr3	41224536	CTNNB1|Uncertain_significance|single_nucleotide_variant|NM_001904.4(CTNNB1):c.24G>A_(p.Met8Ile)|not_provided|germline|-1|1	CTNNB1	No
chr3	184257566	EEF1AKMT4-ECE2;ECE2;EEF1AKMT4|Uncertain_significance|single_nucleotide_variant|NM_014693.4(EEF1AKMT4-ECE2):c.290T>C_(p.Met97Thr)|not_specified|germline|-1|1	EEF1AKMT4-ECE2;ECE2;EEF1AKMT4	No
chr3	47504433	ELP6|Likely_benign|single_nucleotide_variant|NM_001031703.3(ELP6):c.220A>G_(p.Met74Val)|not_specified|germline|150166753|1	ELP6	No
chr3	58106829	FLNB|Conflicting_classifications_of_pathogenicity|single_nucleotide_variant|NM_001457.4(FLNB):c.1897A>G_(p.Met633Val)|not_provided|not_specified|germline|937051879|3	FLNB	No
chr3	158645775	GFM1|Uncertain_significance|single_nucleotide_variant|NM_024996.7(GFM1):c.228G>T_(p.Met76Ile)|not_provided|germline|746234485|1	GFM1	No
chr3	4627787	ITPR1|Uncertain_significance|single_nucleotide_variant|NM_001378452.1(ITPR1):c.188T>C_(p.Met63Thr)|not_specified|germline|370953766|1	ITPR1	No
chr3	122467373	KPNA1|Uncertain_significance|single_nucleotide_variant|NM_002264.4(KPNA1):c.186G>A_(p.Met62Ile)|not_specified|germline|-1|1	KPNA1	No
chr3	36993650	MLH1|Conflicting_classifications_of_pathogenicity|single_nucleotide_variant|NM_000249.4(MLH1):c.103A>G_(p.Met35Val)|Hereditary_cancer-predisposing_syndrome|Hereditary_nonpolyposis_colorectal_neoplasms|germline|876659691|2	MLH1	No
chr3	36993650	MLH1|Uncertain_significance|single_nucleotide_variant|NM_000249.4(MLH1):c.103A>C_(p.Met35Leu)|Hereditary_nonpolyposis_colorectal_neoplasms|germline|876659691|1	MLH1	No
chr3	36993651	MLH1|Pathogenic|single_nucleotide_variant|NM_000249.4(MLH1):c.104T>G_(p.Met35Arg)|not_provided|Lynch_syndrome|Hereditary_cancer-predisposing_syndrome|Carcinoma_of_colon|Colorectal_cancer,_hereditary_nonpolyposis,_type_2|germline;unknown|63749906|5	MLH1	No
chr3	36993651	MLH1|Likely_pathogenic|single_nucleotide_variant|NM_000249.4(MLH1):c.104T>A_(p.Met35Lys)|Hereditary_nonpolyposis_colorectal_neoplasms|Hereditary_nonpolyposis_colon_cancer|germline|63749906|2	MLH1	No
chr3	36993652	MLH1|Uncertain_significance|single_nucleotide_variant|NM_000249.4(MLH1):c.105G>T_(p.Met35Ile)|Hereditary_nonpolyposis_colorectal_neoplasms|germline|1553637382|1	MLH1	No
chr3	36993652	MLH1|Uncertain_significance|single_nucleotide_variant|NM_000249.4(MLH1):c.105G>A_(p.Met35Ile)|Hereditary_cancer-predisposing_syndrome|germline|-1|1	MLH1	No
chr3	42563625	SEC22C|Uncertain_significance|single_nucleotide_variant|NM_032970.4(SEC22C):c.244A>G_(p.Met82Val)|not_specified|germline|1271157865|1	SEC22C	No
chr3	10142007	VHL|Conflicting_classifications_of_pathogenicity|single_nucleotide_variant|NM_000551.4(VHL):c.160A>T_(p.Met54Leu)|Von_Hippel-Lindau_syndrome;Chuvash_polycythemia|Hereditary_cancer-predisposing_syndrome|germline|1696125033|2	VHL	No
chr3	10142008	VHL|Uncertain_significance|single_nucleotide_variant|NM_000551.4(VHL):c.161T>C_(p.Met54Thr)|Hereditary_cancer-predisposing_syndrome|germline|1575921544|1	VHL	No
chr3	10142008	VHL|Likely_pathogenic|single_nucleotide_variant|NM_000551.4(VHL):c.161T>G_(p.Met54Arg)|Von_Hippel-Lindau_syndrome;Chuvash_polycythemia|germline|1575921544|1	VHL	No
chr3	10142009	VHL|Likely_pathogenic|single_nucleotide_variant|NM_000551.4(VHL):c.162G>A_(p.Met54Ile)|Chuvash_polycythemia;Von_Hippel-Lindau_syndrome|germline|2125124863|1	VHL	No
chr3	101656118	ZBTB11|Uncertain_significance|single_nucleotide_variant|NM_014415.4(ZBTB11):c.2177T>A_(p.Met726Lys)|not_provided|germline|149242210|1	ZBTB11	No
chr4	15480729	CC2D2A|Conflicting_classifications_of_pathogenicity|single_nucleotide_variant|NM_001378615.1(CC2D2A):c.149T>A_(p.Met50Lys)|Joubert_syndrome;Meckel-Gruber_syndrome|Joubert_syndrome_9;Meckel_syndrome,_type_6;COACH_syndrome_2;Retinitis_pigmentosa_93|germline|765810643|2	CC2D2A	No
chr4	15480729	CC2D2A|Uncertain_significance|single_nucleotide_variant|NM_001378615.1(CC2D2A):c.149T>C_(p.Met50Thr)|Joubert_syndrome;Meckel-Gruber_syndrome|Inborn_genetic_diseases|germline|765810643|2	CC2D2A	No
chr4	1238320	CTBP1|Uncertain_significance|single_nucleotide_variant|NM_001012614.2(CTBP1):c.25A>G_(p.Met9Val)|not_provided|germline|2535200249|1	CTBP1	No
chr4	1238320	CTBP1|Uncertain_significance|single_nucleotide_variant|NM_001012614.2(CTBP1):c.25A>C_(p.Met9Leu)|not_provided|germline|2535200249|1	CTBP1	No
chr4	151760969	GATB|Uncertain_significance|single_nucleotide_variant|NM_004564.3(GATB):c.14T>C_(p.Met5Thr)|not_specified|germline|755794629|1	GATB	No
chr4	107990044	HADH|Uncertain_significance|single_nucleotide_variant|NM_005327.7(HADH):c.112A>G_(p.Met38Val)|not_provided|unknown|1734727324|1	HADH	No
chr4	107990044	HADH|Uncertain_significance|single_nucleotide_variant|NM_005327.7(HADH):c.112A>T_(p.Met38Leu)|Inborn_genetic_diseases|germline|-1|1	HADH	No
chr4	17577560	LAP3|Uncertain_significance|single_nucleotide_variant|NM_015907.3(LAP3):c.95T>G_(p.Met32Arg)|not_specified|germline|762408178|1	LAP3	No
chr4	150871393	LRBA|Uncertain_significance|single_nucleotide_variant|NM_001364905.1(LRBA):c.2319G>A_(p.Met773Ile)|Combined_immunodeficiency_due_to_LRBA_deficiency|Inborn_genetic_diseases|germline|143024610|2	LRBA	No
chr4	70958995	MOB1B|Uncertain_significance|single_nucleotide_variant|NM_173468.4(MOB1B):c.136A>G_(p.Met46Val)|not_specified|germline|762987346|1	MOB1B	No
chr4	168681393	PALLD|Uncertain_significance|single_nucleotide_variant|NM_001166108.2(PALLD):c.1149G>A_(p.Met383Ile)|not_specified|germline|2531574335|1	PALLD	No
chr4	8205303	SH3TC1|Uncertain_significance|single_nucleotide_variant|NM_018986.5(SH3TC1):c.109A>T_(p.Met37Leu)|not_specified|germline|-1|1	SH3TC1	No
chr4	67696683	UBA6|Uncertain_significance|single_nucleotide_variant|NM_018227.6(UBA6):c.96G>A_(p.Met32Ile)|not_specified|germline|142985596|1	UBA6	No
chr4	185422547	UFSP2|Uncertain_significance|single_nucleotide_variant|NM_018359.5(UFSP2):c.20T>C_(p.Met7Thr)|not_specified|germline|779376444|1	UFSP2	No
chr5	38451402	EGFLAM|Uncertain_significance|single_nucleotide_variant|NM_152403.4(EGFLAM):c.2631G>A_(p.Met877Ile)|not_specified|germline|147320207|1	EGFLAM	No
chr5	177404266	F12|Uncertain_significance|single_nucleotide_variant|NM_000505.4(F12):c.948G>T_(p.Met316Ile)|Inborn_genetic_diseases|germline|-1|1	F12	No
chr5	55954946	IL6ST|Uncertain_significance|single_nucleotide_variant|NM_002184.4(IL6ST):c.1314G>A_(p.Met438Ile)|not_provided|germline|1193241552|1	IL6ST	No
chr5	55954947	IL6ST|Uncertain_significance|single_nucleotide_variant|NM_002184.4(IL6ST):c.1313T>A_(p.Met438Lys)|not_provided|germline|753640809|1	IL6ST	No
chr5	38530588	LIFR|Uncertain_significance|single_nucleotide_variant|NM_001127671.2(LIFR):c.60G>C_(p.Met20Ile)|Inborn_genetic_diseases|not_provided|St√ºve-Wiedemann_syndrome_1|germline|111432615|3	LIFR	No
chr5	38530590	LIFR|Uncertain_significance|single_nucleotide_variant|NM_001127671.2(LIFR):c.58A>G_(p.Met20Val)|Inborn_genetic_diseases|germline|2531145446|1	LIFR	No
chr5	135335071	MACROH2A1|Uncertain_significance|single_nucleotide_variant|NM_138610.3(MACROH2A1):c.1024A>G_(p.Met342Val)|not_specified|germline|749461053|1	MACROH2A1	No
chr5	32780787	NPR3|Uncertain_significance|single_nucleotide_variant|NM_001204375.2(NPR3):c.1261A>G_(p.Met421Val)|not_provided|germline|755975308|1	NPR3	No
chr5	163457067	NUDCD2|Uncertain_significance|single_nucleotide_variant|NM_145266.6(NUDCD2):c.252G>A_(p.Met84Ile)|not_specified|germline|150010030|1	NUDCD2	No
chr5	41794058	OXCT1|Uncertain_significance|single_nucleotide_variant|NM_000436.4(OXCT1):c.1193T>C_(p.Met398Thr)|not_provided|germline|1746057544|2	OXCT1	No
chr5	41794059	OXCT1|Uncertain_significance|single_nucleotide_variant|NM_000436.4(OXCT1):c.1192A>G_(p.Met398Val)|Inborn_genetic_diseases|germline|-1|1	OXCT1	No
chr5	240468	SDHA|Uncertain_significance|single_nucleotide_variant|NM_004168.4(SDHA):c.1543A>G_(p.Met515Val)|Hereditary_cancer-predisposing_syndrome|Paragangliomas_5;Mitochondrial_complex_II_deficiency,_nuclear_type_1|germline|1736069297|2	SDHA	No
chr5	240469	SDHA|Uncertain_significance|single_nucleotide_variant|NM_004168.4(SDHA):c.1544T>C_(p.Met515Thr)|Hereditary_cancer-predisposing_syndrome|germline|2477398704|1	SDHA	No
chr5	240470	SDHA|Uncertain_significance|single_nucleotide_variant|NM_004168.4(SDHA):c.1545G>T_(p.Met515Ile)|Mitochondrial_complex_II_deficiency,_nuclear_type_1;Paragangliomas_5|germline|1736069479|1	SDHA	No
chr5	240470	SDHA|Uncertain_significance|single_nucleotide_variant|NM_004168.4(SDHA):c.1545G>A_(p.Met515Ile)|Paragangliomas_5;Mitochondrial_complex_II_deficiency,_nuclear_type_1|Hereditary_cancer-predisposing_syndrome|germline|1736069479|2	SDHA	No
chr5	250995	SDHA|Uncertain_significance|single_nucleotide_variant|NM_004168.4(SDHA):c.1555A>G_(p.Met519Val)|Mitochondrial_complex_II_deficiency,_nuclear_type_1;Paragangliomas_5|Hereditary_cancer-predisposing_syndrome|germline|2126631942|2	SDHA	No
chr5	250996	SDHA|Uncertain_significance|single_nucleotide_variant|NM_004168.4(SDHA):c.1556T>A_(p.Met519Lys)|not_provided|germline|377706701|1	SDHA	No
chr5	250996	SDHA|Uncertain_significance|single_nucleotide_variant|NM_004168.4(SDHA):c.1556T>C_(p.Met519Thr)|Hereditary_cancer-predisposing_syndrome|germline|377706701|1	SDHA	No
chr5	250997	SDHA|Uncertain_significance|single_nucleotide_variant|NM_004168.4(SDHA):c.1557G>A_(p.Met519Ile)|Paragangliomas_5;Mitochondrial_complex_II_deficiency,_nuclear_type_1|germline|2126631954|1	SDHA	No
chr5	65720746	SGTB|Uncertain_significance|single_nucleotide_variant|NM_019072.3(SGTB):c.62T>C_(p.Met21Thr)|not_specified|germline|142825509|1	SGTB	No
chr5	36676985	SLC1A3|Uncertain_significance|single_nucleotide_variant|NM_004172.5(SLC1A3):c.661A>G_(p.Met221Val)|not_provided|germline|-1|1	SLC1A3	No
chr5	61472909	ZSWIM6|Uncertain_significance|single_nucleotide_variant|NM_020928.2(ZSWIM6):c.905T>G_(p.Met302Arg)|not_provided|germline|2112184748|1	ZSWIM6	No
chr6	156778390	ARID1B|Uncertain_significance|single_nucleotide_variant|NM_001374828.1(ARID1B):c.710T>G_(p.Met237Arg)|Inborn_genetic_diseases|germline|1778841230|1	ARID1B	No
chr6	156778390	ARID1B|Uncertain_significance|single_nucleotide_variant|NM_001374828.1(ARID1B):c.710T>A_(p.Met237Lys)|not_provided|germline|1778841230|1	ARID1B	No
chr6	32974574	BRD2|Uncertain_significance|single_nucleotide_variant|NM_005104.4(BRD2):c.142A>G_(p.Met48Val)|not_specified|germline|-1|1	BRD2	No
chr6	32974575	BRD2|Uncertain_significance|single_nucleotide_variant|NM_005104.4(BRD2):c.143T>C_(p.Met48Thr)|not_specified|germline|1161629101|1	BRD2	No
chr6	47503417	CD2AP|Uncertain_significance|single_nucleotide_variant|NM_012120.3(CD2AP):c.142A>G_(p.Met48Val)|not_provided|germline|770594307|1	CD2AP	No
chr6	47503418	CD2AP|Uncertain_significance|single_nucleotide_variant|NM_012120.3(CD2AP):c.143T>C_(p.Met48Thr)|Focal_segmental_glomerulosclerosis_3,_susceptibility_to|germline|-1|1	CD2AP	No
chr6	4133623	ECI2|Likely_benign|single_nucleotide_variant|NM_206836.3(ECI2):c.139A>G_(p.Met47Val)|not_specified|germline|142020884|1	ECI2	No
chr6	4133671	ECI2|Likely_benign|single_nucleotide_variant|NM_206836.3(ECI2):c.91A>G_(p.Met31Val)|not_specified|germline|370499686|1	ECI2	No
chr6	4133671	ECI2|Likely_benign|single_nucleotide_variant|NM_206836.3(ECI2):c.91A>C_(p.Met31Leu)|not_specified|germline|-1|1	ECI2	No
chr6	131808192	ENPP1|Uncertain_significance|single_nucleotide_variant|NM_006208.3(ENPP1):c.157A>G_(p.Met53Val)|Arterial_calcification,_generalized,_of_infancy,_1|Hypophosphatemic_rickets,_autosomal_recessive,_2|germline|1328207700|1	ENPP1	No
chr6	1610565	FOXC1|Uncertain_significance|single_nucleotide_variant|NM_001453.3(FOXC1):c.120G>T_(p.Met40Ile)|Inborn_genetic_diseases|germline|-1|1	FOXC1	No
chr6	96897728	NDUFAF4|Uncertain_significance|single_nucleotide_variant|NM_014165.4(NDUFAF4):c.74T>C_(p.Met25Thr)|Inborn_genetic_diseases|germline|2483239134|1	NDUFAF4	No
chr6	43024996	RRP36|Uncertain_significance|single_nucleotide_variant|NM_033112.4(RRP36):c.142A>G_(p.Met48Val)|not_specified|germline|753224465|1	RRP36	No
chr6	44255328	SLC35B2|Uncertain_significance|single_nucleotide_variant|NM_178148.4(SLC35B2):c.677T>C_(p.Met226Thr)|not_specified|germline|770946830|1	SLC35B2	No
chr6	21594721	SOX4|Uncertain_significance|single_nucleotide_variant|NM_003107.3(SOX4):c.187A>G_(p.Met63Val)|not_specified|germline|-1|1	SOX4	No
chr6	85618936	SYNCRIP|Uncertain_significance|single_nucleotide_variant|NM_006372.5(SYNCRIP):c.1162A>G_(p.Met388Val)|not_provided|germline|-1|1	SYNCRIP	No
chr6	33313407	TAPBP|Uncertain_significance|single_nucleotide_variant|NM_003190.5(TAPBP):c.279G>A_(p.Met93Ile)|MHC_class_I_deficiency|germline|1479417005|1	TAPBP	No
chr6	33313409	TAPBP|Uncertain_significance|single_nucleotide_variant|NM_003190.5(TAPBP):c.277A>G_(p.Met93Val)|MHC_class_I_deficiency|germline|768120968|1	TAPBP	No
chr7	117381034	ASZ1|Uncertain_significance|single_nucleotide_variant|NM_130768.3(ASZ1):c.922A>G_(p.Met308Val)|not_specified|germline|2485474542|1	ASZ1	No
chr7	116526590	CAV1|Uncertain_significance|single_nucleotide_variant|NM_001753.5(CAV1):c.96G>A_(p.Met32Ile)|Congenital_generalized_lipodystrophy_type_3;Partial_lipodystrophy,_congenital_cataracts,_and_neurodegeneration_syndrome;Pulmonary_hypertension,_primary,_3|germline|-1|1	CAV1	No
chr7	92833164	CDK6|Uncertain_significance|single_nucleotide_variant|NM_001145306.2(CDK6):c.160A>G_(p.Met54Val)|not_specified|germline|1394553206|1	CDK6	No
chr7	138001614	CREB3L2|Uncertain_significance|single_nucleotide_variant|NM_194071.4(CREB3L2):c.92T>A_(p.Met31Lys)|not_specified|germline|147545797|1	CREB3L2	No
chr7	6446013	DAGLB|Uncertain_significance|single_nucleotide_variant|NM_139179.4(DAGLB):c.187A>G_(p.Met63Val)|not_specified|germline|756285755|1	DAGLB	No
chr7	729674	DNAAF5|Uncertain_significance|single_nucleotide_variant|NM_017802.4(DNAAF5):c.607A>G_(p.Met203Val)|Primary_ciliary_dyskinesia|germline|1194482161|1	DNAAF5	No
chr7	2379159	EIF3B|Uncertain_significance|single_nucleotide_variant|NM_001037283.2(EIF3B):c.2258T>C_(p.Met753Thr)|not_specified|germline|2533916441|1	EIF3B	No
chr7	30595084	GARS1|Uncertain_significance|single_nucleotide_variant|NM_002047.4(GARS1):c.163A>G_(p.Met55Val)|not_provided|Charcot-Marie-Tooth_disease_type_2|germline|900324585|2	GARS1	No
chr7	30595085	GARS1|Uncertain_significance|single_nucleotide_variant|NM_002047.4(GARS1):c.164T>C_(p.Met55Thr)|Charcot-Marie-Tooth_disease_type_2|germline|2534280878|1	GARS1	No
chr7	128405862	IMPDH1|Uncertain_significance|single_nucleotide_variant|NM_000883.4(IMPDH1):c.258G>A_(p.Met86Ile)|not_provided|germline|1213210180|1	IMPDH1	No
chr7	128405864	IMPDH1|Likely_pathogenic|single_nucleotide_variant|NM_000883.4(IMPDH1):c.256A>G_(p.Met86Val)|Retinitis_pigmentosa_10|germline|-1|1	IMPDH1	No
chr7	23106135	KLHL7|Uncertain_significance|single_nucleotide_variant|NM_001031710.3(KLHL7):c.109A>T_(p.Met37Leu)|not_provided|germline|-1|1	KLHL7	No
chr7	23106136	KLHL7|Uncertain_significance|single_nucleotide_variant|NM_001031710.3(KLHL7):c.110T>C_(p.Met37Thr)|Inborn_genetic_diseases|germline|772318385|1	KLHL7	No
chr7	116699200	MET|Uncertain_significance|single_nucleotide_variant|NM_000245.4(MET):c.116T>C_(p.Met39Thr)|Hereditary_cancer-predisposing_syndrome|Renal_cell_carcinoma|germline|879254330|2	MET	No
chr7	116699200	MET|Uncertain_significance|single_nucleotide_variant|NM_000245.4(MET):c.116T>A_(p.Met39Lys)|Renal_cell_carcinoma|germline|879254330|1	MET	No
chr7	116699201	MET|Uncertain_significance|single_nucleotide_variant|NM_000245.4(MET):c.117G>A_(p.Met39Ile)|Renal_cell_carcinoma|Hereditary_cancer-predisposing_syndrome|germline|2116580621|2	MET	No
chr7	131504440	PODXL|Uncertain_significance|single_nucleotide_variant|NM_001018111.3(PODXL):c.1548G>A_(p.Met516Ile)|not_provided|germline|-1|1	PODXL	No
chr7	26364544	SNX10|Uncertain_significance|single_nucleotide_variant|NM_013322.3(SNX10):c.121A>G_(p.Met41Val)|not_provided|germline|2536151004|1	SNX10	No
chr7	26365088	SNX10|Uncertain_significance|single_nucleotide_variant|NM_013322.3(SNX10):c.254T>C_(p.Met85Thr)|Inborn_genetic_diseases|germline|770551857|1	SNX10	No
chr7	66941937	TMEM248|Uncertain_significance|single_nucleotide_variant|NM_017994.5(TMEM248):c.72G>A_(p.Met24Ile)|not_specified|germline|2536879170|1	TMEM248	No
chr7	98915753	TRRAP|Uncertain_significance|single_nucleotide_variant|NM_001375524.1(TRRAP):c.2230A>G_(p.Met744Val)|not_provided|germline|1415048370|1	TRRAP	No
chr7	76358729	YWHAG|Uncertain_significance|single_nucleotide_variant|NM_012479.4(YWHAG):c.80T>G_(p.Met27Arg)|Developmental_and_epileptic_encephalopathy,_56|not_provided|germline;inherited|2115666932|2	YWHAG	No
chr7	99619628	ZSCAN25|Uncertain_significance|single_nucleotide_variant|NM_145115.3(ZSCAN25):c.22A>G_(p.Met8Val)|not_specified|germline|760714597|1	ZSCAN25	No
chr7	99619629	ZSCAN25|Uncertain_significance|single_nucleotide_variant|NM_145115.3(ZSCAN25):c.23T>C_(p.Met8Thr)|not_specified|germline|-1|1	ZSCAN25	No
chr8	140556222	AGO2|Pathogenic|single_nucleotide_variant|NM_012154.5(AGO2):c.1091T>C_(p.Met364Thr)|Lessel-Kreienkamp_syndrome|germline|2073092234|1	AGO2	No
chr8	6708851	AGPAT5|Uncertain_significance|single_nucleotide_variant|NM_018361.5(AGPAT5):c.183G>T_(p.Met61Ile)|not_specified|germline|777969983|1	AGPAT5	No
chr8	18069847	ASAH1|Uncertain_significance|single_nucleotide_variant|NM_177924.5(ASAH1):c.248T>A_(p.Met83Lys)|not_provided|germline|758440655|1	ASAH1	No
chr8	26391265	BNIP3L|Uncertain_significance|single_nucleotide_variant|NM_004331.3(BNIP3L):c.123G>A_(p.Met41Ile)|not_specified|germline|1243069267|1	BNIP3L	No
chr8	23246786	CHMP7|Uncertain_significance|single_nucleotide_variant|NM_152272.5(CHMP7):c.91A>C_(p.Met31Leu)|not_specified|germline|754334360|1	CHMP7	No
chr8	143586845	EEF1D|Likely_pathogenic|single_nucleotide_variant|NM_001130053.5(EEF1D):c.1099A>G_(p.Met367Val)|Moyamoya_angiopathy|de_novo|1826751784|1	EEF1D	No
chr8	43056498	FNTA|Uncertain_significance|single_nucleotide_variant|NM_002027.3(FNTA):c.152T>C_(p.Met51Thr)|not_specified|germline|1279936571|1	FNTA	No
chr8	144083198	GPAA1|Conflicting_classifications_of_pathogenicity|single_nucleotide_variant|NM_003801.4(GPAA1):c.149T>A_(p.Met50Lys)|not_provided|Glycosylphosphatidylinositol_biosynthesis_defect_15|not_specified|germline;unknown|200581623|5	GPAA1	No
chr8	133248743	NDRG1|Uncertain_significance|single_nucleotide_variant|NM_006096.4(NDRG1):c.727A>G_(p.Met243Val)|not_provided|Charcot-Marie-Tooth_disease_type_4|Inborn_genetic_diseases|germline|767505621|3	NDRG1	No
chr8	95025105	NDUFAF6|Uncertain_significance|single_nucleotide_variant|NM_152416.4(NDUFAF6):c.97A>G_(p.Met33Val)|not_provided|germline|570923866|3	NDUFAF6	No
chr8	11779645	NEIL2|Uncertain_significance|single_nucleotide_variant|NM_145043.4(NEIL2):c.186G>T_(p.Met62Ile)|not_specified|germline|-1|1	NEIL2	No
chr8	22589598	PDLIM2|Uncertain_significance|single_nucleotide_variant|NM_001368120.1(PDLIM2):c.620T>C_(p.Met207Thr)|not_specified|germline|-1|1	PDLIM2	No
chr8	98127690	POP1|Uncertain_significance|single_nucleotide_variant|NM_001145860.2(POP1):c.238A>T_(p.Met80Leu)|Inborn_genetic_diseases|germline|766507832|1	POP1	No
chr8	98127691	POP1|Uncertain_significance|single_nucleotide_variant|NM_001145860.2(POP1):c.239T>A_(p.Met80Lys)|not_provided|Inborn_genetic_diseases|germline|369676489|2	POP1	No
chr8	96593508	SDC2|Uncertain_significance|single_nucleotide_variant|NM_002998.4(SDC2):c.89T>A_(p.Met30Lys)|not_specified|germline|370731563|1	SDC2	No
chr8	144413369	SLC39A4|Benign|single_nucleotide_variant|NM_130849.4(SLC39A4):c.1495A>G_(p.Met499Val)|Hereditary_acrodermatitis_enteropathica|not_provided|germline|145832695|4	SLC39A4	No
chr8	144359354	SLC52A2|Uncertain_significance|single_nucleotide_variant|NM_001363118.2(SLC52A2):c.61A>T_(p.Met21Leu)|not_provided|germline|2489035331|1	SLC52A2	No
chr8	144359355	SLC52A2|Uncertain_significance|single_nucleotide_variant|NM_001363118.2(SLC52A2):c.62T>A_(p.Met21Lys)|Brown-Vialetto-van_Laere_syndrome_2|germline|2489035359|1	SLC52A2	No
chr8	144359356	SLC52A2|Uncertain_significance|single_nucleotide_variant|NM_001363118.2(SLC52A2):c.63G>T_(p.Met21Ile)|Brown-Vialetto-van_Laere_syndrome_2|germline|764635442|1	SLC52A2	No
chr8	17558336	SLC7A2|Uncertain_significance|single_nucleotide_variant|NM_001370338.1(SLC7A2):c.1237A>G_(p.Met413Val)|not_specified|germline|-1|1	SLC7A2	No
chr8	70608106	TRAM1|Uncertain_significance|single_nucleotide_variant|NM_014294.6(TRAM1):c.94A>G_(p.Met32Val)|not_specified|germline|1817791860|1	TRAM1	No
chr8	116766764	UTP23|Uncertain_significance|single_nucleotide_variant|NM_032334.3(UTP23):c.161T>G_(p.Met54Arg)|not_specified|germline|537971398|1	UTP23	No
chr9	32987762	APTX|Uncertain_significance|single_nucleotide_variant|NM_001195248.2(APTX):c.265A>G_(p.Met89Val)|Inborn_genetic_diseases|germline|-1|1	APTX	No
chr9	16727892	BNC2|Uncertain_significance|single_nucleotide_variant|NM_017637.6(BNC2):c.235A>G_(p.Met79Val)|Inborn_genetic_diseases|germline|765171685|1	BNC2	No
chr9	128190701	CIZ1|Likely_benign|single_nucleotide_variant|NM_001131016.2(CIZ1):c.157A>G_(p.Met53Val)|not_specified|germline|2538877421|1	CIZ1	No
chr9	137716634	EHMT1|Uncertain_significance|single_nucleotide_variant|NM_024757.5(EHMT1):c.94A>G_(p.Met32Val)|Kleefstra_syndrome_1|not_provided|germline|762798813|2	EHMT1	No
chr9	137716635	EHMT1|Uncertain_significance|single_nucleotide_variant|NM_024757.5(EHMT1):c.95T>C_(p.Met32Thr)|Kleefstra_syndrome_1|germline|1564627371|1	EHMT1	No
chr9	121326572	GSN|Uncertain_significance|single_nucleotide_variant|NM_198252.3(GSN):c.1477A>T_(p.Met493Leu)|Inborn_genetic_diseases|not_provided|germline|757093131|2	GSN	No
chr9	137087110	MAN1B1|Uncertain_significance|single_nucleotide_variant|NM_016219.5(MAN1B1):c.111G>C_(p.Met37Ile)|Inborn_genetic_diseases|germline|758307540|1	MAN1B1	No
chr9	137107370	MAN1B1|Uncertain_significance|single_nucleotide_variant|NM_016219.5(MAN1B1):c.1687A>G_(p.Met563Val)|Rafiq_syndrome|Inborn_genetic_diseases|germline|770987752|2	MAN1B1	No
chr9	34372841	MYORG|Likely_pathogenic|single_nucleotide_variant|NM_020702.5(MYORG):c.103A>G_(p.Met35Val)|Basal_ganglia_calcification,_idiopathic,_7,_autosomal_recessive|unknown|765483979|1	MYORG	No
chr9	131506202	POMT1|Uncertain_significance|single_nucleotide_variant|NM_001077365.2(POMT1):c.211A>G_(p.Met71Val)|Inborn_genetic_diseases|germline|2539055898|1	POMT1	No
chr9	129142446	PTPA|Pathogenic|single_nucleotide_variant|NM_178000.3(PTPA):c.788T>G_(p.Met263Arg)|Parkinson_disease_25,_autosomal_recessive_early-onset,_with_impaired_intellectual_development|germline|1564202579|1	PTPA	No
chrX	153726110	ABCD1|Uncertain_significance|single_nucleotide_variant|NM_000033.4(ABCD1):c.844A>G_(p.Met282Val)|Inborn_genetic_diseases|germline|2091711609|1	ABCD1	No
chrX	153726110	ABCD1|Uncertain_significance|single_nucleotide_variant|NM_000033.4(ABCD1):c.844A>T_(p.Met282Leu)|not_specified|germline|-1|1	ABCD1	No
chrX	155061979	CMC4|Uncertain_significance|single_nucleotide_variant|NM_001018024.3(CMC4):c.71T>C_(p.Met24Thr)|not_specified|germline|2524035326|1	CMC4	No
chrX	70479194	DLG3|Uncertain_significance|single_nucleotide_variant|NM_021120.4(DLG3):c.1450A>G_(p.Met484Val)|Inborn_genetic_diseases|germline|2519813818|1	DLG3	No
chrX	31134137	DMD|Uncertain_significance|single_nucleotide_variant|NM_004006.3(DMD):c.10979T>G_(p.Met3660Arg)|Duchenne_muscular_dystrophy|germline|2034871943|1	DMD	No
chrX	31134138	DMD|Uncertain_significance|single_nucleotide_variant|NM_004006.3(DMD):c.10978A>G_(p.Met3660Val)|Cardiovascular_phenotype|germline|746893659|1	DMD	No
chrX	31180400	DMD|Uncertain_significance|single_nucleotide_variant|NM_004006.3(DMD):c.10056G>A_(p.Met3352Ile)|Duchenne_muscular_dystrophy|germline|-1|1	DMD	No
chrX	31180400	DMD|Uncertain_significance|single_nucleotide_variant|NM_004006.3(DMD):c.10056G>T_(p.Met3352Ile)|Duchenne_muscular_dystrophy|germline|-1|1	DMD	No
chrX	154379972	EMD|Uncertain_significance|single_nucleotide_variant|NM_000117.3(EMD):c.218T>C_(p.Met73Thr)|X-linked_Emery-Dreifuss_muscular_dystrophy|germline|2148128327|1	EMD	No
chrX	154371162	FLNA|Uncertain_significance|single_nucleotide_variant|NM_001110556.2(FLNA):c.84G>C_(p.Met28Ile)|Melnick-Needles_syndrome;Oto-palato-digital_syndrome,_type_II;Heterotopia,_periventricular,_X-linked_dominant;Frontometaphyseal_dysplasia|germline|1603363939|1	FLNA	No
chrX	154371164	FLNA|Pathogenic|single_nucleotide_variant|NM_001110556.2(FLNA):c.82A>G_(p.Met28Val)|Heterotopia,_periventricular,_X-linked_dominant|de_novo|1557180226|1	FLNA	No
chrX	101407778	GLA|Pathogenic|single_nucleotide_variant|NM_000169.3(GLA):c.126G>C_(p.Met42Ile)|not_provided|germline|1569306108|1	GLA	No
chrX	101407779	GLA|Pathogenic/Likely_pathogenic|single_nucleotide_variant|NM_000169.3(GLA):c.125T>C_(p.Met42Thr)|Fabry_disease|not_provided|germline;unknown|398123201|5	GLA	No
chrX	101407780	GLA|Pathogenic/Likely_pathogenic|single_nucleotide_variant|NM_000169.3(GLA):c.124A>C_(p.Met42Leu)|not_provided|Fabry_disease|germline|797044613|7	GLA	No
chrX	101407780	GLA|Pathogenic|single_nucleotide_variant|NM_000169.3(GLA):c.124A>G_(p.Met42Val)|not_provided|Fabry_disease|GLA-related_disorder|germline|797044613|4	GLA	No
chrX	72572682	HDAC8|Uncertain_significance|single_nucleotide_variant|NM_018486.3(HDAC8):c.80T>C_(p.Met27Thr)|Inborn_genetic_diseases|germline|782377649|1	HDAC8	No
chrX	45053834	KDM6A|Uncertain_significance|single_nucleotide_variant|NM_001291415.2(KDM6A):c.754A>C_(p.Met252Leu)|Kabuki_syndrome_2|germline|-1|1	KDM6A	No
chrX	153868581	L1CAM|Uncertain_significance|single_nucleotide_variant|NM_001278116.2(L1CAM):c.1526T>G_(p.Met509Arg)|Inborn_genetic_diseases|germline|1182039468|1	L1CAM	No
chrX	129576507	OCRL|Uncertain_significance|single_nucleotide_variant|NM_000276.4(OCRL):c.2070G>C_(p.Met690Ile)|Nephrolithiasis/nephrocalcinosis|germline|370581903|1	OCRL	No
chrX	13735254	OFD1|Uncertain_significance|single_nucleotide_variant|NM_003611.3(OFD1):c.19A>T_(p.Met7Leu)|Joubert_syndrome;Orofaciodigital_syndrome_I|germline|-1|1	OFD1	No
chrX	13735254	OFD1|Uncertain_significance|single_nucleotide_variant|NM_003611.3(OFD1):c.19A>G_(p.Met7Val)|Joubert_syndrome;Orofaciodigital_syndrome_I|germline|-1|1	OFD1	No
chrX	48923913	OTUD5|Uncertain_significance|single_nucleotide_variant|NM_001136157.2(OTUD5):c.1403T>C_(p.Met468Thr)|Inborn_genetic_diseases|not_provided|germline|2519712081|2	OTUD5	No
chrX	119236634	PGRMC1|Uncertain_significance|single_nucleotide_variant|NM_006667.5(PGRMC1):c.271A>T_(p.Met91Leu)|not_specified|germline|754289545|1	PGRMC1	No
chrX	119236635	PGRMC1|Likely_pathogenic|single_nucleotide_variant|NM_006667.5(PGRMC1):c.272T>C_(p.Met91Thr)|Genetic_non-acquired_premature_ovarian_failure|unknown|776947628|1	PGRMC1	No
chrX	46853494	RP2|Benign|single_nucleotide_variant|NM_006915.3(RP2):c.121A>G_(p.Met41Val)|not_provided|germline|141869514|1	RP2	No
chrX	46853495	RP2|Likely_benign|single_nucleotide_variant|NM_006915.3(RP2):c.122T>C_(p.Met41Thr)|not_provided|germline|782356034|1	RP2	No
chrX	46853496	RP2|Benign|single_nucleotide_variant|NM_006915.3(RP2):c.123G>A_(p.Met41Ile)|not_provided|germline|145720330|1	RP2	No
chrX	129518386	SMARCA1|Uncertain_significance|single_nucleotide_variant|NM_001282874.2(SMARCA1):c.236T>C_(p.Met79Thr)|not_specified|germline|754000297|1	SMARCA1	No
chrX	119574957	UBE2A|Uncertain_significance|single_nucleotide_variant|NM_003336.4(UBE2A):c.101T>C_(p.Met34Thr)|Inborn_genetic_diseases|germline|2520616316|1	UBE2A	No
