# Supplementary material for: Alternative start codon selection shapes mitochondrial function and rare human diseases
Source: Mol Cell. Author manuscript; Available in PMC 2025 Dec 20. (PMC12718117; doi:10.1016/j.molcel.2025.10.013)
Supplement: MMC5 [file NIHMS2117943-supplement-MMC5.xlsx]

## Sheet: Truncation_level_results
GeneSymbol	AnnotatedIsoformLocalization	DifferentiallyLocalizedTruncation	total_missense_variants	missense_variants_with_localization_change	total_frameshift_mutations	total_nonsense_mutations	frameshift_variant_ids	nonsense_variant_ids	frameshift_or_nonsense_variant_ids	missense_variant_ids
TFRC	Cell membrane|Golgi apparatus	1	146	36	0	1		VCV003031431	VCV003031431	VCV003708152,VCV003673763,VCV003700391,VCV001516092,VCV003010982,VCV003689851,VCV001584510,VCV001969541,VCV002787302,VCV002759134,VCV003455721,VCV002528671,VCV002999496,VCV002296465,VCV003968002,VCV003806338,VCV002768070,VCV002728012,VCV001981704,VCV001470899,VCV002454187,VCV001470242,VCV003612256,VCV003703959,VCV002129530,VCV002910180,VCV002999809,VCV001472363,VCV003605303,VCV002970768,VCV003010…
GEMIN4	Cytoplasm|Nucleus	0	165	20	3	5	VCV003068098,VCV002817494,VCV003774245	VCV001028001,VCV003365884,VCV001810118,VCV001938180,VCV002504450	VCV001028001,VCV003365884,VCV003068098,VCV001810118,VCV001938180,VCV002817494,VCV002504450,VCV003774245	VCV003281192,VCV002432103,VCV002294569,VCV003099361,VCV002296124,VCV002298714,VCV002286376,VCV003281190,VCV003899144,VCV002378741,VCV003099349,VCV001185310,VCV003281191,VCV003853392,VCV002382520,VCV003519636,VCV002317593,VCV003519652,VCV003051179,VCV003853384,VCV002432102,VCV002358578,VCV000780322,VCV000768808,VCV003901556,VCV003519643,VCV003519640,VCV003519649,VCV002248816,VCV000932348,VCV003099…
ATP2A2	Cell membrane|Endoplasmic reticulum	1	126	19	17	10	VCV000987228,VCV002690548,VCV003359254,VCV001323820,VCV002831942,VCV002705845,VCV003359251,VCV003359248,VCV000280355,VCV003722093,VCV001071045,VCV002627605,VCV003359259,VCV000280566,VCV003359257,VCV000986891,VCV003359247	VCV000017790,VCV003657086,VCV000419479,VCV002823827,VCV000420103,VCV000017797,VCV003359246,VCV002813682,VCV003359258,VCV000988560	VCV000017790,VCV000419479,VCV000280355,VCV003722093,VCV001071045,VCV002627605,VCV003359259,VCV003359258,VCV003359257,VCV003359254,VCV002831942,VCV002705845,VCV003359251,VCV000280566,VCV003359248,VCV000987228,VCV002823827,VCV000017797,VCV003359246,VCV002813682,VCV000988560,VCV003359247,VCV002690548,VCV003657086,VCV000420103,VCV001323820,VCV000986891	VCV000806939,VCV000807380,VCV000307160,VCV003370805,VCV003774929,VCV001720887,VCV003574249,VCV003805696,VCV003456362,VCV002859247,VCV003456352,VCV003359260,VCV002735967,VCV000883129,VCV003239397,VCV000017794,VCV001897365,VCV003456390,VCV002159516,VCV002838253,VCV003456406,VCV000880539,VCV001098615,VCV003777401,VCV002295036,VCV003721192,VCV003359253,VCV000379925,VCV000373006,VCV000427028,VCV003723…
CENPV	Cytoplasm|Nucleus	1	18	10	0	0				VCV003265956,VCV002284177,VCV003142444,VCV002463015,VCV002408777,VCV003142447,VCV003142445,VCV003142443,VCV003490438,VCV003831615,VCV002204433,VCV002372415,VCV002396310,VCV000736394,VCV003490439,VCV002222213,VCV002493765,VCV002345449
KIAA0825	Cytoplasm|Golgi apparatus	1	13	9	1	0	VCV003764260		VCV003764260	VCV002276795,VCV002302831,VCV003056746,VCV003114127,VCV003114126,VCV003533467,VCV003533464,VCV003114129,VCV003114128,VCV002256989,VCV003863691,VCV002443829,VCV003863690
INCENP	Nucleus	1	74	9	0	0				VCV002224861,VCV003529002,VCV002338473,VCV002271692,VCV002608739,VCV002509565,VCV002254928,VCV002229932,VCV003109638,VCV002494663,VCV003529013,VCV003529015,VCV003860494,VCV002477822,VCV002589532,VCV003109635,VCV003109634,VCV002360578,VCV003109616,VCV003109613,VCV002243517,VCV003529025,VCV002362993,VCV002390611,VCV002283848,VCV003529021,VCV002532610,VCV003285993,VCV003285991,VCV003109618,VCV002376…
GDE1	Mitochondrion|Endoplasmic reticulum	1	10	8	0	0				VCV003099201,VCV003099202,VCV003099205,VCV002459459,VCV003519504,VCV003099208,VCV002233346,VCV003519505,VCV002316700,VCV002326130
PNPO	Cytoplasm|Mitochondrion	1	17	8	2	0	VCV002882403,VCV003582203		VCV003582203,VCV002882403	VCV001395577,VCV001406608,VCV000854911,VCV000502681,VCV000892041,VCV001305230,VCV000206457,VCV000409831,VCV002084841,VCV000546398,VCV000536261,VCV000860000,VCV000837538,VCV000206456,VCV000206439,VCV000392472,VCV000642446
LBR	Nucleus	1	61	7	2	3	VCV001441841,VCV000100902	VCV001676661,VCV000224876,VCV002151919	VCV001441841,VCV002151919,VCV000100902,VCV001676661,VCV000224876	VCV001433839,VCV001412684,VCV003009810,VCV002955419,VCV003290225,VCV003600710,VCV003021531,VCV002002965,VCV003384909,VCV000877058,VCV003290223,VCV003537433,VCV001427093,VCV003118004,VCV000874269,VCV001909968,VCV000009530,VCV001702450,VCV002718379,VCV003537437,VCV002394348,VCV001488598,VCV003866586,VCV001983251,VCV003633773,VCV002989935,VCV002070127,VCV003118005,VCV000295948,VCV000295947,VCV002225…
NSF	Cytoplasm|Nucleus	1	15	7	0	0				VCV003769884,VCV003408012,VCV003025118,VCV002500351,VCV002528002,VCV003769860,VCV002308915,VCV003769855,VCV000585125,VCV002647865,VCV001321305,VCV002474496,VCV003408011,VCV001120201,VCV003769886
TSEN15	Cytoplasm|Nucleus	1	13	6	0	0				VCV002203904,VCV003974736,VCV003183583,VCV003183586,VCV002256845,VCV001249884,VCV002478888,VCV003462740,VCV002492468,VCV003183584,VCV002230961,VCV003057340,VCV003811397
DYNC2I2	Cytoplasm|Nucleus	0	21	6	1	0	VCV003661883		VCV003661883	VCV001681270,VCV002164990,VCV001681273,VCV001681275,VCV002198601,VCV003086539,VCV001681272,VCV001681274,VCV002114490,VCV002163074,VCV003086536,VCV003086538,VCV003086541,VCV002005880,VCV001041764,VCV001977895,VCV001681271,VCV003086545,VCV001681277,VCV001681278,VCV001681269
HYPK	Cytoplasm|Extracellular	1	7	5	0	0				VCV003107762,VCV003107765,VCV002541089,VCV003107763,VCV002555960,VCV002325245,VCV002326536
STRBP	Cytoplasm|Nucleus	0	28	5	0	0				VCV003171588,VCV003171587,VCV003171595,VCV003802646,VCV003450848,VCV002215225,VCV002324235,VCV002373135,VCV003171592,VCV003963574,VCV003963573,VCV002540928,VCV003323410,VCV003963571,VCV002408545,VCV003450847,VCV002536595,VCV002516386,VCV002382401,VCV003323411,VCV003802648,VCV002604568,VCV002612135,VCV003323409,VCV003323412,VCV003963572,VCV003171594,VCV003171593
NAA15	Cytoplasm	1	149	4	28	30	VCV001698935,VCV002674621,VCV003897959,VCV001344906,VCV001299318,VCV003653583,VCV003402325,VCV002743336,VCV003075959,VCV001803747,VCV003064480,VCV002810233,VCV002577969,VCV002636323,VCV001320186,VCV003382793,VCV001343137,VCV001699231,VCV002709342,VCV001343208,VCV002504072,VCV002430032,VCV003393589,VCV003900227,VCV002578553,VCV003647815,VCV002627823,VCV003778707	VCV002664796,VCV001330221,VCV001802607,VCV002663314,VCV002121389,VCV001218548,VCV001184914,VCV003381435,VCV002247415,VCV003724373,VCV001320242,VCV003602107,VCV002627599,VCV001700107,VCV003235722,VCV002010273,VCV003731239,VCV003341044,VCV001320231,VCV003349884,VCV003346344,VCV003777203,VCV003652107,VCV002245562,VCV001711596,VCV001705658,VCV002020770,VCV003068319,VCV002746266,VCV003910575	VCV001698935,VCV002674621,VCV002664796,VCV001330221,VCV001802607,VCV003897959,VCV002746266,VCV001344906,VCV002663314,VCV002121389,VCV001218548,VCV001299318,VCV001184914,VCV003653583,VCV003402325,VCV002743336,VCV003381435,VCV002247415,VCV003724373,VCV003075959,VCV001320242,VCV001803747,VCV003602107,VCV002627599,VCV003064480,VCV001700107,VCV002810233,VCV002577969,VCV002636323,VCV003235722,VCV001320…	VCV001690429,VCV003897463,VCV002430366,VCV003721873,VCV003370598,VCV001708255,VCV003402326,VCV001951315,VCV003641831,VCV001967081,VCV003654356,VCV002633181,VCV003697240,VCV002788727,VCV002200510,VCV003364253,VCV003608976,VCV003903148,VCV001698136,VCV002481658,VCV003346196,VCV003368667,VCV002863312,VCV003646510,VCV003005157,VCV001298969,VCV003600756,VCV001804976,VCV002280069,VCV002717228,VCV003020…
B3GALT6	Golgi apparatus	0	19	5	2	0	VCV001473227,VCV001461477		VCV001473227,VCV001461477	VCV002316181,VCV002086675,VCV003250476,VCV001959110,VCV000429685,VCV001800545,VCV002151860,VCV000450501,VCV002087283,VCV003132539,VCV001452181,VCV002590812,VCV000193479,VCV000060484,VCV001518548,VCV001723672,VCV001067539,VCV000060493,VCV000386485
PPP1R35	Cytoplasm	0	10	5	0	0				VCV002591054,VCV002511023,VCV003782564,VCV002270226,VCV003782566,VCV003309428,VCV003782567,VCV002249511,VCV003217613,VCV003309430
TRIT1	Mitochondrion	1	12	3	0	2		VCV003605774,VCV000417684	VCV003605774,VCV000417684	VCV003329041,VCV003329037,VCV003810784,VCV001365813,VCV003238842,VCV003973897,VCV002602153,VCV001195476,VCV003973898,VCV001308560,VCV003377737,VCV001800784
FUOM	Cytoplasm|Nucleus	1	2	3	0	0				VCV002529182,VCV003852110
NAXD	Endoplasmic reticulum	1	9	3	1	0	VCV000617759		VCV000617759	VCV001431935,VCV001992109,VCV002170823,VCV001375660,VCV001501052,VCV002249122,VCV002393929,VCV002978561,VCV002111581
LRP10	Cell membrane	1	27	3	0	0				VCV003120155,VCV002509348,VCV003868130,VCV002519555,VCV003120153,VCV002298964,VCV003868128,VCV003539562,VCV000189356,VCV003380175,VCV003291377,VCV001237895,VCV003120156,VCV003291375,VCV002644077,VCV002273097,VCV003050674,VCV002317903,VCV002321993,VCV002364286,VCV003039477,VCV002349109,VCV003539560,VCV002395567,VCV003120154,VCV002356801,VCV002224557
GNS	Lysosome/Vacuole	1	109	3	21	14	VCV003575158,VCV003723231,VCV003644400,VCV001936254,VCV002843121,VCV002137388,VCV003575160,VCV002759930,VCV003575159,VCV002813749,VCV001974056,VCV001459210,VCV002735908,VCV001455915,VCV002690616,VCV002135833,VCV003645579,VCV002825435,VCV001453450,VCV001999386,VCV002033415	VCV002825520,VCV002794860,VCV003721441,VCV003381090,VCV003575157,VCV002711402,VCV002501802,VCV001722378,VCV003640536,VCV001453303,VCV002696295,VCV002031201,VCV002706431,VCV001961741	VCV002825520,VCV003575158,VCV003723231,VCV003575157,VCV002711402,VCV002501802,VCV001453303,VCV003644400,VCV001936254,VCV003381090,VCV002843121,VCV002137388,VCV003575160,VCV002759930,VCV002696295,VCV003575159,VCV002706431,VCV001961741,VCV003721441,VCV002813749,VCV001974056,VCV001459210,VCV002735908,VCV003640536,VCV001455915,VCV002690616,VCV002135833,VCV002794860,VCV003645579,VCV002825435,VCV001453…	VCV001985867,VCV001994161,VCV001984686,VCV002133356,VCV001694077,VCV003521045,VCV001465220,VCV003100706,VCV002087128,VCV002849417,VCV002072892,VCV002175293,VCV002131965,VCV001519948,VCV002054926,VCV001935330,VCV002183034,VCV002110580,VCV001956671,VCV002183503,VCV002526065,VCV001908059,VCV001978016,VCV002472486,VCV001491010,VCV002131027,VCV002421187,VCV002143291,VCV002061075,VCV001513762,VCV002077…
RLIM	Nucleus	1	45	3	1	0	VCV000161848		VCV000161848	VCV001098327,VCV003892292,VCV001878835,VCV003370149,VCV003901758,VCV003946178,VCV003154749,VCV002430580,VCV003774995,VCV003364265,VCV003903154,VCV002499953,VCV000992873,VCV002444522,VCV001308922,VCV000547086,VCV002575729,VCV000721048,VCV001687713,VCV002500702,VCV003367469,VCV002435437,VCV003353722,VCV001677398,VCV001303725,VCV003032461,VCV000633533,VCV001309795,VCV002691350,VCV000444814,VCV003154…
HCFC1R1	Nucleus	1	5	3	0	0				VCV002594659,VCV002292654,VCV002616223,VCV003104460,VCV003856955
YRDC	Mitochondrion	1	35	3	0	0				VCV003818083,VCV003471810,VCV002112500,VCV003818082,VCV003983234,VCV002516799,VCV002320802,VCV001975884,VCV002602721,VCV001971465,VCV003983226,VCV003471809,VCV002335574,VCV003983232,VCV003333724,VCV003191630,VCV002136221,VCV003983233,VCV003044924,VCV002398155,VCV001321212,VCV003471814,VCV003471806,VCV003471805,VCV003471808,VCV003047295,VCV002457447,VCV003333723,VCV002611382,VCV002062173,VCV003471…
MSRA	Mitochondrion	1	8	3	0	0				VCV002552985,VCV003399037,VCV002336606,VCV003212216,VCV002301979,VCV003875160,VCV002485665,VCV002262628
TALDO1	Nucleus	1	6	2	0	1		VCV003653626	VCV003653626	VCV001690977,VCV002714711,VCV002221277,VCV003173669,VCV003965261,VCV001926577
CUL4A	Cytoplasm	1	35	2	0	0				VCV002334563,VCV003078957,VCV003498640,VCV003498639,VCV003270318,VCV003078955,VCV003078953,VCV002315450,VCV003270315,VCV003270317,VCV002368306,VCV002293858,VCV002545518,VCV003270311,VCV002297845,VCV003498632,VCV003498635,VCV003270314,VCV003498629,VCV002597104,VCV003270312,VCV002250689,VCV002554828,VCV002383870,VCV002399053,VCV003498630,VCV002454700,VCV002276310,VCV003270313,VCV003837445,VCV003498…
TGOLN2	Cell membrane|Lysosome/Vacuole	1	17	2	0	0				VCV003455963,VCV003806512,VCV003455959,VCV002257794,VCV003455961,VCV003968241,VCV002299465,VCV002554019,VCV002283306,VCV003806514,VCV003968243,VCV002490731,VCV003176786,VCV003176785,VCV003176788,VCV002600694,VCV003176793
SH3PXD2B	Cytoplasm|Lysosome/Vacuole	1	102	2	3	2	VCV003257545,VCV002110079,VCV001678826	VCV001325065,VCV000446059	VCV003257545,VCV000446059,VCV002110079,VCV001325065,VCV001678826	VCV003953802,VCV001003371,VCV001914449,VCV002068133,VCV002407706,VCV002900970,VCV001397209,VCV000426431,VCV003441071,VCV001428926,VCV003795419,VCV002463566,VCV002238884,VCV001021652,VCV001963739,VCV002303771,VCV001440466,VCV003161367,VCV002338211,VCV001908714,VCV001998959,VCV001519345,VCV003161368,VCV003953805,VCV002127325,VCV003795414,VCV001809985,VCV002477147,VCV003441070,VCV000906312,VCV001000…
RPIA	Cytoplasm|Mitochondrion	1	17	2	1	1	VCV002021430	VCV002662889	VCV002662889,VCV002021430	VCV001911125,VCV002613644,VCV002238161,VCV003435122,VCV002057992,VCV001303034,VCV000337428,VCV000337429,VCV003435121,VCV001978867,VCV002458836,VCV001980521,VCV001408917,VCV002207838,VCV000897554,VCV000786863,VCV002254461
SLC7A5	Cell membrane	0	37	3	0	0				VCV003957673,VCV003320215,VCV003044393,VCV002537071,VCV003798317,VCV003165590,VCV003445129,VCV003165594,VCV003165591,VCV003957669,VCV001344609,VCV003798313,VCV000780314,VCV002474419,VCV002549370,VCV003798312,VCV003165589,VCV003957672,VCV003445131,VCV002533975,VCV003798316,VCV003034437,VCV003957671,VCV003320213,VCV002510662,VCV003957670,VCV003165595,VCV000777064,VCV003798315,VCV003798314,VCV003165…
MIEN1	Cytoplasm|Cell membrane	1	7	2	0	0				VCV003396069,VCV003126436,VCV002309011,VCV002215348,VCV003126435,VCV002208891,VCV003873037
RPUSD2	Mitochondrion	1	3	2	0	0				VCV002309498,VCV003435465,VCV002534088
SLC19A2	Cell membrane|Lysosome/Vacuole	1	24	2	1	2	VCV000599230	VCV002792939,VCV002854646	VCV002792939,VCV002854646,VCV000599230	VCV003600148,VCV002038167,VCV002615475,VCV002190774,VCV001519220,VCV003026154,VCV002833774,VCV003442958,VCV000293534,VCV002169457,VCV001034343,VCV001526293,VCV003600131,VCV003600162,VCV000917418,VCV001521610,VCV002057197,VCV001379000,VCV003600136,VCV003442962,VCV001713682,VCV002241298,VCV003600153,VCV003600166
GNAS	Cytoplasm|Cell membrane	1	30	1	8	2	VCV003061249,VCV003346042,VCV003373471,VCV003721842,VCV003376647,VCV003256585,VCV003064016,VCV003662431	VCV003344038,VCV003723794	VCV003061249,VCV003346042,VCV003721842,VCV003376647,VCV003256585,VCV003723794,VCV003064016,VCV003344038,VCV003373471,VCV003662431	VCV003033500,VCV003235137,VCV003520913,VCV003587587,VCV003376899,VCV003018911,VCV003376482,VCV003351663,VCV003775777,VCV003044781,VCV003351413,VCV003343851,VCV003026821,VCV003393218,VCV003587586,VCV003349977,VCV003727786,VCV003897324,VCV003029771,VCV003027465,VCV003338610,VCV003642861,VCV003356373,VCV003100565,VCV003374747,VCV003652964,VCV003349514,VCV003351253,VCV003376883,VCV003359296
ABCB6	Cell membrane|Lysosome/Vacuole	1	18	1	1	1	VCV003777337	VCV001973071	VCV001973071,VCV003777337	VCV001418867,VCV003124640,VCV003535599,VCV002471612,VCV002651916,VCV003124714,VCV003292708,VCV003124440,VCV003369540,VCV002234566,VCV003653111,VCV002173907,VCV003338265,VCV003123947,VCV003536268,VCV003377363,VCV003778757,VCV000030483
ADPGK	Endoplasmic reticulum|Golgi apparatus	1	38	1	0	0				VCV002362968,VCV003501815,VCV003273530,VCV002396736,VCV003273484,VCV003090135,VCV003090179,VCV003273470,VCV002524625,VCV003090137,VCV002484240,VCV003090147,VCV002455399,VCV003501808,VCV002478025,VCV003838760,VCV003838750,VCV003273509,VCV002601474,VCV003501809,VCV002454873,VCV003090169,VCV003090127,VCV003273499,VCV003501814,VCV003090131,VCV002541301,VCV002251335,VCV003273478,VCV003090156,VCV003273…
ADK	Cytoplasm|Nucleus	1	6	1	0	0				VCV000879775,VCV002218047,VCV003376384,VCV003597279,VCV000915419,VCV003089444
PDE12	Cytoplasm|Mitochondrion	1	3	1	0	0				VCV002258317,VCV002515191,VCV003416174
AKR7A2	Cytoplasm|Mitochondrion	1	7	1	0	0				VCV003108093,VCV002282355,VCV003518753,VCV002247085,VCV002224429,VCV002331198,VCV003108062
JMJD8	Golgi apparatus	1	27	1	0	0				VCV002361018,VCV002616054,VCV002345209,VCV003112425,VCV002623316,VCV003531431,VCV002211480,VCV002549748,VCV003531439,VCV002285565,VCV002495086,VCV003112423,VCV002394390,VCV002210884,VCV003531436,VCV003287209,VCV002537617,VCV002247926,VCV003531429,VCV002241193,VCV002209306,VCV003112421,VCV003862264,VCV003531434,VCV003287211,VCV003112415,VCV003112428
REXO2	Mitochondrion	1	5	1	0	0				VCV002380721,VCV003944856,VCV003944857,VCV003153306,VCV002510308
HSPG2	Extracellular	0	199	2	7	8	VCV003656261,VCV003711116,VCV003764596,VCV002990672,VCV003679902,VCV003625609,VCV003766093	VCV003009718,VCV003766971,VCV003661247,VCV003376981,VCV003659354,VCV003571860,VCV003678722,VCV003639335	VCV003656261,VCV003711116,VCV003009718,VCV003766971,VCV003661247,VCV003625609,VCV003376981,VCV003679902,VCV003571860,VCV003678722,VCV003639335,VCV003766093,VCV003764596,VCV002990672,VCV003659354	VCV003891364,VCV003526999,VCV003858977,VCV003527004,VCV003527020,VCV003718249,VCV003776600,VCV003716255,VCV003858980,VCV003527013,VCV003858991,VCV003107421,VCV003377997,VCV003361065,VCV003284978,VCV003284998,VCV003365593,VCV003284992,VCV003390645,VCV003284980,VCV003858998,VCV003623486,VCV003526998,VCV003527041,VCV003891363,VCV003608272,VCV003700656,VCV003361302,VCV003622337,VCV003107434,VCV003858…
CPVL	Extracellular|Lysosome/Vacuole	1	25	1	0	0				VCV002620639,VCV003836051,VCV002250085,VCV002464698,VCV003076955,VCV003836049,VCV002250279,VCV003076953,VCV002622375,VCV003076957,VCV003496677,VCV002540905,VCV000713575,VCV003496679,VCV002454564,VCV002598389,VCV003496678,VCV002407369,VCV002267377,VCV003076958,VCV003496680,VCV003076954,VCV002325627,VCV003836050,VCV003076956
TXNRD2	Cytoplasm|Plastid	1	6	1	0	0				VCV003976397,VCV001798736,VCV001666044,VCV001788239,VCV002578242,VCV003185217
GLG1	Cell membrane|Golgi apparatus	1	53	1	0	0				VCV003520468,VCV002566043,VCV002589959,VCV002523196,VCV002312807,VCV002409924,VCV002570402,VCV003100144,VCV002602990,VCV003520466,VCV002552937,VCV002279983,VCV002386772,VCV002479202,VCV003520472,VCV002535335,VCV003854193,VCV003281543,VCV003281545,VCV002604181,VCV002619649,VCV003281549,VCV002352516,VCV002469605,VCV002611865,VCV003854192,VCV003854188,VCV002273433,VCV002246004,VCV003520469,VCV003520…
RAB30	Cytoplasm|Lysosome/Vacuole|Golgi apparatus	1	4	1	0	0				VCV002392762,VCV003429134,VCV002611963,VCV003429133
GANAB	Endoplasmic reticulum|Lysosome/Vacuole	1	184	1	9	11	VCV002575052,VCV002050292,VCV002783444,VCV003236803,VCV003599873,VCV003236796,VCV003256692,VCV003599865,VCV003342290	VCV003599898,VCV003900707,VCV003599892,VCV003599897,VCV001327722,VCV002505230,VCV003599901,VCV002575050,VCV003254987,VCV003599900,VCV003057233	VCV003599898,VCV003900707,VCV002050292,VCV002575050,VCV003599873,VCV003236796,VCV003599900,VCV003599897,VCV003256692,VCV003057233,VCV003599892,VCV002783444,VCV003254987,VCV002575052,VCV001327722,VCV002505230,VCV003599901,VCV003236803,VCV003599865,VCV003342290	VCV002474268,VCV003599909,VCV001803160,VCV003599877,VCV003599863,VCV003599862,VCV001710834,VCV003665133,VCV003361774,VCV003773757,VCV001301211,VCV002324220,VCV003061420,VCV002187663,VCV003098294,VCV001805256,VCV003767831,VCV002062773,VCV001419703,VCV002507649,VCV002720318,VCV002171213,VCV003602410,VCV003518695,VCV003778285,VCV003599906,VCV003599864,VCV001902533,VCV001462329,VCV001711181,VCV003348…
EGFR	Cell membrane	1	87	1	3	3	VCV003843794,VCV003722497,VCV003729655	VCV003843770,VCV003379765,VCV003714966	VCV003843770,VCV003714966,VCV003843794,VCV003722497,VCV003379765,VCV003729655	VCV003692811,VCV003507171,VCV003719306,VCV003684544,VCV003899321,VCV003688233,VCV003843750,VCV003715587,VCV003685727,VCV003843782,VCV003843767,VCV003649660,VCV003843749,VCV003688363,VCV003728248,VCV003660918,VCV003640681,VCV003843754,VCV003843852,VCV003594729,VCV003656812,VCV003764850,VCV003647928,VCV003257901,VCV003655513,VCV003639820,VCV003594727,VCV003713314,VCV003632488,VCV003626470,VCV003609…
PSMG3	Cytoplasm|Nucleus	1	5	1	0	0				VCV002235182,VCV003427087,VCV003220519,VCV003311049,VCV003311048
TRABD	Mitochondrion	0	9	2	0	0				VCV002462360,VCV003809913,VCV002487782,VCV002465343,VCV002371465,VCV002457742,VCV002306394,VCV003460652,VCV003972776
TOR3A	Extracellular|Endoplasmic reticulum	1	15	1	0	0				VCV002221111,VCV002340395,VCV003972384,VCV003809636,VCV003181322,VCV003809631,VCV003181321,VCV002274165,VCV002620741,VCV002324705,VCV003460240,VCV003809632,VCV002383585,VCV003460246,VCV003328125
GRAMD1A	Cytoplasm|Lysosome/Vacuole	0	6	2	0	0				VCV003855571,VCV002217985,VCV002241145,VCV003102137,VCV002475188,VCV002341751
TFR2	Lysosome/Vacuole|Golgi apparatus	1	25	1	12	2	VCV003240590,VCV003594188,VCV003240588,VCV002853994,VCV002128816,VCV003644756,VCV003007571,VCV002842084,VCV002679160,VCV002786414,VCV002679164,VCV002679151	VCV002679163,VCV003240589	VCV003240590,VCV003594188,VCV002853994,VCV002128816,VCV003240588,VCV002679163,VCV003240589,VCV003644756,VCV002679151,VCV003007571,VCV002679160,VCV002786414,VCV002679164,VCV002842084	VCV003325656,VCV003713905,VCV003325657,VCV003967999,VCV003730029,VCV003713962,VCV003455719,VCV003967994,VCV003455716,VCV002168149,VCV003351466,VCV003455717,VCV003325658,VCV002339448,VCV003045581,VCV002282694,VCV002282288,VCV002390173,VCV002377548,VCV003325661,VCV002144682,VCV003967991,VCV002354520,VCV002229480,VCV002616507
GTF2H5	Cytoplasm|Nucleus	0	6	2	1	0	VCV001382813		VCV001382813	VCV000975160,VCV002136487,VCV001417697,VCV002171995,VCV001468201,VCV003629077
B2M	Extracellular	1	27	1	2	2	VCV003257998,VCV003257997	VCV002824511,VCV003257999	VCV002824511,VCV003257998,VCV003257999,VCV003257997	VCV003577174,VCV001048547,VCV001379541,VCV001468686,VCV000376369,VCV001512065,VCV003577176,VCV002848870,VCV003132524,VCV000841336,VCV001910383,VCV003577175,VCV001479725,VCV002028582,VCV003257994,VCV003577177,VCV003764927,VCV003815109,VCV003577178,VCV000534623,VCV001011724,VCV000017740,VCV002002657,VCV002540393,VCV003257995,VCV003257996,VCV003704078
NAXE	Mitochondrion	1	11	0	1	2	VCV003681372	VCV002506103,VCV002637091	VCV002637091,VCV003681372,VCV002506103	VCV001716292,VCV001479821,VCV001367726,VCV001971772,VCV002178134,VCV001439243,VCV002090341,VCV001167828,VCV002171998,VCV001952981,VCV002236231
MTPAP	Mitochondrion	1	12	0	0	0				VCV002022712,VCV002164338,VCV002167850,VCV003217360,VCV002071495,VCV001515231,VCV003875563,VCV001427104,VCV002306165,VCV001959144,VCV003900366,VCV001493195
MRPL33	Mitochondrion	1	1	0	0	0				VCV003207464
MTX3	Cytoplasm	1	0	0	0	0
NCAPD3	Nucleus	1	159	0	3	3	VCV001032666,VCV000524197,VCV003355483	VCV002434069,VCV002446029,VCV003065840	VCV002446029,VCV003355483,VCV003065840,VCV001032666,VCV000524197,VCV002434069	VCV002556628,VCV003403217,VCV003039550,VCV003403203,VCV002334182,VCV003403211,VCV003877997,VCV002547531,VCV003180958,VCV000524199,VCV003181110,VCV003403205,VCV003878009,VCV003403212,VCV003878017,VCV002322255,VCV002496419,VCV002603420,VCV003878006,VCV002405016,VCV003878018,VCV002597367,VCV002388764,VCV003878011,VCV000546691,VCV003181115,VCV002331729,VCV003877998,VCV002241109,VCV002410706,VCV003298…
NDUFV3	Mitochondrion	1	8	0	0	0				VCV003771275,VCV003188707,VCV003045103,VCV002524866,VCV003403935,VCV000781907,VCV003034982,VCV003299081
MRPL18	Mitochondrion	1	1	0	0	0				VCV003295972
MRPL40	Mitochondrion	1	12	0	0	0				VCV003874598,VCV002568666,VCV002719926,VCV001925841,VCV002353425,VCV003207822,VCV001436468,VCV002997290,VCV003627873,VCV002072192,VCV001534195,VCV003207815
MYG1	Cytoplasm|Nucleus|Mitochondrion	1	1	0	0	0				VCV003155692
MYL6	Cytoplasm	1	6	0	0	0				VCV002229507,VCV002317011,VCV002493660,VCV003876562,VCV003876565,VCV003876563
NADK2	Mitochondrion	1	22	0	2	0	VCV001395871,VCV001419239		VCV001395871,VCV001419239	VCV000859478,VCV001053414,VCV001976806,VCV001004885,VCV002233083,VCV003877512,VCV002762031,VCV001481741,VCV001983016,VCV002120517,VCV000658874,VCV002720305,VCV002540315,VCV002915781,VCV003728102,VCV002076296,VCV002477697,VCV002843973,VCV003877516,VCV002140971,VCV002999115,VCV001425486
ERGIC3	Endoplasmic reticulum|Golgi apparatus	1	2	0	0	0				VCV003846013,VCV003846009
MRPS21	Mitochondrion	1	2	0	0	0				VCV003398326,VCV002219034
MRPS27	Mitochondrion	1	29	0	0	0				VCV002317151,VCV002216708,VCV002463540,VCV003296104,VCV003874732,VCV003874730,VCV003398353,VCV003398356,VCV002368757,VCV003874729,VCV003398357,VCV003398355,VCV003874722,VCV003398354,VCV002655523,VCV002459529,VCV003874724,VCV003874723,VCV003874731,VCV003209184,VCV002358539,VCV003874728,VCV003296102,VCV003296103,VCV002473976,VCV003398358,VCV003209192,VCV002249072,VCV003874721
EXOSC8	Nucleus	1	6	0	0	0				VCV002328413,VCV001175846,VCV003276847,VCV000157609,VCV001312897,VCV001027899
EXT2	Golgi apparatus	1	167	0	31	22	VCV002029711,VCV003359100,VCV003651887,VCV002027917,VCV002852043,VCV003660562,VCV002440120,VCV003721019,VCV002843642,VCV003347568,VCV003728165,VCV002004064,VCV002751788,VCV003649714,VCV003383205,VCV003727364,VCV002809881,VCV003764694,VCV003721342,VCV003382526,VCV002137058,VCV002735579,VCV003727712,VCV003718623,VCV003903162,VCV001700013,VCV003241477,VCV002840263,VCV003726314,VCV003374740,VCV003846…	VCV002675229,VCV003775475,VCV003893235,VCV002436085,VCV003765847,VCV001709474,VCV001707356,VCV002735578,VCV003382494,VCV002137060,VCV002633014,VCV002910259,VCV001712112,VCV002630407,VCV003641347,VCV002431585,VCV001803220,VCV002570798,VCV002137059,VCV002864119,VCV002418970,VCV002750860	VCV002029711,VCV003359100,VCV003651887,VCV002675229,VCV003775475,VCV002852043,VCV002750860,VCV003893235,VCV003374740,VCV002436085,VCV003765847,VCV003721019,VCV002440120,VCV003660562,VCV001709474,VCV002843642,VCV001707356,VCV003347568,VCV002735578,VCV003382494,VCV002137060,VCV002633014,VCV002004064,VCV003728165,VCV002751788,VCV003649714,VCV002910259,VCV003383205,VCV001712112,VCV003727364,VCV002630…	VCV002675196,VCV003250958,VCV003628371,VCV002919844,VCV001985328,VCV002166159,VCV002086134,VCV002861036,VCV002675210,VCV002154521,VCV003377770,VCV002897010,VCV003654164,VCV002191898,VCV002908538,VCV003599607,VCV002675206,VCV003846888,VCV003710614,VCV002675191,VCV002675223,VCV003241472,VCV003360496,VCV003276863,VCV002909780,VCV002675226,VCV003704990,VCV002675214,VCV002844026,VCV002675195,VCV003573…
MZT1	Nucleus	1	1	0	0	0				VCV002350939
MYO1C	Cytoplasm	1	138	0	0	1		VCV003238922	VCV003238922	VCV002241851,VCV001265392,VCV003876810,VCV003401430,VCV003163220,VCV002300663,VCV000508101,VCV003297786,VCV002410145,VCV002517931,VCV000681901,VCV002522330,VCV002555166,VCV003401424,VCV002346548,VCV003163334,VCV003401432,VCV002460521,VCV002244685,VCV002350541,VCV003297785,VCV003401433,VCV000683969,VCV002467617,VCV000513069,VCV002363927,VCV003238919,VCV003401431,VCV001232199,VCV000221916,VCV003876…
EHMT2	Nucleus	1	49	0	0	0				VCV003844017,VCV003087810,VCV003507441,VCV003087815,VCV002612231,VCV003087823,VCV002461627,VCV002345420,VCV003844015,VCV003844016,VCV002369250,VCV003087812,VCV002354943,VCV002520380,VCV003844018,VCV003507445,VCV002480326,VCV002517902,VCV003087820,VCV002370849,VCV002215801,VCV003507437,VCV003274916,VCV002371741,VCV002291236,VCV002378766,VCV002321081,VCV003087822,VCV002220826,VCV002410749,VCV003274…
MRPS26	Mitochondrion	1	10	0	0	0				VCV002248830,VCV002235879,VCV003398352,VCV002310550,VCV002400804,VCV002394082,VCV003296101,VCV002239183,VCV002460249,VCV003398348
MRPL4	Mitochondrion	1	1	0	0	0				VCV002235392
DYNLL1	Cytoplasm	1	0	0	0	0
NUP153	Nucleus	1	109	0	0	0				VCV003408620,VCV002300460,VCV002494774,VCV000736838,VCV002299101,VCV003301458,VCV002598428,VCV003202964,VCV002324846,VCV003881681,VCV003202974,VCV003408631,VCV003881680,VCV002604562,VCV003202963,VCV002381827,VCV002623610,VCV003408625,VCV003202961,VCV002322509,VCV003881682,VCV002315014,VCV002266573,VCV003202984,VCV003202971,VCV002324420,VCV002342868,VCV000773466,VCV002379693,VCV002378640,VCV003202…
NUP133	Cytoplasm|Nucleus	1	105	0	1	4	VCV002100495	VCV002748555,VCV001333537,VCV000977446,VCV003664270	VCV002748555,VCV001333537,VCV000977446,VCV002100495,VCV003664270	VCV003603432,VCV001050532,VCV001482380,VCV002180613,VCV002879572,VCV001598652,VCV002794285,VCV002984580,VCV002717822,VCV002375429,VCV003408598,VCV001959148,VCV002884510,VCV003881670,VCV002295296,VCV002020121,VCV002880848,VCV002068505,VCV002403532,VCV003408608,VCV001976841,VCV002717570,VCV003017238,VCV002002934,VCV001918825,VCV003004462,VCV003202947,VCV002434465,VCV003626545,VCV002813291,VCV003202…
PCBD2	Mitochondrion	1	3	0	0	0				VCV003886069,VCV003886068,VCV003209066
PARVA	Cytoplasm	1	0	0	0	0
PARG	Nucleus	1	0	0	0	0
PAFAH1B1	Cytoplasm	1	88	0	17	12	VCV000839922,VCV001338383,VCV002502363,VCV000996620,VCV003725866,VCV001457753,VCV003064038,VCV000996617,VCV000559651,VCV003061181,VCV002129665,VCV001162266,VCV000996619,VCV001362377,VCV000436136,VCV003728177,VCV002004998	VCV002851265,VCV003637967,VCV002627404,VCV000620336,VCV002751230,VCV000996616,VCV002818970,VCV001338599,VCV001399663,VCV001458875,VCV001338362,VCV001172615	VCV000839922,VCV001338383,VCV002627404,VCV000620336,VCV003064038,VCV002818970,VCV003061181,VCV003728177,VCV002004998,VCV002751230,VCV000996616,VCV002129665,VCV001399663,VCV000436136,VCV000996620,VCV001172615,VCV002502363,VCV003725866,VCV000996617,VCV001338362,VCV002851265,VCV003637967,VCV001457753,VCV001338599,VCV000559651,VCV001458875,VCV001162266,VCV001362377,VCV000996619	VCV001405682,VCV002193934,VCV001077134,VCV001314572,VCV002701734,VCV001443972,VCV001973632,VCV002710721,VCV000624087,VCV003722869,VCV002693574,VCV002430298,VCV002706800,VCV000996621,VCV003657278,VCV002097497,VCV002140050,VCV002693148,VCV001523478,VCV003346585,VCV002767768,VCV001406323,VCV001708606,VCV002442730,VCV000436135,VCV001703897,VCV000996618,VCV001433601,VCV001691668,VCV002124616,VCV002833…
P3H4	Extracellular	1	5	0	0	0				VCV002603525,VCV002298434,VCV002476094,VCV002312390,VCV003413076
MRPS34	Mitochondrion	1	14	0	0	1		VCV000438635	VCV000438635	VCV002383100,VCV001003442,VCV001487569,VCV001901270,VCV001669104,VCV002166227,VCV002884434,VCV001930984,VCV002074687,VCV002461711,VCV002079203,VCV002779083,VCV000674177,VCV000430585
PDXK	Cytoplasm	1	2	0	0	0				VCV003416708,VCV003887582
PDE3A	Cell membrane	1	70	0	1	2	VCV001432201	VCV001358233,VCV003686210	VCV001358233,VCV003686210,VCV001432201	VCV002315386,VCV002530885,VCV002118771,VCV000717627,VCV003027349,VCV002060477,VCV003210670,VCV002598108,VCV003416217,VCV002514267,VCV002060680,VCV000778443,VCV002345169,VCV002024874,VCV003210671,VCV002272160,VCV002271456,VCV001365719,VCV003887205,VCV003416221,VCV003663409,VCV003416212,VCV003305370,VCV001221712,VCV002539172,VCV001548934,VCV002321507,VCV003416228,VCV002072829,VCV003305373,VCV002616…
DCAF7	Cytoplasm|Nucleus	1	1	0	0	0				VCV003080333
DNAJC15	Mitochondrion	1	14	0	0	0				VCV002308343,VCV003084498,VCV003084501,VCV003841526,VCV003503975,VCV003503974,VCV003084502,VCV003841525,VCV002381698,VCV002231000,VCV003084496,VCV003841524,VCV003084497,VCV002303823
DNAAF5	Cytoplasm	1	177	0	16	5	VCV001943301,VCV001957012,VCV002857008,VCV002801871,VCV002099042,VCV003242170,VCV002911339,VCV002440896,VCV003381020,VCV001367576,VCV001453546,VCV003359268,VCV002728813,VCV002845698,VCV001433639,VCV002916345	VCV001914650,VCV001958066,VCV001786773,VCV001432731,VCV003692648	VCV002801871,VCV002099042,VCV002440896,VCV003381020,VCV001786773,VCV002845698,VCV001433639,VCV002916345,VCV003692648,VCV001914650,VCV002911339,VCV001453546,VCV001367576,VCV003359268,VCV001957012,VCV001432731,VCV001943301,VCV002857008,VCV001958066,VCV003242170,VCV002728813	VCV002448396,VCV001486451,VCV002183167,VCV001765351,VCV002913017,VCV001982114,VCV002005455,VCV001996032,VCV002891297,VCV003083359,VCV002219576,VCV001780377,VCV003083363,VCV002163407,VCV002156761,VCV001358904,VCV001763211,VCV003502915,VCV002047224,VCV002563333,VCV003715759,VCV002339240,VCV003083358,VCV002233820,VCV001489610,VCV001390155,VCV001787401,VCV002917257,VCV002750320,VCV002070567,VCV001720…
DNAAF2	Cytoplasm	1	151	0	17	9	VCV001322750,VCV000650880,VCV002881010,VCV002055366,VCV001454328,VCV003023783,VCV002442010,VCV002176205,VCV003234972,VCV000454904,VCV003714513,VCV003657948,VCV000454905,VCV002135585,VCV000955242,VCV000411172,VCV000454915	VCV002821039,VCV003664428,VCV001736174,VCV003354973,VCV000411173,VCV000525367,VCV000454914,VCV001189038,VCV001189037	VCV000454904,VCV001736174,VCV002135585,VCV001189038,VCV000454914,VCV001322750,VCV002821039,VCV003664428,VCV001454328,VCV003354973,VCV002176205,VCV003714513,VCV000955242,VCV003023783,VCV003657948,VCV000454905,VCV000525367,VCV000411172,VCV000650880,VCV002055366,VCV002881010,VCV003234972,VCV002442010,VCV000411173,VCV001189037,VCV000454915	VCV003083336,VCV002493912,VCV002190450,VCV003840691,VCV001043839,VCV002581148,VCV002172939,VCV000853009,VCV002038006,VCV000852203,VCV002068979,VCV001483503,VCV003083333,VCV000642500,VCV001777554,VCV001496783,VCV000644416,VCV000411169,VCV003840680,VCV003272517,VCV001788902,VCV001033890,VCV003840682,VCV002622635,VCV001045272,VCV002252342,VCV000454909,VCV001396717,VCV003502879,VCV002488947,VCV001404…
DLAT	Mitochondrion	1	50	0	0	1		VCV002196317	VCV002196317	VCV001662662,VCV000128897,VCV003502231,VCV000534585,VCV003840247,VCV003705645,VCV003708338,VCV000806735,VCV001454240,VCV000507544,VCV002289838,VCV002713767,VCV003082657,VCV000512662,VCV002642369,VCV002912903,VCV001922976,VCV002606927,VCV003272200,VCV001389037,VCV001311520,VCV003377874,VCV001479836,VCV001363724,VCV000137086,VCV002096432,VCV003502227,VCV001977862,VCV001429354,VCV002446262,VCV002324…
PDCD6	Cytoplasm|Nucleus	1	8	0	0	0				VCV002272431,VCV002250323,VCV003887143,VCV002389323,VCV003210584,VCV002559104,VCV003416107,VCV003210585
PLEC	Cytoplasm|Cell membrane	1	247	0	1	14	VCV003751301	VCV003754384,VCV003761910,VCV003896946,VCV003754744,VCV003756317,VCV003750322,VCV003367192,VCV003748806,VCV003601002,VCV003767316,VCV003902266,VCV003755776,VCV003758880,VCV003755510	VCV003751301,VCV003754744,VCV003896946,VCV003761910,VCV003754384,VCV003756317,VCV003750322,VCV003367192,VCV003748806,VCV003601002,VCV003767316,VCV003902266,VCV003755776,VCV003758880,VCV003755510	VCV003571894,VCV003760740,VCV003763829,VCV003761182,VCV003750464,VCV003890143,VCV003890149,VCV003758136,VCV003763647,VCV003420261,VCV003391374,VCV003762992,VCV003420260,VCV003757600,VCV003751937,VCV003750390,VCV003752944,VCV003761719,VCV003760974,VCV003749490,VCV003758189,VCV003749707,VCV003755964,VCV003420249,VCV003755679,VCV003760954,VCV003754343,VCV003756782,VCV003758480,VCV003763627,VCV003755…
PGAP2	Cell membrane|Lysosome/Vacuole	1	39	0	0	0				VCV002641519,VCV003305935,VCV002279991,VCV000633511,VCV002255516,VCV000816936,VCV002641520,VCV002299547,VCV003211649,VCV001235044,VCV003417281,VCV002047137,VCV002429795,VCV002355147,VCV002429794,VCV003211644,VCV000754083,VCV003887985,VCV002235024,VCV003211645,VCV000738390,VCV003417282,VCV000050505,VCV002641518,VCV000931683,VCV003657177,VCV002299941,VCV003211646,VCV001678531,VCV000694699,VCV003697…
NOTCH2	Cell membrane	1	184	0	8	2	VCV003256880,VCV003589944,VCV003780036,VCV003065552,VCV003673622,VCV003587981,VCV003347163,VCV003338511	VCV003587878,VCV003061954	VCV003256880,VCV003589944,VCV003061954,VCV003780036,VCV003065552,VCV003673622,VCV003587981,VCV003587878,VCV003347163,VCV003338511	VCV003588356,VCV003586966,VCV003880517,VCV003910111,VCV003014665,VCV003201365,VCV003352810,VCV003588244,VCV003585325,VCV003588950,VCV003587779,VCV003695167,VCV003584879,VCV003688509,VCV003667422,VCV003590740,VCV003344170,VCV003662574,VCV003585859,VCV003008112,VCV003588629,VCV003300488,VCV003586209,VCV003589449,VCV003061344,VCV002993761,VCV003697860,VCV003661494,VCV003347912,VCV002993712,VCV003379…
NOCT	Mitochondrion	1	6	0	0	0				VCV003880210,VCV003880209,VCV003200995,VCV002203778,VCV002213158,VCV003200998
NNT	Mitochondrion	1	92	0	7	4	VCV001119993,VCV000800942,VCV000218365,VCV000930557,VCV000035541,VCV002112825,VCV003880151	VCV000265844,VCV001705295,VCV003767966,VCV000265843	VCV001119993,VCV000265844,VCV000800942,VCV000218365,VCV000930557,VCV001705295,VCV003767966,VCV000035541,VCV002112825,VCV000265843,VCV003880151	VCV003406409,VCV003200890,VCV001347738,VCV001948795,VCV002027240,VCV002303603,VCV002455888,VCV002356394,VCV003731368,VCV002618178,VCV003406412,VCV002419931,VCV002358775,VCV002850399,VCV002276693,VCV002288825,VCV003406410,VCV003880150,VCV002230165,VCV002230333,VCV002019484,VCV003406413,VCV001030251,VCV003200889,VCV001809628,VCV001030250,VCV003300190,VCV001371929,VCV003692502,VCV002635373,VCV002077…
NLN	Mitochondrion	1	0	0	0	0
EIF3D	Cytoplasm|Nucleus	1	16	0	0	1		VCV002681255	VCV002681255	VCV003275002,VCV003275004,VCV003507572,VCV003844124,VCV003507573,VCV003275005,VCV003275003,VCV003507576,VCV003507574,VCV002404567,VCV003087952,VCV003087951,VCV003507578,VCV003507577,VCV002406384,VCV002617221
EIF2S1	Cytoplasm	1	7	0	0	0				VCV002624400,VCV002369251,VCV002554666,VCV003274976,VCV002610245,VCV002246479,VCV002624399
NUDCD2	Cytoplasm|Nucleus	1	4	0	0	0				VCV002562204,VCV003881508,VCV003408393,VCV002380567
NUCKS1	Nucleus	1	6	0	0	0				VCV002457741,VCV002407757,VCV002474599,VCV002293804,VCV003881492,VCV003881493
ECE1	Cell membrane|Lysosome/Vacuole	1	44	0	0	0				VCV003274385,VCV000258079,VCV003375419,VCV002208887,VCV002638446,VCV003843274,VCV002441168,VCV003086896,VCV003506414,VCV003506419,VCV002251982,VCV002394206,VCV003506418,VCV003357729,VCV003039666,VCV002622723,VCV003086891,VCV002226257,VCV003086899,VCV002612466,VCV001298410,VCV000735498,VCV002244643,VCV003506423,VCV002594074,VCV002517634,VCV003356093,VCV002317668,VCV003274384,VCV003506415,VCV002528…
NTHL1	Nucleus	1	90	0	16	4	VCV002673817,VCV002747010,VCV002865708,VCV002431325,VCV002889846,VCV002673804,VCV002783362,VCV003254240,VCV002673816,VCV002912581,VCV002565694,VCV002677381,VCV002980880,VCV003254378,VCV003148675,VCV003222683	VCV002120066,VCV002750806,VCV003408227,VCV003721871	VCV002673817,VCV002865708,VCV003254240,VCV003408227,VCV002565694,VCV002431325,VCV002673804,VCV003721871,VCV002783362,VCV002677381,VCV002120066,VCV003254378,VCV002750806,VCV003148675,VCV003222683,VCV002747010,VCV002889846,VCV002673816,VCV002912581,VCV002980880	VCV002736486,VCV002994882,VCV003724500,VCV003652604,VCV003222664,VCV002451099,VCV003881343,VCV003881357,VCV003005652,VCV003724043,VCV002565700,VCV002859725,VCV003408218,VCV003622772,VCV002099226,VCV003408205,VCV002150507,VCV002586101,VCV003881351,VCV002954611,VCV002823137,VCV003408212,VCV002731417,VCV002915103,VCV002701154,VCV003650057,VCV003011751,VCV003408206,VCV002107345,VCV002101282,VCV003881…
NRDC	Mitochondrion	1	1	0	0	0				VCV000711769
ORMDL1	Endoplasmic reticulum	1	0	0	0	0
NUP98	Nucleus	1	113	0	0	0				VCV003408895,VCV002621662,VCV003301615,VCV002356923,VCV003203286,VCV003881930,VCV002491563,VCV002303352,VCV003408905,VCV002606827,VCV003203297,VCV002481000,VCV000773242,VCV002336540,VCV003203285,VCV003408887,VCV002538829,VCV002251280,VCV002268758,VCV003203295,VCV003408886,VCV002523365,VCV003881920,VCV003203293,VCV002337345,VCV002333308,VCV002250317,VCV002324421,VCV003408893,VCV002394025,VCV002360…
NUP85	Cytoplasm|Nucleus	1	1	0	0	0				VCV002286543
NUP210	Cell membrane	1	196	0	0	0				VCV003408730,VCV002617744,VCV003881788,VCV003203088,VCV002312504,VCV002524110,VCV003301526,VCV003203097,VCV003301519,VCV003881797,VCV003203084,VCV000782690,VCV003301535,VCV003881784,VCV003301528,VCV003408712,VCV003203090,VCV002400143,VCV000711803,VCV003408713,VCV003203096,VCV003203092,VCV003203104,VCV003881794,VCV003203100,VCV003203098,VCV003203085,VCV002511027,VCV003301531,VCV003881791,VCV003301…
DHX8	Nucleus	1	44	0	0	0				VCV002596145,VCV002472706,VCV003839935,VCV003082336,VCV003839933,VCV002223423,VCV002336674,VCV002300750,VCV003839932,VCV003501751,VCV003501758,VCV003082342,VCV003271938,VCV003501755,VCV003839934,VCV002329664,VCV003501759,VCV003501748,VCV002205887,VCV003839931,VCV002519929,VCV002483288,VCV003271941,VCV003501749,VCV003082337,VCV002494724,VCV003082341,VCV002387365,VCV002521299,VCV003271940,VCV002476…
DHX33	Nucleus	1	2	0	0	0				VCV003839837,VCV002401252
EDC4	Cytoplasm	1	70	0	0	0				VCV003843394,VCV002466496,VCV003087139,VCV002539244,VCV002404595,VCV003506614,VCV002602423,VCV003506630,VCV003843400,VCV003843398,VCV002278656,VCV003087142,VCV003506624,VCV002562173,VCV002487260,VCV002216260,VCV003506625,VCV003506628,VCV002217087,VCV002544073,VCV002616519,VCV003506627,VCV003506631,VCV002274726,VCV003843402,VCV003843404,VCV003506634,VCV002408542,VCV002395280,VCV002354581,VCV003506…
NTMT1	Cytoplasm	1	6	0	0	0				VCV003408239,VCV002342954,VCV003408235,VCV003408236,VCV003881367,VCV002282182
GID4	Nucleus	1	13	0	0	0				VCV002344957,VCV003853947,VCV003520114,VCV002539694,VCV003520116,VCV002213804,VCV002615363,VCV003281359,VCV003099752,VCV002249911,VCV003520115,VCV003099750,VCV002623707
GSR	Mitochondrion	1	14	0	0	1		VCV002658517	VCV002658517	VCV003102935,VCV002307511,VCV002472708,VCV002683006,VCV002477121,VCV003282991,VCV000775262,VCV003856129,VCV000618147,VCV002432315,VCV002294886,VCV002264224,VCV003102936,VCV002053312
GRINA	Lysosome/Vacuole	1	16	0	0	0				VCV003102559,VCV003855854,VCV002219126,VCV003102560,VCV002389928,VCV002353219,VCV002335347,VCV002297521,VCV003855852,VCV003282818,VCV003282817,VCV003855851,VCV003522772,VCV003102558,VCV002313889,VCV003282819
ACTN1	Cytoplasm	1	202	0	0	2		VCV003360535,VCV002858314	VCV003360535,VCV002858314	VCV003826104,VCV002610527,VCV000985810,VCV002700589,VCV001684465,VCV002570424,VCV002912539,VCV002184415,VCV002697787,VCV001684464,VCV003684594,VCV002373612,VCV001698087,VCV002609391,VCV002270253,VCV002744088,VCV000517137,VCV002823659,VCV003393125,VCV003344152,VCV002466017,VCV002895055,VCV003355521,VCV000666549,VCV001684471,VCV000666548,VCV002026146,VCV001314568,VCV000872047,VCV002067926,VCV003264…
GRAMD4	Cell membrane	1	18	0	0	0				VCV000731480,VCV002403425,VCV003282605,VCV002350196,VCV003855597,VCV003282603,VCV003522429,VCV003102199,VCV002215692,VCV002394423,VCV003522428,VCV003855594,VCV002618467,VCV002214320,VCV002615364,VCV003282604,VCV002305394,VCV002283988
HSD17B4	Peroxisome	1	75	0	13	11	VCV003241766,VCV003241768,VCV002676163,VCV002676140,VCV002938015,VCV003754508,VCV002676165,VCV002676154,VCV003591582,VCV002676142,VCV002951640,VCV002676159,VCV002500745	VCV002948867,VCV002228314,VCV002948457,VCV003064170,VCV002938593,VCV003354694,VCV003898511,VCV002941015,VCV003591580,VCV003755458,VCV002676155	VCV002948867,VCV002676163,VCV002948457,VCV003064170,VCV003354694,VCV003898511,VCV002676142,VCV002941015,VCV002228314,VCV002676140,VCV002938015,VCV002676154,VCV002951640,VCV002676159,VCV003755458,VCV003241766,VCV003241768,VCV002938593,VCV003591582,VCV002676155,VCV003754508,VCV002676165,VCV003591580,VCV002500745	VCV003390745,VCV002937767,VCV003355393,VCV003356238,VCV002676145,VCV003903323,VCV003343392,VCV002182428,VCV003858795,VCV003526756,VCV002167676,VCV003373064,VCV002944570,VCV003344302,VCV003370732,VCV003769138,VCV003753861,VCV002682900,VCV003753862,VCV003906378,VCV002416905,VCV002605713,VCV002929589,VCV002662633,VCV003385156,VCV003629874,VCV003061952,VCV003526754,VCV003858797,VCV002163127,VCV003241…
HSBP1	Cytoplasm	1	2	0	0	0				VCV003858755,VCV003526695
JAK1	Cytoplasm	1	1	0	0	0				VCV001914275
PCMT1	Endoplasmic reticulum	1	4	0	0	0				VCV003210344,VCV002224228,VCV003210345,VCV003415846
KDELR2	Golgi apparatus	0	2	1	0	0				VCV000988962,VCV001119976
KIF4A	Cytoplasm|Nucleus	1	54	0	0	0				VCV000291161,VCV002442553,VCV002580119,VCV003288634,VCV003361589,VCV003365616,VCV002553219,VCV002691356,VCV002238441,VCV003048768,VCV003359620,VCV003252579,VCV003534443,VCV003899707,VCV003864352,VCV002575212,VCV001684508,VCV002573944,VCV003864356,VCV002660815,VCV003393645,VCV003114923,VCV003368357,VCV003534444,VCV003364693,VCV003864357,VCV000735046,VCV003366208,VCV002479126,VCV003864351,VCV001029…
GALNT2	Golgi apparatus	1	0	0	0	0
GALE	Cytoplasm	1	14	0	1	0	VCV003582055		VCV003582055	VCV000845001,VCV001710656,VCV001723307,VCV000167126,VCV002302654,VCV000647056,VCV001714000,VCV000003676,VCV003002671,VCV000531729,VCV003280504,VCV000281381,VCV000196265,VCV000502612
GADD45GIP1	Mitochondrion	1	5	0	0	0				VCV002608485,VCV000684524,VCV002218747,VCV003518290,VCV003852522
G3BP1	Cytoplasm	1	22	0	0	0				VCV003381285,VCV003518024,VCV003903134,VCV003852314,VCV003518027,VCV003852313,VCV003097728,VCV003280321,VCV003097731,VCV003280320,VCV003518026,VCV003518028,VCV002295770,VCV003373029,VCV003366070,VCV003777390,VCV003367421,VCV003383910,VCV003097730,VCV002235536,VCV003518025,VCV003097729
GOLM1	Endoplasmic reticulum|Golgi apparatus	1	6	0	0	0				VCV003100948,VCV003281970,VCV003854736,VCV003854734,VCV003281969,VCV002622918
GNAI3	Cytoplasm|Cell membrane	1	28	0	0	0				VCV003100558,VCV002692102,VCV003100560,VCV000031636,VCV003367629,VCV002022114,VCV002264918,VCV003698527,VCV001809757,VCV003854483,VCV003520909,VCV002432198,VCV000740509,VCV003363275,VCV000548497,VCV003520910,VCV000064691,VCV000450201,VCV003034301,VCV003365236,VCV002663775,VCV000988478,VCV001080250,VCV003100559,VCV003281760,VCV001973080,VCV002095917,VCV002251124
GLRX2	Mitochondrion	1	0	0	0	0
ITGB3BP	Cytoplasm|Nucleus	1	0	0	0	0
ZC3HC1	Cytoplasm|Nucleus	1	48	0	0	0				VCV002359006,VCV003984023,VCV002474742,VCV002473271,VCV002471965,VCV003192467,VCV002349590,VCV003818668,VCV003192474,VCV003984024,VCV003192473,VCV002246783,VCV002402875,VCV002541461,VCV002407259,VCV002483945,VCV002375121,VCV003472671,VCV003984027,VCV003818667,VCV002233568,VCV002404646,VCV003472669,VCV003984021,VCV003192472,VCV003818666,VCV003984025,VCV003818669,VCV003192471,VCV003472670,VCV002484…
YDJC	Cytoplasm	1	9	0	0	0				VCV003471651,VCV003471654,VCV003471653,VCV002352744,VCV003471649,VCV003983072,VCV003191435,VCV002541176,VCV003191436
AGTRAP	Lysosome/Vacuole|Golgi apparatus	1	1	0	0	0				VCV002348883
ADI1	Cytoplasm|Nucleus	1	8	0	0	0				VCV002363226,VCV002472465,VCV002546252,VCV002598291,VCV003838354,VCV003501251,VCV003501261,VCV002612336
ACTR8	Cytoplasm|Nucleus	1	1	0	0	0				VCV003826822
ACTN4	Cytoplasm	1	175	0	0	2		VCV001698694,VCV003368793	VCV001698694,VCV003368793	VCV000981939,VCV003583805,VCV002992073,VCV003142194,VCV003901049,VCV003583823,VCV001698686,VCV003583800,VCV002962130,VCV003583822,VCV003352285,VCV000599130,VCV003264546,VCV002251612,VCV003583836,VCV003723567,VCV003583796,VCV003583815,VCV001481238,VCV001662467,VCV001640465,VCV003583808,VCV002745676,VCV002500724,VCV003583791,VCV000427769,VCV003583799,VCV003826616,VCV003583816,VCV000829890,VCV000259…
GPRC5A	Cell membrane	1	14	0	0	0				VCV003101951,VCV002384892,VCV003522215,VCV002525415,VCV003282484,VCV003522220,VCV003282482,VCV000781065,VCV002357079,VCV003101952,VCV003101955,VCV003522218,VCV002287819,VCV002457095
GPR108	Cell membrane|Lysosome/Vacuole|Golgi apparatus	1	3	0	0	0				VCV003521704,VCV003855039,VCV002552347
HSPA4L	Cytoplasm	1	43	0	0	0				VCV002370662,VCV003107323,VCV003107332,VCV003107327,VCV003107328,VCV002319525,VCV002299431,VCV002327841,VCV003526926,VCV002552267,VCV002617944,VCV003284946,VCV002362749,VCV002291522,VCV003858920,VCV002334813,VCV002599169,VCV002568068,VCV003107333,VCV002615566,VCV002387477,VCV003284945,VCV003858922,VCV002322432,VCV003858923,VCV003107324,VCV003858927,VCV002374548,VCV002281122,VCV002327842,VCV003107…
HDLBP	Cytoplasm	1	81	0	0	1		VCV002689205	VCV002689205	VCV003283740,VCV002266382,VCV003104734,VCV002404356,VCV003104739,VCV002631471,VCV002630847,VCV003104736,VCV002313890,VCV002317708,VCV003283743,VCV003857123,VCV003104738,VCV002206166,VCV003524549,VCV003524548,VCV003524562,VCV002536631,VCV003857127,VCV002482869,VCV002211423,VCV003524560,VCV003524558,VCV003524545,VCV003104732,VCV002520305,VCV003524547,VCV003283741,VCV003524556,VCV000711877,VCV002269…
VAV1	Cytoplasm|Lysosome/Vacuole	1	60	0	1	0	VCV002571641		VCV002571641	VCV003615827,VCV003607451,VCV002979343,VCV001442177,VCV001412527,VCV001435819,VCV001397797,VCV003007160,VCV001450278,VCV002906581,VCV003331884,VCV003658662,VCV001471797,VCV003609009,VCV002757868,VCV002770165,VCV002188746,VCV001387313,VCV002083330,VCV003467695,VCV003645845,VCV001905644,VCV001997059,VCV001978691,VCV002814419,VCV002844968,VCV001478249,VCV002188701,VCV002999606,VCV002757521,VCV002887…
HADHB	Mitochondrion	1	85	0	10	11	VCV002633541,VCV002761657,VCV002675998,VCV001912480,VCV001695419,VCV002676001,VCV002724901,VCV003687966,VCV002135077,VCV002676003	VCV001410430,VCV002784408,VCV001961325,VCV002675992,VCV001526383,VCV002193793,VCV001075534,VCV002756202,VCV001324526,VCV002835352,VCV002675981	VCV001410430,VCV002784408,VCV001961325,VCV002675992,VCV002633541,VCV001526383,VCV002724901,VCV002135077,VCV001912480,VCV002676001,VCV002676003,VCV002761657,VCV001695419,VCV001075534,VCV003687966,VCV002675998,VCV002193793,VCV002756202,VCV001324526,VCV002835352,VCV002675981	VCV001378781,VCV002572379,VCV001200629,VCV001502367,VCV003705580,VCV002417777,VCV003720499,VCV003380795,VCV002100305,VCV002672802,VCV002190561,VCV002675985,VCV003337159,VCV001914113,VCV001471418,VCV002130075,VCV002095155,VCV000897805,VCV000972909,VCV001440169,VCV002418804,VCV001941237,VCV002127504,VCV002155029,VCV003283420,VCV001494677,VCV000943970,VCV001013683,VCV001491454,VCV001965029,VCV003523…
HACD3	Endoplasmic reticulum	1	26	0	0	0				VCV003104101,VCV002463746,VCV002620325,VCV003283402,VCV002590990,VCV003523826,VCV002297275,VCV003104099,VCV003523827,VCV002475569,VCV003523825,VCV003523824,VCV003856679,VCV003104098,VCV003856683,VCV002624411,VCV002481996,VCV003856684,VCV003856680,VCV003283400,VCV003283401,VCV002331289,VCV002373260,VCV003104100,VCV003856685,VCV003856682
HM13	Endoplasmic reticulum	0	15	1	0	0				VCV002321931,VCV003106189,VCV002293787,VCV002512394,VCV002614997,VCV003284452,VCV002322700,VCV003106191,VCV002461709,VCV003284451,VCV002292884,VCV002412208,VCV003525852,VCV003106190,VCV003525854
HILPDA	Endoplasmic reticulum	1	1	0	0	0				VCV003525535
IDI1	Mitochondrion	1	8	0	0	0				VCV003527537,VCV003108034,VCV002274265,VCV003859365,VCV002364070,VCV003108033,VCV002329870,VCV003285255
HSPD1	Mitochondrion	1	18	0	0	0				VCV000895767,VCV003107397,VCV003772350,VCV000856622,VCV002707471,VCV002769773,VCV002143895,VCV001368530,VCV001352176,VCV002574536,VCV001058438,VCV000841600,VCV002700176,VCV003651865,VCV002137083,VCV000017558,VCV001684806,VCV000816623
HSPA5	Endoplasmic reticulum	1	7	0	0	0				VCV003858928,VCV003107340,VCV003107342,VCV003858929,VCV002293238,VCV003107341,VCV003526934
GPNMB	Cell membrane|Lysosome/Vacuole	1	53	0	7	6	VCV003382360,VCV000503502,VCV000503501,VCV000503500,VCV001324506,VCV002067769,VCV000503499	VCV003382241,VCV003779709,VCV000983510,VCV003779710,VCV000503497,VCV000503498	VCV003382360,VCV000503502,VCV000503501,VCV000503500,VCV003382241,VCV003779709,VCV000983510,VCV003779710,VCV001324506,VCV000503497,VCV002067769,VCV000503499,VCV000503498	VCV003855028,VCV003101358,VCV000716877,VCV002297273,VCV002218293,VCV002370999,VCV003068175,VCV003521674,VCV003067283,VCV002248652,VCV002458356,VCV002221385,VCV003855025,VCV003282179,VCV002516706,VCV003521673,VCV000715719,VCV002232178,VCV003855021,VCV002287962,VCV003855024,VCV000733291,VCV002320475,VCV002399241,VCV003101353,VCV003855019,VCV002461816,VCV002465959,VCV003521675,VCV002530256,VCV002356…
MAP4	Cytoplasm	1	108	0	0	0				VCV003542955,VCV003542960,VCV002265131,VCV003542959,VCV002593529,VCV002302151,VCV002341192,VCV002541629,VCV003123055,VCV003870286,VCV003542946,VCV003293109,VCV003293102,VCV002209088,VCV002271359,VCV003039009,VCV002353105,VCV003542963,VCV002609404,VCV002219376,VCV003542958,VCV002515420,VCV003870278,VCV002259398,VCV003056736,VCV002295400,VCV002399193,VCV003542952,VCV003055750,VCV002313283,VCV003870…
FAM174C	Lysosome/Vacuole|Golgi apparatus	1	0	0	0	0
FUT11	Extracellular|Golgi apparatus	1	32	0	0	0				VCV003852139,VCV003280184,VCV003097469,VCV003097474,VCV002518627,VCV002377003,VCV002591549,VCV003280182,VCV002564868,VCV002395785,VCV003517773,VCV003517774,VCV002471297,VCV002569727,VCV002511451,VCV002218915,VCV002223502,VCV002540751,VCV003097471,VCV002224925,VCV003517767,VCV003097472,VCV002595844,VCV003852133,VCV003852140,VCV003097473,VCV000780868,VCV003280183,VCV002313885,VCV002525040,VCV003517…
FPGS	Mitochondrion	1	9	0	0	0				VCV002386449,VCV002387790,VCV003096637,VCV003516947,VCV001232138,VCV002466737,VCV003516945,VCV002216771,VCV002373825
MALSU1	Mitochondrion	1	22	0	0	0				VCV002342260,VCV003122318,VCV003292736,VCV003869722,VCV002519748,VCV002334532,VCV002334533,VCV002329681,VCV003122315,VCV002609494,VCV003122327,VCV002289800,VCV002347920,VCV003122316,VCV003292738,VCV003122326,VCV002287388,VCV002591466,VCV003122325,VCV003122320,VCV003122314,VCV003122317
METTL9	Endoplasmic reticulum|Golgi apparatus	1	4	0	0	0				VCV002214778,VCV003125615,VCV003294476,VCV002276844
MCM7	Cytoplasm|Nucleus	1	88	0	1	3	VCV003779837	VCV001173070,VCV001173057,VCV001804007	VCV001173070,VCV001804007,VCV001173057,VCV003779837	VCV002622517,VCV002612806,VCV003544257,VCV003124390,VCV002272493,VCV003124378,VCV002244978,VCV002360051,VCV003124393,VCV003124396,VCV002341251,VCV003544254,VCV003124395,VCV002349744,VCV002324414,VCV003544256,VCV003124379,VCV001173058,VCV002516607,VCV002348096,VCV002229315,VCV003871313,VCV002473738,VCV002271440,VCV003124394,VCV000709235,VCV003293695,VCV003124385,VCV003124386,VCV003544249,VCV002517…
MPV17	Mitochondrion	1	23	0	9	6	VCV003384706,VCV002985253,VCV002710314,VCV003239746,VCV000016163,VCV001359189,VCV000214662,VCV001071647,VCV003902229	VCV000242902,VCV002013271,VCV000964822,VCV002676676,VCV002702232,VCV000694365	VCV000242902,VCV003384706,VCV002985253,VCV002013271,VCV003239746,VCV002710314,VCV000964822,VCV000016163,VCV000694365,VCV001359189,VCV002676676,VCV000214662,VCV002702232,VCV001071647,VCV003902229	VCV000626263,VCV003874260,VCV003874263,VCV002093052,VCV000694364,VCV002018627,VCV000214661,VCV000214660,VCV000016162,VCV002578847,VCV000694361,VCV000990646,VCV003874262,VCV001422393,VCV001722538,VCV002053978,VCV002526295,VCV000016165,VCV000016160,VCV000694363,VCV000284160,VCV001438571,VCV001693808
FKBP4	Cytoplasm|Nucleus	1	1	0	0	0				VCV000768503
MMP24	Cell membrane	1	34	0	0	0				VCV002221892,VCV002321263,VCV002279508,VCV002356416,VCV003873768,VCV002533381,VCV002534280,VCV003162957,VCV002534284,VCV002534285,VCV002362130,VCV002517940,VCV002205301,VCV003163131,VCV003397072,VCV003295334,VCV002610409,VCV002513816,VCV003397076,VCV002534283,VCV003295332,VCV002616003,VCV003873771,VCV002588955,VCV003873766,VCV003397078,VCV003397073,VCV003873770,VCV002534282,VCV003397075,VCV003162…
MKLN1	Cytoplasm	1	29	0	0	0				VCV003396441,VCV002390077,VCV003202619,VCV003873327,VCV002251999,VCV002365602,VCV003294997,VCV003204642,VCV003873326,VCV002237420,VCV002242076,VCV002219912,VCV003396439,VCV002308804,VCV003203804,VCV002472078,VCV002226927,VCV003202906,VCV003873331,VCV003873330,VCV003205568,VCV002531905,VCV003396440,VCV002271913,VCV002235151,VCV003873328,VCV002331995,VCV003396438,VCV003205888
FERMT2	Cytoplasm|Cell membrane	1	28	0	0	0				VCV003514720,VCV002602794,VCV002284581,VCV003849951,VCV002364832,VCV003849955,VCV003514716,VCV003849958,VCV002317736,VCV002310686,VCV003849952,VCV002514728,VCV002298709,VCV003514714,VCV002602375,VCV002287169,VCV003514721,VCV002353011,VCV002528250,VCV003849953,VCV003514718,VCV003094467,VCV002394212,VCV002360888,VCV003094466,VCV003849956,VCV002357894,VCV002408713
FBXO33	Cytoplasm|Nucleus	1	12	0	0	0				VCV002349257,VCV003849464,VCV003093678,VCV002490229,VCV003278146,VCV002253476,VCV003093684,VCV002331286,VCV003278148,VCV003093685,VCV003849468,VCV003514006
FBH1	Nucleus	1	35	0	0	0				VCV002618255,VCV003513425,VCV003093248,VCV003093272,VCV003093262,VCV003093277,VCV002610452,VCV003093273,VCV003849118,VCV003093282,VCV002589682,VCV002558190,VCV003849114,VCV003093267,VCV003093281,VCV003093266,VCV003093278,VCV003093274,VCV003093275,VCV003513426,VCV003093283,VCV003093285,VCV003513415,VCV003513419,VCV003093279,VCV002524061,VCV003093265,VCV003093276,VCV003277903,VCV003093250,VCV003849…
FASTKD3	Mitochondrion	1	38	0	0	0				VCV002324216,VCV002511399,VCV002348581,VCV003513150,VCV002389515,VCV003277757,VCV002255278,VCV002353813,VCV003092993,VCV002476538,VCV002207642,VCV002225624,VCV003277756,VCV003092994,VCV002606059,VCV002234968,VCV003092985,VCV002278937,VCV002495432,VCV002301928,VCV003277760,VCV002592753,VCV002401406,VCV000790563,VCV003092992,VCV003277758,VCV002605533,VCV003277759,VCV003092990,VCV003848922,VCV002312…
MINPP1	Endoplasmic reticulum	0	49	1	5	5	VCV001300179,VCV001285620,VCV001285621,VCV003775954,VCV001285618	VCV002628617,VCV003377176,VCV003064384,VCV003891662,VCV001285623	VCV001300179,VCV001285620,VCV002628617,VCV003377176,VCV001285621,VCV003064384,VCV003891662,VCV001285623,VCV003775954,VCV001285618	VCV003873129,VCV003126655,VCV003064832,VCV003873122,VCV001285624,VCV002214332,VCV000005021,VCV002485999,VCV003873128,VCV003873125,VCV002401789,VCV003294914,VCV003294913,VCV002590742,VCV003126654,VCV001526394,VCV003396213,VCV000722495,VCV003873127,VCV003396212,VCV001342137,VCV003396210,VCV002309846,VCV000005022,VCV003396214,VCV003873121,VCV002548546,VCV003396215,VCV001325784,VCV003294915,VCV003126…
MICOS13	Mitochondrion	1	1	0	1	2	VCV000617631	VCV003703972,VCV003126314	VCV000617631,VCV003126314,VCV003703972	VCV002851815
MTCH1	Mitochondrion|Peroxisome	0	7	1	0	0				VCV003875263,VCV002530737,VCV002213945,VCV002373232,VCV002596440,VCV003399192,VCV002285576
MND1	Nucleus	1	0	0	0	0
FH	Mitochondrion	1	23	0	3	0	VCV002911993,VCV003515072,VCV003850224		VCV002911993,VCV003515072,VCV003850224	VCV003515070,VCV003343365,VCV002914082,VCV003611200,VCV003607022,VCV003695013,VCV003278712,VCV002985710,VCV003278760,VCV002841519,VCV003023578,VCV002846129,VCV003515088,VCV003515075,VCV003278732,VCV003515103,VCV002874924,VCV003633855,VCV002884119,VCV003252639,VCV002955536,VCV002905919,VCV002816681
FERRY3	Cytoplasm	1	3	0	0	2		VCV003392870,VCV001805729	VCV001805729,VCV003392870	VCV002399862,VCV003364114,VCV002277678
GDA	Cytoplasm|Nucleus	1	0	0	0	0
GCAT	Mitochondrion	1	3	0	0	0				VCV003519307,VCV002215443,VCV002332939
GARS1	Mitochondrion	1	15	0	1	0	VCV002432037		VCV002432037	VCV001800402,VCV001053662,VCV001192037,VCV002021700,VCV002805168,VCV002915038,VCV003098599,VCV001203950,VCV001899357,VCV003280774,VCV003603757,VCV001059724,VCV002913323,VCV001799772,VCV003005091
GAPVD1	Cytoplasm	1	10	0	1	1	VCV002429802	VCV001334636	VCV002429802,VCV001334636	VCV002635862,VCV003029008,VCV003049864,VCV002634740,VCV003039020,VCV003351726,VCV003037570,VCV003024816,VCV000771429,VCV000723391
GALNT7	Golgi apparatus	1	2	0	0	0				VCV003518622,VCV003518625
LMNA	Cytoplasm|Nucleus	1	209	0	39	6	VCV003717884,VCV002754208,VCV002725142,VCV003720251,VCV003074437,VCV002772444,VCV003064138,VCV003381014,VCV003724384,VCV002902662,VCV003776306,VCV003538715,VCV002766249,VCV003068627,VCV002811218,VCV002825325,VCV003726486,VCV003894735,VCV002757500,VCV002843396,VCV003595598,VCV003677002,VCV003387008,VCV003661963,VCV003902642,VCV003376670,VCV002828616,VCV003723269,VCV002748455,VCV003383980,VCV003776…	VCV002863930,VCV003661657,VCV002822974,VCV003238833,VCV002829061,VCV003377404	VCV002863930,VCV003661657,VCV003717884,VCV002754208,VCV002725142,VCV003720251,VCV003074437,VCV002772444,VCV003238833,VCV003064138,VCV003381014,VCV003724384,VCV002902662,VCV003776306,VCV003538715,VCV002766249,VCV003068627,VCV002811218,VCV002822974,VCV002825325,VCV003726486,VCV003894735,VCV002757500,VCV002843396,VCV003595598,VCV003677002,VCV003387008,VCV003661963,VCV003902642,VCV003377404,VCV003376…	VCV002859136,VCV003073604,VCV003633625,VCV003070593,VCV002989810,VCV002732926,VCV003387014,VCV003338744,VCV002771336,VCV003071113,VCV002819423,VCV002709822,VCV003073519,VCV002710608,VCV003379957,VCV003648649,VCV003896898,VCV003895123,VCV002796737,VCV003633622,VCV002974892,VCV003623299,VCV003680694,VCV003895009,VCV002828824,VCV003074359,VCV002799919,VCV003633635,VCV002821715,VCV003393225,VCV003899…
LMAN1	Endoplasmic reticulum|Golgi apparatus	1	51	0	4	2	VCV003583383,VCV000008064,VCV000008062,VCV003583382	VCV000627401,VCV001802256	VCV003583383,VCV000008062,VCV003583382,VCV000008064,VCV000627401,VCV001802256	VCV003538592,VCV002635026,VCV000891546,VCV002402828,VCV003119197,VCV003538595,VCV002335450,VCV003867419,VCV003119194,VCV002382422,VCV003538585,VCV000327579,VCV002206351,VCV003538587,VCV002517299,VCV000327575,VCV002214355,VCV003290875,VCV002489091,VCV003119196,VCV003538591,VCV002496031,VCV003538593,VCV002409726,VCV003119200,VCV000891803,VCV000889362,VCV003040905,VCV002268473,VCV002393193,VCV002307…
MARS2	Mitochondrion	1	11	0	0	1		VCV002695358	VCV002695358	VCV000214631,VCV001910595,VCV001910254,VCV001962606,VCV002050884,VCV001925010,VCV003233494,VCV001960872,VCV001421018,VCV003123695,VCV001195683
LAPTM4B	Lysosome/Vacuole	1	1	0	0	0				VCV003537278
LANCL2	Cytoplasm|Nucleus	1	3	0	0	0				VCV003537243,VCV002553910,VCV002455875
LAMTOR4	Lysosome/Vacuole	1	0	0	0	0
KRT17	Cytoplasm	1	82	0	1	2	VCV003779802	VCV000794186,VCV001701322	VCV000794186,VCV003779802,VCV001701322	VCV002065609,VCV002334418,VCV000066181,VCV000014591,VCV000066188,VCV001521226,VCV003535858,VCV001721821,VCV000780427,VCV003865404,VCV002960881,VCV003891522,VCV002855681,VCV002498703,VCV000014596,VCV002986668,VCV001578541,VCV001958080,VCV003891521,VCV000066182,VCV002493318,VCV003003855,VCV002220130,VCV002973352,VCV002722488,VCV003535859,VCV001436117,VCV003607453,VCV002109762,VCV003535860,VCV003715…
MACROD1	Mitochondrion	1	8	0	0	0				VCV003121911,VCV002255288,VCV003121910,VCV002340088,VCV002360977,VCV002518137,VCV002284710,VCV003869450
LRRC41	Cytoplasm|Nucleus	1	4	0	0	0				VCV003540093,VCV002515645,VCV003540090,VCV003120697
LRPPRC	Mitochondrion	1	91	0	12	13	VCV003586596,VCV003586591,VCV002850704,VCV003241832,VCV003065750,VCV002853366,VCV003586593,VCV003586595,VCV003241831,VCV003586590,VCV003241833,VCV003382143	VCV003241836,VCV003586589,VCV003241827,VCV002816904,VCV003699076,VCV003241829,VCV003586594,VCV002866864,VCV003241828,VCV003241834,VCV002846415,VCV003586592,VCV002804176	VCV003586591,VCV003065750,VCV002853366,VCV003241831,VCV002866864,VCV002846415,VCV003382143,VCV002804176,VCV003241836,VCV003586596,VCV003241829,VCV003241828,VCV003699076,VCV003241827,VCV002816904,VCV003586594,VCV003586590,VCV003241833,VCV003586592,VCV003586589,VCV002850704,VCV003241832,VCV003586595,VCV003586593,VCV003241834	VCV003373485,VCV003339396,VCV003868272,VCV003120359,VCV003343573,VCV003766079,VCV003868284,VCV003868273,VCV003337253,VCV003539753,VCV003120358,VCV003868280,VCV003291471,VCV003367982,VCV002860637,VCV003120366,VCV003373579,VCV003120368,VCV003898843,VCV003341033,VCV003120360,VCV003291467,VCV003340814,VCV003539760,VCV003539770,VCV003868281,VCV003380805,VCV003539749,VCV003539745,VCV003868275,VCV003868…
LRP5	Cell membrane	1	7	0	0	0				VCV003600173,VCV002985040,VCV002748504,VCV003623233,VCV002825856,VCV003621161,VCV003600174
LPCAT1	Endoplasmic reticulum	1	25	0	0	0				VCV003119732,VCV003867813,VCV002478689,VCV003867818,VCV003119730,VCV002553362,VCV003119731,VCV002405438,VCV002268511,VCV003539149,VCV002209510,VCV003291160,VCV002252355,VCV003539145,VCV003867815,VCV003539150,VCV002363161,VCV002216860,VCV003867817,VCV002608497,VCV003539146,VCV003867816,VCV002356973,VCV003539147,VCV002238761
LGALS1	Cytoplasm	1	0	0	0	0
SPRYD3	Cytoplasm|Nucleus	1	3	0	0	0				VCV002226644,VCV002219008,VCV003448866
SPECC1	Cytoplasm|Golgi apparatus	1	83	0	0	0				VCV003448293,VCV002281159,VCV003168810,VCV003322089,VCV003168804,VCV003448294,VCV003960819,VCV002310148,VCV002602521,VCV002306386,VCV002245043,VCV002488368,VCV002524293,VCV002559724,VCV003448284,VCV002251605,VCV002510216,VCV002371158,VCV003168812,VCV003168813,VCV003448300,VCV003168811,VCV002329222,VCV003960825,VCV003448292,VCV003448283,VCV003322088,VCV002465636,VCV003168794,VCV003800555,VCV002385…
SPCS3	Endoplasmic reticulum|Golgi apparatus	1	0	0	0	0
BBS4	Cytoplasm|Nucleus	1	91	0	30	19	VCV002680043,VCV002680052,VCV002680058,VCV003240889,VCV002851981,VCV002680045,VCV002680030,VCV002192610,VCV002680049,VCV003240897,VCV002680044,VCV003240896,VCV003240891,VCV002200217,VCV003240899,VCV002828708,VCV002498298,VCV002023901,VCV003389904,VCV003577641,VCV003577623,VCV003577644,VCV002177606,VCV002680059,VCV002845740,VCV003240895,VCV003577640,VCV003240893,VCV002761815,VCV002714314	VCV002680032,VCV002680053,VCV002755879,VCV001922198,VCV003577639,VCV002060354,VCV001964049,VCV002700655,VCV002680040,VCV002197130,VCV002680033,VCV003345245,VCV003650161,VCV002680036,VCV002680047,VCV002680054,VCV002680051,VCV002680035,VCV003033438	VCV002680043,VCV002680052,VCV002680058,VCV002680032,VCV003240889,VCV002680053,VCV002755879,VCV002851981,VCV001922198,VCV003577639,VCV002192610,VCV002680030,VCV002680049,VCV003240897,VCV002680044,VCV002060354,VCV002680035,VCV003240896,VCV001964049,VCV003240891,VCV002200217,VCV003240899,VCV002700655,VCV002680040,VCV002197130,VCV002828708,VCV002498298,VCV002680033,VCV002023901,VCV003389904,VCV003345…	VCV002118470,VCV002851272,VCV002920656,VCV003260541,VCV001965100,VCV001716555,VCV002266325,VCV003356267,VCV001899528,VCV002185482,VCV003358222,VCV003577629,VCV003344082,VCV001995899,VCV001979068,VCV003350684,VCV003349337,VCV003577647,VCV003822118,VCV002142028,VCV003822092,VCV001989276,VCV003665196,VCV003358640,VCV003347386,VCV002073836,VCV002148188,VCV003577635,VCV003346559,VCV003348703,VCV002361…
BASP1	Cytoplasm|Cell membrane	1	27	0	0	0				VCV003821075,VCV003821072,VCV003133009,VCV003821074,VCV003260466,VCV003133001,VCV002249699,VCV002517527,VCV003133004,VCV003133006,VCV003821053,VCV003260465,VCV003133005,VCV003479773,VCV002596947,VCV003133002,VCV002607073,VCV003479774,VCV003821069,VCV003133003,VCV002488252,VCV003479772,VCV002224065,VCV003479776,VCV002355596,VCV003133008,VCV002490646
C1orf174	Nucleus	1	2	0	0	0				VCV002238836,VCV002403240
C1QBP	Cytoplasm	1	20	0	1	1	VCV002828245	VCV003728322	VCV003728322,VCV002828245	VCV002053899,VCV001943812,VCV002419274,VCV003826171,VCV002132385,VCV002247664,VCV002359092,VCV002000801,VCV003483368,VCV002124408,VCV002082480,VCV000441241,VCV002070505,VCV001432743,VCV003483367,VCV002069671,VCV001572887,VCV001921972,VCV001556932,VCV000441242
C15orf40	Mitochondrion	1	2	0	0	0				VCV002403622,VCV002295776
SORBS2	Cytoplasm|Cell membrane	1	125	0	0	0				VCV002510137,VCV002552999,VCV002590165,VCV003447170,VCV002603252,VCV002263853,VCV002224527,VCV002411663,VCV003799812,VCV002387220,VCV002619475,VCV002353407,VCV003321460,VCV003447166,VCV003799817,VCV002247396,VCV003959701,VCV003447176,VCV003959704,VCV003447167,VCV003799822,VCV003959695,VCV003321450,VCV003321451,VCV003167504,VCV003321456,VCV003167510,VCV003447169,VCV003799819,VCV003799816,VCV002317…
DDX46	Nucleus	1	17	0	0	0				VCV003081047,VCV003839099,VCV002602433,VCV003081045,VCV002474904,VCV002226810,VCV003500576,VCV003839100,VCV003271325,VCV001684500,VCV003839101,VCV002327123,VCV002527876,VCV002243387,VCV003271324,VCV002333473,VCV003081046
STOM	Cell membrane|Endoplasmic reticulum	1	15	0	0	0				VCV002568533,VCV003802552,VCV003963472,VCV003450758,VCV003963473,VCV001163313,VCV003171473,VCV003323364,VCV003963474,VCV003450759,VCV002299721,VCV002375513,VCV002323635,VCV003963471,VCV003450760
ST14	Cell membrane	1	26	0	0	1		VCV000872044	VCV000872044	VCV003449959,VCV002610325,VCV000784208,VCV003322914,VCV002613412,VCV003801920,VCV001466170,VCV002237981,VCV001254876,VCV003801928,VCV003322920,VCV001625929,VCV003647476,VCV003026202,VCV002592334,VCV000773256,VCV003962652,VCV003170596,VCV000004039,VCV003322923,VCV003170599,VCV003322926,VCV003322922,VCV003170602,VCV000730960,VCV003170598
TEX264	Endoplasmic reticulum	1	15	0	0	0				VCV003325572,VCV003455575,VCV002471071,VCV002366376,VCV003806220,VCV002342341,VCV003967853,VCV002335218,VCV003176389,VCV003806219,VCV002510389,VCV002211930,VCV002394395,VCV003455571,VCV003967856
TAPBP	Endoplasmic reticulum	1	5	0	0	0				VCV001390851,VCV003015628,VCV001381174,VCV002013247,VCV002899310
TACC3	Cytoplasm	1	115	0	0	1		VCV000981813	VCV000981813	VCV003803882,VCV002304833,VCV002273260,VCV003965000,VCV003452480,VCV002615209,VCV003452477,VCV003803881,VCV003452481,VCV002347598,VCV003173334,VCV003173322,VCV003965009,VCV003173333,VCV003803876,VCV003173332,VCV002598447,VCV002238239,VCV002307654,VCV002532407,VCV003173329,VCV002322247,VCV003452470,VCV003965004,VCV000775209,VCV002621322,VCV002604692,VCV003452464,VCV003173318,VCV003803874,VCV003965…
BORA	Nucleus	1	0	0	0	0
BIRC6	Cytoplasm	1	5	0	0	0				VCV003134097,VCV002228199,VCV002609142,VCV002623439,VCV003480712
SYAP1	Cytoplasm|Golgi apparatus	1	17	0	0	0				VCV003323806,VCV002467101,VCV003172522,VCV003803267,VCV003803268,VCV002545500,VCV003451693,VCV002660068,VCV003451692,VCV002466090,VCV003323807,VCV003172523,VCV003964298,VCV002381135,VCV003323805,VCV003323801,VCV003323802
TM4SF1	Cell membrane	1	20	0	0	0				VCV002235600,VCV003969472,VCV003326458,VCV003457146,VCV002323404,VCV003178099,VCV003807436,VCV003178100,VCV003969473,VCV003326457,VCV002460915,VCV003807437,VCV002288243,VCV002328105,VCV003457148,VCV002328106,VCV003457147,VCV003457149,VCV003178101,VCV002515310
STOML2	Mitochondrion	1	5	0	0	0				VCV002215462,VCV003450765,VCV003450766,VCV002216159,VCV003323370
SLC7A1	Cell membrane	1	38	0	0	0				VCV002284241,VCV003957600,VCV003798263,VCV002358667,VCV002537852,VCV002480555,VCV002507606,VCV002208983,VCV003165508,VCV003165503,VCV002404003,VCV003445072,VCV003320171,VCV003445075,VCV000781099,VCV003445071,VCV003445070,VCV003798264,VCV002375638,VCV002281421,VCV002374185,VCV003957602,VCV002613344,VCV002279849,VCV002618588,VCV003957604,VCV003165507,VCV003445073,VCV002530098,VCV003165510,VCV003445…
SLC50A1	Cell membrane|Lysosome/Vacuole	1	3	0	0	0				VCV003444804,VCV003957295,VCV003320006
SLC39A9	Cell membrane|Lysosome/Vacuole	1	1	0	0	0				VCV003319783
SLC39A4	Cell membrane|Lysosome/Vacuole	1	71	0	20	2	VCV001903268,VCV002767177,VCV001802688,VCV003896408,VCV002013185,VCV002118724,VCV002709237,VCV002766403,VCV002120845,VCV002861193,VCV002141319,VCV003595445,VCV002826061,VCV002857853,VCV003065417,VCV001989349,VCV002842881,VCV003595443,VCV002753679,VCV002018854	VCV002986121,VCV003020968	VCV001903268,VCV003020968,VCV002767177,VCV001802688,VCV003896408,VCV002013185,VCV002986121,VCV002118724,VCV002709237,VCV002766403,VCV002120845,VCV002861193,VCV002141319,VCV003595445,VCV002826061,VCV002857853,VCV003065417,VCV001989349,VCV002842881,VCV003595443,VCV002753679,VCV002018854	VCV002618438,VCV003956870,VCV003164690,VCV002261742,VCV003956875,VCV002758681,VCV003444428,VCV002392945,VCV003444431,VCV003444434,VCV003956869,VCV002240613,VCV003956871,VCV002306803,VCV001982971,VCV003164688,VCV002518750,VCV002225928,VCV003058162,VCV003444429,VCV003164686,VCV003444438,VCV003444432,VCV002294292,VCV003164685,VCV003956876,VCV003164687,VCV002509531,VCV002538775,VCV003444433,VCV002314…
BTBD1	Cytoplasm|Nucleus	1	4	0	0	0				VCV002597010,VCV002592503,VCV002389137,VCV002294302
CCT3	Cytoplasm	1	47	0	4	0	VCV003778716,VCV003378103,VCV003544400,VCV003774042		VCV003778716,VCV003378103,VCV003544400,VCV003774042	VCV003487665,VCV003487654,VCV002370968,VCV002548753,VCV002399648,VCV002477230,VCV003487656,VCV003487658,VCV002458621,VCV003487659,VCV002518549,VCV002528958,VCV003487655,VCV002255687,VCV003140168,VCV003140171,VCV003487660,VCV003487663,VCV003140167,VCV003829276,VCV003829278,VCV002316841,VCV003829277,VCV003264669,VCV002530160,VCV003140166,VCV002369698,VCV003487661,VCV002364726,VCV003487662,VCV002554…
CCDC6	Cytoplasm|Nucleus	1	2	0	0	0				VCV002322129,VCV002216655
CCDC47	Endoplasmic reticulum	1	16	0	2	0	VCV001697227,VCV000993035		VCV001697227,VCV000993035	VCV002385232,VCV002240866,VCV003486728,VCV003264217,VCV003486730,VCV003486727,VCV003828651,VCV003024891,VCV002239589,VCV002393039,VCV003139177,VCV002305471,VCV003139176,VCV003486731,VCV002524069,VCV002535715
CBX6	Nucleus	1	28	0	0	0				VCV003263682,VCV002549742,VCV003827940,VCV003827941,VCV002231017,VCV002594375,VCV003263681,VCV003138074,VCV003138070,VCV003138075,VCV003138072,VCV002494720,VCV003827943,VCV002381583,VCV002488342,VCV003138077,VCV003263684,VCV003138071,VCV003485720,VCV002527494,VCV002539625,VCV003827944,VCV002495571,VCV003827942,VCV002320250,VCV003485721,VCV003138073,VCV003138076
SPTSSA	Endoplasmic reticulum|Golgi apparatus	1	6	0	0	0				VCV003801199,VCV002223447,VCV002269218,VCV003449158,VCV002255922,VCV003961773
SLC38A2	Cell membrane|Lysosome/Vacuole	1	22	0	0	0				VCV002204957,VCV003164564,VCV003444318,VCV003797697,VCV002530096,VCV003956763,VCV002387195,VCV002340193,VCV002512005,VCV003444322,VCV002283260,VCV003164565,VCV003797693,VCV003164566,VCV003319704,VCV003444317,VCV003797694,VCV003797691,VCV003956762,VCV003956761,VCV003319706,VCV003797692
SLC30A6	Golgi apparatus	1	0	0	0	0
SNX14	Endoplasmic reticulum	1	88	0	8	13	VCV000402196,VCV003897618,VCV002572991,VCV000375550,VCV000190316,VCV002433658,VCV000800777,VCV001064780	VCV000635072,VCV003731483,VCV003897012,VCV000817573,VCV000522726,VCV000190318,VCV003364549,VCV001325109,VCV000931533,VCV003726079,VCV000190319,VCV000373031,VCV000809975	VCV003731483,VCV000402196,VCV000190318,VCV003364549,VCV001325109,VCV000375550,VCV003897012,VCV003897618,VCV000931533,VCV000373031,VCV000800777,VCV000809975,VCV000635072,VCV000817573,VCV002572991,VCV000522726,VCV003726079,VCV000190319,VCV000190316,VCV002433658,VCV001064780	VCV002262418,VCV003321266,VCV002370349,VCV002092794,VCV002239561,VCV002234745,VCV003321268,VCV003959393,VCV000781886,VCV002636240,VCV003959388,VCV001220203,VCV001031241,VCV003799606,VCV002547567,VCV003799603,VCV001707011,VCV001329713,VCV001018996,VCV000713326,VCV001031242,VCV002542729,VCV001903594,VCV002983397,VCV001702600,VCV003602236,VCV002291305,VCV002115152,VCV001326011,VCV002047228,VCV003959…
SNX1	Cytoplasm|Lysosome/Vacuole|Golgi apparatus	1	36	0	0	0				VCV003799590,VCV002282889,VCV003446900,VCV003446895,VCV002292461,VCV002489511,VCV002484349,VCV002539176,VCV002268215,VCV003799588,VCV002266077,VCV003167127,VCV002533680,VCV002383755,VCV003446896,VCV003446898,VCV002234293,VCV003959366,VCV003799591,VCV002336138,VCV002271670,VCV003446901,VCV003959362,VCV003959361,VCV003959360,VCV003959363,VCV002456228,VCV003959357,VCV003167129,VCV003167126,VCV002364…
SNU13	Cytoplasm	1	0	0	0	0
SNF8	Nucleus	1	1	0	0	0				VCV002269619
SNAP47	Cytoplasm|Lysosome/Vacuole	1	19	0	0	0				VCV003166857,VCV003321109,VCV002219360,VCV003959118,VCV002375621,VCV003321105,VCV002303295,VCV003446594,VCV002225605,VCV003799386,VCV003166861,VCV002534876,VCV002206791,VCV003959117,VCV003799388,VCV002458913,VCV002290593,VCV003166860,VCV003166858
SMC3	Cytoplasm|Nucleus	0	1	1	0	0				VCV002814703
SMC1A	Cytoplasm|Nucleus	1	120	0	16	12	VCV002446017,VCV003242592,VCV002817976,VCV003064823,VCV002087571,VCV001691864,VCV002766620,VCV002702813,VCV002808994,VCV003654778,VCV001700232,VCV003661940,VCV003024232,VCV002673235,VCV001695303,VCV002663822	VCV002884107,VCV001806292,VCV003910022,VCV002012610,VCV003062286,VCV002087572,VCV003064229,VCV002859683,VCV003598407,VCV002832942,VCV003661527,VCV002866123	VCV002884107,VCV003242592,VCV003910022,VCV002012610,VCV002702813,VCV002859683,VCV002673235,VCV003598407,VCV002866123,VCV002446017,VCV003661527,VCV002817976,VCV001691864,VCV003062286,VCV002766620,VCV002087572,VCV001700232,VCV003661940,VCV002663822,VCV003024232,VCV003064823,VCV002087571,VCV002808994,VCV003654778,VCV001806292,VCV003064229,VCV002832942,VCV001695303	VCV001720939,VCV002820524,VCV003370955,VCV001803357,VCV002006281,VCV002436144,VCV003383223,VCV002854735,VCV003772453,VCV002803435,VCV003659769,VCV003899676,VCV003365594,VCV003598412,VCV002988729,VCV003905913,VCV002632768,VCV002296806,VCV002127647,VCV003711160,VCV002632826,VCV002747445,VCV002308671,VCV002987987,VCV002016309,VCV002099218,VCV003661942,VCV003898699,VCV003064087,VCV002775947,VCV003344…
SQSTM1	Cytoplasm|Nucleus|Lysosome/Vacuole	1	182	0	13	7	VCV001948518,VCV002951682,VCV001962648,VCV003753178,VCV001691078,VCV002136359,VCV002928664,VCV003749705,VCV002952106,VCV001704477,VCV003756259,VCV002948186,VCV003032118	VCV002943392,VCV001912117,VCV002949509,VCV003757914,VCV003750300,VCV002166073,VCV002083476	VCV002943392,VCV001912117,VCV003753178,VCV003757914,VCV003749705,VCV002952106,VCV001704477,VCV003756259,VCV003032118,VCV002951682,VCV002136359,VCV002166073,VCV002948186,VCV001948518,VCV001962648,VCV001691078,VCV002949509,VCV002928664,VCV003750300,VCV002083476	VCV002059922,VCV001425605,VCV003751953,VCV001806688,VCV001498798,VCV001717299,VCV002931033,VCV003757804,VCV001442932,VCV002635316,VCV002022170,VCV003756400,VCV002925387,VCV002952189,VCV002938147,VCV001439801,VCV001431538,VCV002927369,VCV002061560,VCV001961469,VCV001941905,VCV001408637,VCV002048191,VCV003961816,VCV002682914,VCV002043654,VCV002941373,VCV001494010,VCV002198589,VCV002941655,VCV001948…
CBX1	Cytoplasm|Nucleus	1	1	0	0	0				VCV003827926
VAMP8	Cell membrane|Lysosome/Vacuole	1	6	0	0	0				VCV003188131,VCV002378745,VCV002409032,VCV002594753,VCV003188132,VCV003814700
APLP2	Cell membrane|Lysosome/Vacuole|Golgi apparatus	1	91	0	0	0				VCV003127872,VCV002405123,VCV002615166,VCV003306795,VCV002387470,VCV002488726,VCV002278924,VCV003413919,VCV003127869,VCV003306802,VCV003127870,VCV002621877,VCV003127873,VCV002486216,VCV003883928,VCV002278649,VCV002465818,VCV003883917,VCV003413930,VCV003413950,VCV003127861,VCV003127868,VCV003413849,VCV003413870,VCV003883938,VCV002216267,VCV003883871,VCV003306731,VCV002507927,VCV003883968,VCV003127…
AP2B1	Cytoplasm|Lysosome/Vacuole	1	10	0	0	0				VCV002314895,VCV003403788,VCV003127502,VCV003403819,VCV003403799,VCV002621842,VCV003876829,VCV000972958,VCV003403780,VCV002608395
TSC22D1	Cytoplasm|Nucleus	1	0	0	0	0
USP48	Cytoplasm|Nucleus	1	15	0	0	0				VCV003187724,VCV003331605,VCV003467201,VCV002279186,VCV003331601,VCV003331606,VCV003187717,VCV003354265,VCV002229146,VCV002498214,VCV002469714,VCV003331604,VCV003978910,VCV003978909,VCV003978905
UROD	Cytoplasm	1	9	0	3	3	VCV000064678,VCV002733886,VCV003639318	VCV002575049,VCV003720199,VCV003727193	VCV002575049,VCV003720199,VCV003639318,VCV002733886,VCV000064678,VCV003727193	VCV001683505,VCV002733885,VCV002752058,VCV002202749,VCV002887610,VCV000874337,VCV002143957,VCV003331251,VCV003620614
UNG	Nucleus	1	41	0	5	3	VCV002083377,VCV002957628,VCV002048165,VCV002068429,VCV000546720	VCV003574190,VCV001064649,VCV003363490	VCV002083377,VCV003574190,VCV003363490,VCV002957628,VCV002048165,VCV002068429,VCV001064649,VCV000546720	VCV001358029,VCV002125114,VCV001054803,VCV000981858,VCV001373098,VCV000440391,VCV000880878,VCV000463870,VCV000306967,VCV000306970,VCV001694079,VCV001965928,VCV003977866,VCV003186720,VCV001517560,VCV002146141,VCV002017903,VCV001015993,VCV000947219,VCV003766575,VCV001059502,VCV001055136,VCV003977867,VCV002507339,VCV003625886,VCV001369721,VCV000643750,VCV001975332,VCV002787212,VCV000532544,VCV001374…
UMPS	Cytoplasm	1	41	0	2	2	VCV001018561,VCV003233632	VCV000620432,VCV000632395	VCV000620432,VCV001018561,VCV003233632,VCV000632395	VCV002341156,VCV000011907,VCV000100127,VCV002512710,VCV003642085,VCV000641034,VCV001022377,VCV002290122,VCV003977605,VCV003330967,VCV002417137,VCV002489848,VCV003465920,VCV003465922,VCV000960686,VCV002686030,VCV001503716,VCV000255959,VCV001523090,VCV000591440,VCV003186440,VCV001483728,VCV003186441,VCV002466074,VCV003977606,VCV002224202,VCV002915373,VCV000242793,VCV001053803,VCV003465919,VCV000844…
UBC	Cytoplasm	0	3	1	0	0				VCV003185506,VCV002485513,VCV003812851
TIMM10B	Cytoplasm|Mitochondrion	1	7	0	0	0				VCV003968904,VCV003968903,VCV003456603,VCV002530541,VCV002598748,VCV003456604,VCV003806998
VIM	Cytoplasm	1	56	0	1	0	VCV000217338		VCV000217338	VCV003979748,VCV002519548,VCV001051392,VCV002322607,VCV003468072,VCV003814990,VCV002362840,VCV002340119,VCV000959458,VCV001486484,VCV003979750,VCV002012232,VCV003332064,VCV003814991,VCV003047409,VCV000772056,VCV002541892,VCV003188561,VCV003772101,VCV002640332,VCV000930366,VCV000596277,VCV003468079,VCV002336353,VCV001049635,VCV003892842,VCV003332063,VCV000012199,VCV003468077,VCV001699008,VCV003188…
XAB2	Nucleus	1	70	0	0	0				VCV002515605,VCV003817573,VCV003190941,VCV003817575,VCV002412488,VCV003333334,VCV002323413,VCV003982612,VCV003982616,VCV003982610,VCV003471098,VCV002360748,VCV003190939,VCV003471103,VCV003190938,VCV003982608,VCV003190928,VCV002359589,VCV003817580,VCV003333339,VCV002624012,VCV002254903,VCV003190930,VCV003982602,VCV002224438,VCV003982603,VCV002320693,VCV003817572,VCV002358935,VCV002613001,VCV003471…
ANKH	Cell membrane	1	105	0	1	0	VCV003340533		VCV003340533	VCV003865302,VCV001929664,VCV001366655,VCV003622518,VCV003542174,VCV001306478,VCV002416551,VCV003685511,VCV003005152,VCV002560146,VCV003689548,VCV001460486,VCV002410106,VCV001693081,VCV003542164,VCV001424042,VCV002655367,VCV003676605,VCV001509485,VCV003900896,VCV003343714,VCV003391678,VCV000906300,VCV001485524,VCV001517593,VCV003620103,VCV002635991,VCV002977551,VCV001898365,VCV002578145,VCV003019…
ALYREF	Cytoplasm|Nucleus	1	2	0	0	0				VCV002636880,VCV002279903
ALDH5A1	Mitochondrion	1	35	0	11	1	VCV001878444,VCV002996470,VCV001878457,VCV001878470,VCV002118497,VCV002506504,VCV002506510,VCV003662528,VCV002092333,VCV002038984,VCV001897663	VCV001878475	VCV001878475,VCV001878444,VCV002996470,VCV001878457,VCV001878470,VCV002118497,VCV002506504,VCV002506510,VCV003662528,VCV002092333,VCV002038984,VCV001897663	VCV002071889,VCV002185068,VCV002005503,VCV001921050,VCV002064695,VCV001306020,VCV002071977,VCV002786222,VCV001429003,VCV003283667,VCV001351910,VCV002690876,VCV003019465,VCV003283678,VCV001425092,VCV003779391,VCV001432066,VCV001374029,VCV001095033,VCV001422649,VCV003065698,VCV002226359,VCV001414847,VCV002210589,VCV001398257,VCV001379381,VCV001710792,VCV002195043,VCV002404696,VCV002161688,VCV001518…
ALDH9A1	Mitochondrion	1	5	0	0	0				VCV002557076,VCV002235834,VCV003283779,VCV003520111,VCV002512681
HDAC2	Cytoplasm|Nucleus	1	10	0	0	0				VCV000992209,VCV003524414,VCV003104572,VCV003283682,VCV003524413,VCV000977282,VCV002478130,VCV003104576,VCV000521716,VCV003047427
APP	Cell membrane|Lysosome/Vacuole|Golgi apparatus	1	124	0	0	0				VCV000653874,VCV003637812,VCV001412556,VCV000585428,VCV003351629,VCV002073469,VCV003393136,VCV003418464,VCV000798148,VCV003619940,VCV002153729,VCV002277113,VCV003348586,VCV001472472,VCV002769977,VCV002106465,VCV001371948,VCV001102353,VCV003690634,VCV001299705,VCV002186431,VCV000898004,VCV003637811,VCV001938835,VCV002188353,VCV003128068,VCV000585427,VCV003723432,VCV003703520,VCV002742324,VCV000899…
GRHPR	Cytoplasm	1	32	0	6	7	VCV002675945,VCV002664098,VCV002675953,VCV002078185,VCV001074076,VCV003597319	VCV002850596,VCV002101269,VCV003638832,VCV001460348,VCV002675949,VCV000984352,VCV002744272	VCV002850596,VCV002675945,VCV002664098,VCV002744272,VCV002675953,VCV002078185,VCV002101269,VCV003638832,VCV001460348,VCV001074076,VCV002675949,VCV000984352,VCV003597319	VCV001805904,VCV002198663,VCV003597316,VCV000913618,VCV001350443,VCV003597328,VCV002664426,VCV003855693,VCV000913617,VCV003522557,VCV002145453,VCV002560388,VCV002572955,VCV003344071,VCV002664415,VCV001435234,VCV003597325,VCV000991668,VCV003597318,VCV002850973,VCV003597320,VCV000991669,VCV002156329,VCV003597327,VCV003597326,VCV002428078,VCV003597317,VCV002340723,VCV002155337,VCV003597324,VCV003597…
WDR43	Nucleus	1	56	0	0	0				VCV003981018,VCV003190046,VCV003469420,VCV003815987,VCV002242779,VCV003190048,VCV003981014,VCV003332836,VCV003190045,VCV003190054,VCV002344447,VCV002318503,VCV002241955,VCV002596840,VCV003815979,VCV002475476,VCV003981016,VCV003469413,VCV003190047,VCV003815978,VCV003815989,VCV002351693,VCV003469417,VCV003981013,VCV002371705,VCV002259112,VCV003815983,VCV003190050,VCV002297212,VCV003190052,VCV003190…
THBS1	Extracellular	1	35	0	0	0				VCV003176946,VCV003806623,VCV003456077,VCV002354594,VCV001099055,VCV002491652,VCV003806615,VCV000523011,VCV002428610,VCV003806621,VCV000929776,VCV003806617,VCV002221503,VCV002328389,VCV002298675,VCV003176953,VCV003456082,VCV003325856,VCV002214583,VCV003968386,VCV003968389,VCV003456085,VCV003968387,VCV002385570,VCV002598388,VCV003176945,VCV003325858,VCV002279947,VCV002307287,VCV002369692,VCV003968…
THAP4	Nucleus	1	4	0	0	0				VCV003968338,VCV002546534,VCV003176896,VCV003325817
TMEM248	Cell membrane|Endoplasmic reticulum|Lysosome/Vacuole|Golgi apparatus	1	3	0	0	0				VCV002623409,VCV002533424,VCV003179282
TMEM208	Endoplasmic reticulum	1	0	0	0	0
TMEM160	Mitochondrion	1	9	0	0	0				VCV003807976,VCV002220880,VCV003178901,VCV002302579,VCV003326832,VCV003457896,VCV002547445,VCV002264813,VCV002352557
TMEM14C	Mitochondrion|Lysosome/Vacuole	1	1	0	0	0				VCV002603258
TM9SF2	Cell membrane|Lysosome/Vacuole	1	32	0	0	0				VCV003178157,VCV003178158,VCV003807482,VCV003326490,VCV003457210,VCV003969540,VCV003457211,VCV002346874,VCV002298269,VCV002544512,VCV002267084,VCV003178156,VCV002537942,VCV003178153,VCV003969543,VCV003178155,VCV003969541,VCV002477086,VCV003457213,VCV002458023,VCV002218817,VCV002524200,VCV002261520,VCV002230068,VCV003969544,VCV003178159,VCV003178152,VCV002365120,VCV003969545,VCV003969542,VCV003178…
AP1G1	Cytoplasm|Lysosome/Vacuole|Golgi apparatus	1	84	0	6	10	VCV003253546,VCV003062338,VCV003384011,VCV003905832,VCV003581243,VCV003602434	VCV003403213,VCV003368492,VCV003600748,VCV002631916,VCV003376822,VCV001708225,VCV003347862,VCV003342467,VCV002206183,VCV003342475	VCV002206183,VCV003253546,VCV003368492,VCV003600748,VCV003062338,VCV003384011,VCV002631916,VCV003376822,VCV001708225,VCV003347862,VCV003342467,VCV003403213,VCV003905832,VCV003581243,VCV003342475,VCV003602434	VCV003403234,VCV003065652,VCV002635370,VCV002324000,VCV002683837,VCV001705521,VCV002402427,VCV002390652,VCV003777076,VCV003403161,VCV002521004,VCV002636573,VCV003127438,VCV002536346,VCV003897317,VCV002212043,VCV003367811,VCV003252547,VCV002332597,VCV003252875,VCV003063670,VCV003342598,VCV003403179,VCV003602795,VCV001805937,VCV001299368,VCV003127437,VCV003774290,VCV003343291,VCV002227589,VCV003403…
AUP1	Endoplasmic reticulum	1	12	0	0	0				VCV003333508,VCV003333522,VCV002542836,VCV003812286,VCV002284291,VCV000337118,VCV002232161,VCV001204115,VCV003333496,VCV002593467,VCV002522573,VCV003132337
ARL3	Cytoplasm	0	1	1	0	0				VCV001938498
ATP5F1A	Mitochondrion	1	92	0	0	2		VCV003361740,VCV003390561	VCV003361740,VCV003390561	VCV000445307,VCV002864960,VCV003893585,VCV003667164,VCV001321602,VCV003391530,VCV003457660,VCV003457688,VCV000808392,VCV001034338,VCV001321065,VCV001690648,VCV001900901,VCV002661959,VCV002791903,VCV001682745,VCV002056715,VCV003384302,VCV001927666,VCV003329258,VCV001920223,VCV000382049,VCV003329271,VCV001682744,VCV001901881,VCV003372879,VCV003606468,VCV002503212,VCV000432972,VCV003329235,VCV003131…
TMEM65	Mitochondrion	1	7	0	0	0				VCV002611788,VCV003179613,VCV003043332,VCV002235204,VCV003970793,VCV003970795,VCV003970794
TRNT1	Mitochondrion	1	16	0	2	1	VCV003017738,VCV001068618	VCV001068812	VCV001068812,VCV003017738,VCV001068618	VCV001020210,VCV001375131,VCV001036569,VCV003810900,VCV001045778,VCV002129809,VCV001379375,VCV001348519,VCV001021371,VCV001378892,VCV002001044,VCV001968252,VCV002301991,VCV002166343,VCV002109788,VCV001422232
TRMT5	Nucleus|Mitochondrion	1	16	0	1	0	VCV002120359		VCV002120359	VCV001937067,VCV003329102,VCV002273340,VCV000715049,VCV002096229,VCV003974005,VCV002610690,VCV002139707,VCV002055110,VCV002236347,VCV001966770,VCV001402924,VCV001431176,VCV001447988,VCV001517782,VCV001032859
TRMT1	Mitochondrion	1	3	0	2	1	VCV002502435,VCV002429090	VCV001325620	VCV001325620,VCV002502435,VCV002429090	VCV003810790,VCV002382343,VCV003973915
TRIP13	Cytoplasm|Nucleus	1	44	0	2	0	VCV003723852,VCV003910602		VCV003723852,VCV003910602	VCV001031392,VCV003691044,VCV000790007,VCV003654221,VCV003810767,VCV003692190,VCV003810766,VCV003182934,VCV000977645,VCV002619857,VCV000977644,VCV003726460,VCV003723022,VCV003592838,VCV003039276,VCV003973871,VCV002893946,VCV003693253,VCV003633010,VCV003973872,VCV003639227,VCV002636923,VCV002213522,VCV003351015,VCV000726741,VCV003329023,VCV003182932,VCV003664466,VCV003592818,VCV003632004,VCV003667…
UBA1	Cytoplasm|Nucleus	1	15	0	0	0				VCV001435307,VCV001424507,VCV002080284,VCV003662541,VCV003671673,VCV002785221,VCV001383476,VCV001943973,VCV001166449,VCV002067822,VCV002690404,VCV002295140,VCV003464916,VCV002136196,VCV002413032
TXNRD1	Cytoplasm	1	51	0	0	0				VCV002467919,VCV002217626,VCV002376206,VCV003185213,VCV000724046,VCV003464737,VCV003812618,VCV002486452,VCV003812617,VCV002212305,VCV003812614,VCV003185212,VCV003812619,VCV002289029,VCV002236057,VCV002222699,VCV002288603,VCV003185216,VCV003185215,VCV003464738,VCV003976376,VCV003976381,VCV003976385,VCV003976386,VCV003464740,VCV003464735,VCV003185214,VCV003976382,VCV003185209,VCV002329399,VCV003185…
TUFM	Mitochondrion	1	75	0	3	2	VCV003650557,VCV002013238,VCV001457310	VCV000372183,VCV000318751	VCV001457310,VCV003650557,VCV000318751,VCV000372183,VCV002013238	VCV000215309,VCV002598613,VCV001441233,VCV003330267,VCV001445905,VCV003976046,VCV000885839,VCV000488629,VCV001904918,VCV000372182,VCV000888109,VCV003892799,VCV001498704,VCV000215317,VCV003976045,VCV002536999,VCV001709965,VCV000215318,VCV000215316,VCV003330265,VCV002823053,VCV003897993,VCV000318754,VCV001357339,VCV003976051,VCV001468787,VCV000215312,VCV002030878,VCV000886835,VCV001484855,VCV001902…
ASAH1	Extracellular|Lysosome/Vacuole	1	23	0	3	4	VCV003631124,VCV002743733,VCV002088721	VCV003391818,VCV001698792,VCV002413836,VCV002069383	VCV003631124,VCV002088721,VCV003391818,VCV001698792,VCV002413836,VCV002743733,VCV002069383	VCV002858589,VCV001956369,VCV001517948,VCV002585594,VCV002014451,VCV002118000,VCV002057774,VCV001969493,VCV001722269,VCV002229375,VCV002439224,VCV001994729,VCV001914365,VCV002097743,VCV002165548,VCV002144720,VCV003316913,VCV002175871,VCV002883651,VCV002053820,VCV003718176,VCV002415716,VCV001952905
ATP6AP1	Lysosome/Vacuole	1	133	0	1	1	VCV003392638	VCV001304733	VCV001304733,VCV003392638	VCV002584995,VCV002809529,VCV000236239,VCV002908095,VCV002771468,VCV000437913,VCV001517433,VCV003349429,VCV001381218,VCV003622184,VCV003638541,VCV002855560,VCV003806784,VCV000804234,VCV003360385,VCV002789761,VCV002736500,VCV001939594,VCV003607329,VCV001308446,VCV003674145,VCV001442544,VCV002051899,VCV003621113,VCV003667122,VCV001675255,VCV003364862,VCV001565854,VCV001413523,VCV000236241,VCV003663…
PSRC1	Cytoplasm	1	0	0	0	0
PSMG4	Nucleus	1	4	0	0	0				VCV003311050,VCV002267959,VCV003220522,VCV002345888
COMTD1	Mitochondrion	1	9	0	0	0				VCV002545199,VCV002315254,VCV003495928,VCV003835530,VCV003147940,VCV003495929,VCV003495930,VCV002371821,VCV002378085
DAG1	Cell membrane	1	158	0	13	3	VCV001003611,VCV002017977,VCV001055844,VCV001000075,VCV003338231,VCV001509830,VCV001055968,VCV001051793,VCV003765747,VCV001691444,VCV001709072,VCV003233447,VCV002003038	VCV001073860,VCV000958922,VCV000817528	VCV001003611,VCV002003038,VCV002017977,VCV000958922,VCV001055844,VCV001000075,VCV003338231,VCV001055968,VCV001051793,VCV001691444,VCV000817528,VCV003765747,VCV001073860,VCV003233447,VCV001509830,VCV001709072	VCV002222881,VCV002551780,VCV001487960,VCV003079993,VCV002417063,VCV001059244,VCV001393439,VCV001381477,VCV001005504,VCV002688912,VCV002440677,VCV003838188,VCV001944267,VCV001009193,VCV001398428,VCV002688913,VCV000943130,VCV000849338,VCV001955453,VCV002102438,VCV002310313,VCV002139571,VCV001666960,VCV001497352,VCV001978616,VCV000965362,VCV001966846,VCV001943393,VCV000804733,VCV001475256,VCV000836…
CUTA	Mitochondrion	1	0	0	0	0
CUL4B	Cytoplasm|Nucleus	0	28	1	1	0	VCV002626897		VCV002626897	VCV001305051,VCV000585736,VCV003026268,VCV002768204,VCV002723754,VCV001710583,VCV002013669,VCV003078958,VCV000465137,VCV001029013,VCV000465138,VCV003345182,VCV000533698,VCV002637939,VCV002076534,VCV000959482,VCV002585498,VCV003392670,VCV002574888,VCV001475318,VCV001313939,VCV000572136,VCV000208797,VCV002662039,VCV002229676,VCV003347796,VCV001897074,VCV003078960
QSOX1	Extracellular	1	59	0	0	0				VCV002558324,VCV003311977,VCV003428946,VCV002266984,VCV002366031,VCV002306806,VCV003785901,VCV002546510,VCV002621187,VCV003428949,VCV002555865,VCV003150415,VCV003311981,VCV003428951,VCV003785894,VCV003428941,VCV003428940,VCV003150424,VCV002461532,VCV003150414,VCV002299901,VCV003785888,VCV002511168,VCV003150427,VCV002609719,VCV003150426,VCV003428948,VCV003785897,VCV003428942,VCV002558223,VCV003428…
PTRHD1	Mitochondrion	1	4	0	0	0				VCV003428351,VCV003149726,VCV003031468,VCV003428353
PTDSS2	Endoplasmic reticulum|Golgi apparatus	1	15	0	0	0				VCV003220660,VCV002249203,VCV003220661,VCV003220663,VCV002520440,VCV002401055,VCV003427412,VCV003784728,VCV003427411,VCV003220662,VCV003784729,VCV002399620,VCV002611962,VCV002588780,VCV003427410
SLF1	Nucleus	1	113	0	0	0				VCV002211273,VCV003957994,VCV002544909,VCV002387354,VCV003957991,VCV003771442,VCV003957997,VCV002327389,VCV002386733,VCV003798549,VCV002341214,VCV002655591,VCV003165887,VCV002490019,VCV003445451,VCV002281998,VCV002400352,VCV003798547,VCV003798541,VCV003165888,VCV003165892,VCV003445446,VCV002599191,VCV003958000,VCV003445442,VCV003798538,VCV002367038,VCV002242691,VCV002375163,VCV002537134,VCV003165…
RANGAP1	Cytoplasm	1	42	0	0	0				VCV003151469,VCV003312719,VCV002511120,VCV002234816,VCV002485598,VCV003312721,VCV003151475,VCV002467905,VCV002457545,VCV002595925,VCV003151480,VCV002250156,VCV002266757,VCV002457550,VCV002215327,VCV003430258,VCV003151472,VCV002266408,VCV003151476,VCV003151478,VCV002251815,VCV003786824,VCV002513301,VCV002217710,VCV003151467,VCV003151470,VCV003430261,VCV003312720,VCV003430259,VCV003151479,VCV002250…
RACK1	Cytoplasm	1	0	0	0	0
RAB36	Golgi apparatus	1	6	0	0	0				VCV003429148,VCV003429155,VCV003429149,VCV002622425,VCV003150691,VCV003150688
CLPP	Mitochondrion	1	29	0	2	0	VCV001356365,VCV002138190		VCV001356365,VCV002138190	VCV000517633,VCV000500291,VCV001803648,VCV002197967,VCV001948054,VCV003834115,VCV002483916,VCV001339862,VCV002545662,VCV002558185,VCV003363805,VCV003359469,VCV002442653,VCV001998987,VCV003145956,VCV001973126,VCV000499916,VCV002285932,VCV003145955,VCV003267840,VCV001478498,VCV003383602,VCV001370265,VCV001942387,VCV000505534,VCV001705010,VCV002430701,VCV001301278,VCV002467457
CKAP4	Endoplasmic reticulum	1	29	0	0	0				VCV003267472,VCV003145224,VCV002527130,VCV002538878,VCV003145220,VCV003145217,VCV002594707,VCV002537262,VCV002275003,VCV003833631,VCV002359188,VCV003833632,VCV002347634,VCV003493143,VCV003493145,VCV002225097,VCV002466918,VCV003145214,VCV002589739,VCV002311384,VCV002246621,VCV003145223,VCV003267470,VCV003145222,VCV002460431,VCV002524647,VCV003145225,VCV002270054,VCV003145221
CISD3	Mitochondrion	1	7	0	0	0				VCV003833572,VCV002474901,VCV002522744,VCV002376622,VCV002387553,VCV003493081,VCV002361429
CPS1	Mitochondrion	1	60	0	7	8	VCV003241197,VCV003241194,VCV002833546,VCV003585372,VCV003683820,VCV003384053,VCV003255574	VCV003585371,VCV003638065,VCV002739489,VCV002810937,VCV003585373,VCV002765793,VCV002847646,VCV002752722	VCV003241197,VCV003241194,VCV003585372,VCV002833546,VCV003683820,VCV003585371,VCV003384053,VCV003638065,VCV002739489,VCV003255574,VCV002810937,VCV003585373,VCV002765793,VCV002847646,VCV002752722	VCV003496573,VCV003252197,VCV003907345,VCV003076845,VCV003626071,VCV003544423,VCV003496570,VCV003835977,VCV003339351,VCV003076852,VCV002890315,VCV003835981,VCV002908499,VCV003336552,VCV003710889,VCV002897469,VCV003585375,VCV002912088,VCV003634114,VCV003347534,VCV003013706,VCV003776243,VCV003835982,VCV003907411,VCV003496579,VCV003019028,VCV003076843,VCV003269260,VCV003769175,VCV003065480,VCV002818…
COPS6	Cytoplasm|Nucleus	1	2	0	0	0				VCV003076280,VCV002304106
COPG2	Cytoplasm	1	17	0	0	0				VCV002617103,VCV002407362,VCV002364310,VCV003268965,VCV003835583,VCV003835585,VCV003076262,VCV003268964,VCV002366714,VCV003495985,VCV002264909,VCV002544275,VCV003495986,VCV003835586,VCV002567575,VCV003835584,VCV002238430
PTDSS1	Endoplasmic reticulum|Golgi apparatus	1	40	0	1	1	VCV003360212	VCV002579498	VCV002579498,VCV003360212	VCV002998994,VCV001450397,VCV001515046,VCV002096150,VCV001962608,VCV000731736,VCV002962111,VCV002992751,VCV002701656,VCV002967467,VCV001500463,VCV003784726,VCV003632312,VCV002582127,VCV003668929,VCV001901454,VCV002974092,VCV000730485,VCV002693252,VCV000870213,VCV001397816,VCV002582475,VCV002872021,VCV002074652,VCV000383736,VCV001909191,VCV000429519,VCV001924672,VCV000930583,VCV003694636,VCV002010…
PIGP	Endoplasmic reticulum	1	19	0	1	0	VCV001475849		VCV001475849	VCV003699913,VCV001416050,VCV001362668,VCV001518249,VCV002040890,VCV001996782,VCV001377286,VCV001418079,VCV001504548,VCV001716273,VCV001970679,VCV001481910,VCV001384815,VCV001363717,VCV001431561,VCV001367211,VCV003068135,VCV000709521,VCV001988593
PIEZO1	Cell membrane	1	186	0	3	6	VCV003391363,VCV003906144,VCV003362637	VCV003617924,VCV003907701,VCV003235942,VCV003376774,VCV003364744,VCV003581334	VCV003617924,VCV003391363,VCV003907701,VCV003235942,VCV003376774,VCV003906144,VCV003364744,VCV003581334,VCV003362637	VCV003608563,VCV003237438,VCV003418237,VCV003212661,VCV003212648,VCV003306417,VCV003888678,VCV003237395,VCV003888692,VCV003237439,VCV003212654,VCV003888700,VCV003212668,VCV003418243,VCV003418200,VCV003358105,VCV003627593,VCV003418218,VCV003212662,VCV003418245,VCV003380428,VCV003669634,VCV003212711,VCV003888687,VCV003888706,VCV003212673,VCV003418253,VCV003362705,VCV003888671,VCV003694508,VCV003418…
PGRMC2	Endoplasmic reticulum	1	15	0	0	0				VCV003888145,VCV002620474,VCV003417485,VCV003306046,VCV002460210,VCV003888146,VCV002557385,VCV002616291,VCV003306044,VCV002492512,VCV003888149,VCV002362132,VCV000279575,VCV002229806,VCV003211909
PPP1R15B	Cytoplasm	1	21	0	0	1		VCV002113547	VCV002113547	VCV002039414,VCV002149244,VCV002775630,VCV000774282,VCV002358425,VCV002401854,VCV002226757,VCV000733215,VCV002087665,VCV002396451,VCV003423886,VCV002020531,VCV003700039,VCV002228399,VCV002103262,VCV003700341,VCV002398132,VCV002579631,VCV000587627,VCV003724523,VCV002483099
PPIL3	Cytoplasm|Nucleus	1	0	0	0	0
PPIF	Mitochondrion	1	6	0	0	0				VCV003423533,VCV003423539,VCV002384887,VCV003782273,VCV003423534,VCV003423537
PPHLN1	Nucleus	1	24	0	0	0				VCV002482928,VCV003423503,VCV003217163,VCV003309163,VCV003309162,VCV003782252,VCV003423502,VCV003423504,VCV003782253,VCV002520106,VCV003782251,VCV002521623,VCV003309161,VCV003782249,VCV003217162,VCV002337755,VCV002529881,VCV002457314,VCV003217165,VCV002621237,VCV003309159,VCV003782254,VCV002370484,VCV003309160
PPA2	Mitochondrion	1	24	0	2	0	VCV001464528,VCV002616534		VCV001464528,VCV002616534	VCV001362687,VCV001421221,VCV002066241,VCV001385148,VCV002066742,VCV001353221,VCV001380643,VCV001513616,VCV000684533,VCV000755323,VCV000755322,VCV001193147,VCV001374186,VCV002010514,VCV001450800,VCV001523035,VCV001395607,VCV003001450,VCV001373532,VCV001196341,VCV002413951,VCV002414342,VCV001967940,VCV001897282
POLR2E	Cytoplasm	1	2	0	0	0				VCV003781759,VCV003422792
PTBP3	Nucleus	1	6	0	0	0				VCV002404908,VCV002540378,VCV002621138,VCV003220574,VCV002332657,VCV003427152
CREB3L1	Endoplasmic reticulum	1	82	0	5	2	VCV002440540,VCV000930601,VCV002629659,VCV003695284,VCV001914965	VCV003644421,VCV000432650	VCV002440540,VCV000432650,VCV000930601,VCV003644421,VCV002629659,VCV003695284,VCV001914965	VCV002091227,VCV001351439,VCV001994160,VCV002613591,VCV002242053,VCV003836252,VCV001518314,VCV003077311,VCV001206040,VCV001377680,VCV001486152,VCV003077314,VCV002064313,VCV002365147,VCV001440901,VCV000982569,VCV003496944,VCV002011997,VCV002101206,VCV002404798,VCV001906853,VCV003496946,VCV003836253,VCV003496947,VCV001358579,VCV001396988,VCV001934238,VCV002535383,VCV001934462,VCV003836256,VCV001409…
DGUOK	Mitochondrion	1	20	0	3	1	VCV003586934,VCV003767193,VCV002706426	VCV002734236	VCV003586934,VCV003767193,VCV002734236,VCV002706426	VCV001421990,VCV001324223,VCV001952313,VCV001478207,VCV001028542,VCV001489730,VCV000193482,VCV001938774,VCV002440750,VCV001904667,VCV002442201,VCV000214282,VCV002190160,VCV002440751,VCV002734235,VCV001938143,VCV000214281,VCV002203104,VCV002337319,VCV002414086
DESI1	Cytoplasm	1	1	0	0	0				VCV003271658
ALDH7A1	Mitochondrion	1	8	0	0	1		VCV002159306	VCV002159306	VCV002339022,VCV001486951,VCV003283719,VCV001993601,VCV002112543,VCV002076655,VCV002111801,VCV003068149
PLS3	Cytoplasm	1	76	0	20	11	VCV001706551,VCV002811444,VCV001453605,VCV001407720,VCV001356620,VCV003657672,VCV002111137,VCV002833036,VCV000804077,VCV003649100,VCV003068633,VCV003664413,VCV000976717,VCV003008381,VCV001354958,VCV002032457,VCV000431450,VCV000088700,VCV000988269,VCV002090539	VCV003255588,VCV003254618,VCV001453791,VCV002119651,VCV003723900,VCV003724122,VCV003724418,VCV000088701,VCV003675123,VCV001335789,VCV002699544	VCV001706551,VCV002811444,VCV003254618,VCV002119651,VCV001453605,VCV003724122,VCV001407720,VCV001356620,VCV003657672,VCV002111137,VCV002833036,VCV000804077,VCV003649100,VCV003068633,VCV003724418,VCV000088701,VCV003664413,VCV000976717,VCV003008381,VCV001335789,VCV001354958,VCV001453791,VCV002032457,VCV000431450,VCV003675123,VCV003723900,VCV002699544,VCV000088700,VCV000988269,VCV003255588,VCV002090…	VCV003336930,VCV001702044,VCV003421053,VCV002757377,VCV002637924,VCV001522464,VCV003890678,VCV002661253,VCV001422506,VCV001702047,VCV001195980,VCV001599260,VCV002983390,VCV003611345,VCV001206375,VCV002889184,VCV003012029,VCV001176952,VCV001943208,VCV001618288,VCV001708112,VCV002100052,VCV001702046,VCV002830873,VCV003421051,VCV001437539,VCV003015488,VCV002081062,VCV003890676,VCV001937109,VCV003699…
PSMA4	Cytoplasm|Nucleus	1	4	0	0	0				VCV002302401,VCV003426905,VCV002320846,VCV003784358
PSEN1	Cell membrane|Endoplasmic reticulum|Golgi apparatus	1	78	0	0	1		VCV001027511	VCV001027511	VCV002094397,VCV000887369,VCV000374134,VCV002137603,VCV002573620,VCV001997508,VCV002924220,VCV001016327,VCV003233284,VCV000863349,VCV001077580,VCV003339997,VCV002028849,VCV000692235,VCV000938776,VCV000599627,VCV002633056,VCV000191767,VCV001446843,VCV003759252,VCV000659639,VCV001805408,VCV002636720,VCV001025497,VCV003901841,VCV000635001,VCV000861139,VCV001582098,VCV000957406,VCV000872050,VCV003426…
PRDX5	Mitochondrion	1	5	0	0	0				VCV002513977,VCV003783127,VCV003424798,VCV003424797,VCV002303661
PPP6R3	Cytoplasm	1	14	0	0	0				VCV003424305,VCV003217924,VCV002454759,VCV002341500,VCV003424313,VCV003424301,VCV003424314,VCV002461276,VCV003424311,VCV003217920,VCV003217926,VCV003424309,VCV003424306,VCV003782786
PPP2R5D	Cytoplasm	0	50	1	1	0	VCV003724131		VCV003724131	VCV001347647,VCV002101435,VCV001311358,VCV003340884,VCV002876536,VCV002825042,VCV002105749,VCV001503677,VCV001498422,VCV003659361,VCV002025136,VCV002188125,VCV001910185,VCV002571717,VCV003348101,VCV002702844,VCV001449025,VCV003424166,VCV002829605,VCV002174395,VCV002176930,VCV002977065,VCV003237197,VCV002133715,VCV001310758,VCV001714985,VCV002633113,VCV001376968,VCV002552948,VCV002963543,VCV001467…
CRTAP	Extracellular	1	97	0	19	10	VCV001805264,VCV002759682,VCV002633856,VCV003722258,VCV001175017,VCV000855093,VCV001070506,VCV003589148,VCV001324173,VCV003589145,VCV003680538,VCV001070167,VCV002725831,VCV001299298,VCV001722417,VCV001687175,VCV002753603,VCV003589147,VCV002161328	VCV002828362,VCV002823552,VCV002718077,VCV003589149,VCV002855717,VCV002825842,VCV003011269,VCV001925740,VCV001451956,VCV002853470	VCV001805264,VCV002759682,VCV002633856,VCV003722258,VCV001175017,VCV000855093,VCV001070506,VCV003589148,VCV001324173,VCV003589145,VCV003680538,VCV003011269,VCV001925740,VCV001070167,VCV002725831,VCV003589149,VCV001451956,VCV002853470,VCV001299298,VCV002823552,VCV001722417,VCV001687175,VCV002855717,VCV002825842,VCV002753603,VCV002828362,VCV003589147,VCV002718077,VCV002161328	VCV002011513,VCV001444698,VCV002097281,VCV001012090,VCV001716393,VCV002182767,VCV001408444,VCV003836522,VCV001717140,VCV000963497,VCV001004900,VCV003497303,VCV001962228,VCV001416190,VCV002126264,VCV003497301,VCV003670268,VCV000969457,VCV001479637,VCV001299365,VCV001429223,VCV000852993,VCV000903321,VCV002440568,VCV003047076,VCV001309327,VCV001510318,VCV001009337,VCV001348476,VCV001018351,VCV001349…
SDHB	Mitochondrion	1	45	0	7	1	VCV002625097,VCV002949579,VCV003438759,VCV002954035,VCV002090127,VCV003076063,VCV003763410	VCV004056264	VCV002625097,VCV004056264,VCV002949579,VCV003438759,VCV002954035,VCV002090127,VCV003076063,VCV003763410	VCV002447647,VCV002102277,VCV003951391,VCV002943933,VCV004056252,VCV002937373,VCV003438760,VCV003223002,VCV002139774,VCV003158929,VCV002031163,VCV002447648,VCV003951389,VCV003316903,VCV003754688,VCV003753568,VCV002126124,VCV002135324,VCV002948912,VCV003438765,VCV003316900,VCV002104463,VCV002562716,VCV003756934,VCV002625092,VCV003070294,VCV002077220,VCV002625096,VCV003316885,VCV002119284,VCV002939…
SCO1	Mitochondrion	1	55	0	5	2	VCV000418798,VCV003581625,VCV001034098,VCV000996820,VCV003581641	VCV000591720,VCV003581628	VCV000418798,VCV003581625,VCV001034098,VCV003581628,VCV000996820,VCV003581641,VCV000591720	VCV001028273,VCV002230204,VCV003951058,VCV001687682,VCV002588929,VCV002240612,VCV003581636,VCV003951059,VCV003581637,VCV003793297,VCV003581644,VCV000321795,VCV001982779,VCV003158627,VCV000889502,VCV000287405,VCV003581632,VCV001349711,VCV002125616,VCV000215121,VCV000215119,VCV003581633,VCV003662793,VCV003951057,VCV002075675,VCV001428351,VCV003581643,VCV000440960,VCV003316660,VCV001381385,VCV002045…
CHMP2A	Lysosome/Vacuole	1	2	0	0	0				VCV003492372,VCV003492376
CFD	Extracellular	1	23	0	0	1		VCV002011547	VCV002011547	VCV001374995,VCV001977660,VCV002298473,VCV001371851,VCV002179709,VCV002067534,VCV001372595,VCV001650965,VCV001163717,VCV001618493,VCV001989973,VCV003633565,VCV001945960,VCV003653908,VCV001384440,VCV001475324,VCV001472420,VCV001461919,VCV001916650,VCV001912317,VCV002047249,VCV002778161,VCV001693726
SHC1	Cytoplasm|Cell membrane	1	11	0	0	0				VCV003953980,VCV002246222,VCV003441291,VCV003953985,VCV003441288,VCV002322686,VCV002361682,VCV003318238,VCV003441290,VCV002380017,VCV002257487
SHARPIN	Cytoplasm	1	9	0	1	0	VCV003233309		VCV003233309	VCV002268977,VCV001235716,VCV002378017,VCV002480646,VCV003953961,VCV002606191,VCV002658970,VCV002276004,VCV003953960
SF3B3	Cytoplasm	1	43	0	0	1		VCV002572290	VCV002572290	VCV003953042,VCV003953038,VCV003953041,VCV003440391,VCV003794769,VCV003794766,VCV002241881,VCV003160830,VCV002494890,VCV003160827,VCV003160826,VCV003160831,VCV002264107,VCV003160825,VCV003794767,VCV001677388,VCV000161663,VCV003794765,VCV002376828,VCV002538073,VCV003317826,VCV003440387,VCV002508632,VCV003440390,VCV003440389,VCV002293817,VCV003440384,VCV002296602,VCV003160832,VCV003440385,VCV002495…
SETD6	Cytoplasm|Nucleus	1	6	0	0	0				VCV003952875,VCV002547977,VCV003440241,VCV003952887,VCV003952886,VCV003794666
SERPINH1	Extracellular	1	70	0	0	1		VCV002755357	VCV002755357	VCV000993904,VCV001475351,VCV001898544,VCV000306099,VCV000591550,VCV001928333,VCV002522116,VCV000306097,VCV000880528,VCV000713953,VCV002543863,VCV000880527,VCV002475586,VCV001513698,VCV001317348,VCV001984290,VCV000306102,VCV002126480,VCV003251211,VCV001702059,VCV001927005,VCV003794519,VCV001425510,VCV001388267,VCV001383999,VCV001941086,VCV003766737,VCV000195142,VCV001906362,VCV003317643,VCV003160…
REEP3	Endoplasmic reticulum	1	8	0	0	0				VCV003431958,VCV003788117,VCV003152860,VCV002376657,VCV002526933,VCV002404092,VCV003788118,VCV003944401
SERINC3	Cell membrane|Golgi apparatus	1	3	0	0	0				VCV003439852,VCV003952486,VCV003439860
SLC30A1	Cell membrane|Golgi apparatus	1	23	0	0	0				VCV003797441,VCV003164218,VCV003956424,VCV002534581,VCV003164215,VCV003319495,VCV002210294,VCV003443939,VCV003164216,VCV003956425,VCV003956422,VCV003956427,VCV003164217,VCV002494175,VCV003443938,VCV003164213,VCV003164214,VCV003319494,VCV003797440,VCV003956423,VCV003443942,VCV002549791,VCV003443941
SLC25A3	Mitochondrion	1	55	0	2	1	VCV003661894,VCV001431083	VCV002718297	VCV003661894,VCV001431083,VCV002718297	VCV002085785,VCV000618877,VCV002047772,VCV000215166,VCV003443411,VCV001411081,VCV000431859,VCV002077169,VCV002086847,VCV002041157,VCV000310799,VCV003360198,VCV002189417,VCV000215162,VCV002073154,VCV001399056,VCV002478479,VCV003955941,VCV002964142,VCV000977465,VCV001939990,VCV002115125,VCV001993989,VCV002038340,VCV002790332,VCV003319221,VCV002197227,VCV000931405,VCV002065872,VCV001941337,VCV002251…
SLC16A3	Cell membrane	1	67	0	0	0				VCV003796613,VCV002311274,VCV003796619,VCV002556725,VCV002536706,VCV000725993,VCV003442781,VCV002356689,VCV003163095,VCV002327558,VCV003796616,VCV002282833,VCV003442777,VCV002404746,VCV003796615,VCV002208946,VCV002493376,VCV002410133,VCV002262118,VCV002556619,VCV003318942,VCV002544704,VCV002618219,VCV003163104,VCV003442778,VCV002216719,VCV002347955,VCV003955346,VCV002472885,VCV002522346,VCV002350…
CARS2	Mitochondrion	1	23	0	2	0	VCV002091476,VCV001501723		VCV002091476,VCV001501723	VCV001409226,VCV002087652,VCV001987692,VCV001715415,VCV001417510,VCV002123011,VCV002102167,VCV003827464,VCV001507287,VCV003624356,VCV002317618,VCV001357117,VCV001480381,VCV001430130,VCV001473482,VCV002021888,VCV001905583,VCV001212666,VCV001714888,VCV002163616,VCV002491912,VCV002099929,VCV001492907
CENPB	Nucleus	1	1	0	0	0				VCV002339593
CEBPZOS	Mitochondrion	1	0	0	0	0
CDCA5	Nucleus	1	7	0	0	0				VCV002388887,VCV000720322,VCV003829931,VCV003829929,VCV002217817,VCV002300228,VCV003265088
CDC25B	Cytoplasm|Nucleus	1	47	0	0	0				VCV003829743,VCV003488323,VCV002535266,VCV002368595,VCV002311741,VCV003140810,VCV002243202,VCV003488332,VCV003140813,VCV003829740,VCV003264956,VCV003488328,VCV002230254,VCV003488324,VCV003829737,VCV002305093,VCV003264949,VCV003488321,VCV002271887,VCV003264953,VCV003264951,VCV002597131,VCV002561656,VCV003488329,VCV003488331,VCV002336758,VCV003264950,VCV003264955,VCV003829741,VCV003829738,VCV002459…
SIVA1	Nucleus	1	10	0	0	0				VCV003442207,VCV002314688,VCV003954828,VCV002596289,VCV002536083,VCV002257018,VCV002242789,VCV003796213,VCV002265238,VCV003796210
SERPINB6	Cytoplasm	1	6	0	0	0				VCV001700962,VCV003952649,VCV003384438,VCV001325052,VCV000930016,VCV003602470
RDH14	Mitochondrion|Endoplasmic reticulum	1	10	0	1	0	VCV000827760		VCV000827760	VCV003152786,VCV003787859,VCV003152789,VCV002373517,VCV003313456,VCV003944132,VCV003313455,VCV002469373,VCV003152785,VCV003152784
RDH11	Endoplasmic reticulum	1	90	0	2	4	VCV001432165,VCV001074324	VCV003248968,VCV000842721,VCV000161116,VCV000161115	VCV000161115,VCV003248968,VCV001432165,VCV000161116,VCV001074324,VCV000842721	VCV001482291,VCV001521597,VCV003619941,VCV002121560,VCV003787842,VCV001517321,VCV001717277,VCV001044863,VCV001943540,VCV001898060,VCV000965137,VCV001903024,VCV001013999,VCV002083814,VCV003431694,VCV001715630,VCV000953885,VCV001963492,VCV001919223,VCV001479828,VCV001491987,VCV003431695,VCV001480744,VCV001019725,VCV001520574,VCV002280282,VCV000954445,VCV001046807,VCV001052318,VCV000741130,VCV001460…
RCN2	Endoplasmic reticulum	1	21	0	0	0				VCV003313428,VCV002287088,VCV003152730,VCV002280817,VCV003152731,VCV002407484,VCV003313429,VCV002537761,VCV002591614,VCV002599878,VCV003152729,VCV003152728,VCV002611772,VCV003787817,VCV003431637,VCV002329700,VCV003944077,VCV003431639,VCV003944078,VCV003431638,VCV003152732
RCC2	Nucleus	1	16	0	0	0				VCV003787798,VCV003944047,VCV003787797,VCV003313415,VCV002531240,VCV002262416,VCV003152698,VCV003431613,VCV002522400,VCV003431611,VCV003944046,VCV003944042,VCV003152696,VCV002511091,VCV003152694,VCV003313413
RBX1	Nucleus	1	0	0	0	0
COA4	Mitochondrion	1	3	0	0	0				VCV002287781,VCV002609149,VCV003494867
CMPK1	Mitochondrion	1	1	0	0	0				VCV003494121
CMIP	Cytoplasm|Lysosome/Vacuole	1	51	0	0	0				VCV003146215,VCV003834285,VCV002286830,VCV003267967,VCV003494105,VCV002386901,VCV003834287,VCV002480841,VCV003030644,VCV003494111,VCV003494110,VCV002331649,VCV003267969,VCV003834286,VCV003146213,VCV003834288,VCV002510101,VCV002359037,VCV002612482,VCV002222430,VCV002527667,VCV002203818,VCV002387201,VCV002337120,VCV002541617,VCV002356553,VCV000691425,VCV002599221,VCV003494109,VCV003834289,VCV003267…
CLPTM1L	Endoplasmic reticulum|Golgi apparatus	1	39	0	0	0				VCV003493891,VCV002302618,VCV003493889,VCV002551890,VCV003493887,VCV003145984,VCV003033206,VCV002379391,VCV002207829,VCV003145985,VCV003493883,VCV002595776,VCV003267858,VCV002278075,VCV002242990,VCV002373926,VCV002396488,VCV003145989,VCV000161775,VCV003834124,VCV003145987,VCV003267855,VCV002542590,VCV002277196,VCV003267857,VCV003267854,VCV003493893,VCV000218808,VCV000402547,VCV003493886,VCV002233…
SEC62	Endoplasmic reticulum	1	8	0	0	0				VCV003793913,VCV002328537,VCV003159393,VCV003793914,VCV003439236,VCV002320406,VCV003439237,VCV003439238
RPS11	Cytoplasm	1	1	0	0	0				VCV003315281
RPN1	Endoplasmic reticulum	1	39	0	0	0				VCV003790451,VCV003435228,VCV002213252,VCV002358618,VCV003790450,VCV002526188,VCV003156129,VCV003315234,VCV002336884,VCV003156127,VCV003156132,VCV003435229,VCV003315233,VCV002254204,VCV003315232,VCV002307316,VCV003790453,VCV003790455,VCV003435226,VCV003156128,VCV003315230,VCV003156133,VCV000713300,VCV000981860,VCV003315231,VCV002476481,VCV002530890,VCV003435225,VCV003315229,VCV003790454,VCV003947…
RPL30	Cytoplasm|Nucleus	1	0	0	0	0
RNLS	Cytoplasm	1	26	0	0	0				VCV002259895,VCV002525357,VCV003946998,VCV003947003,VCV003434625,VCV002256487,VCV000773517,VCV003434622,VCV002492139,VCV002320374,VCV003631572,VCV003155515,VCV003790026,VCV001250700,VCV002177465,VCV000720002,VCV003155517,VCV002510150,VCV003947000,VCV003314958,VCV002338047,VCV003947001,VCV002603694,VCV002799241,VCV003434621,VCV002606831
SCAI	Cytoplasm	1	1	0	0	0				VCV003437796
SAR1B	Cytoplasm|Golgi apparatus	1	8	0	2	1	VCV001879631,VCV000002924	VCV003675283	VCV003675283,VCV001879631,VCV000002924	VCV002121379,VCV003437339,VCV003437336,VCV002232994,VCV003157805,VCV002180106,VCV001353389,VCV001943892
SAR1A	Cytoplasm|Golgi apparatus	1	1	0	0	0				VCV003950102
RUVBL1	Cytoplasm|Nucleus	1	8	0	0	0				VCV003157242,VCV003157241,VCV003948935,VCV003436443,VCV003157239,VCV003157240,VCV002273619,VCV002510621
RPUSD1	Cytoplasm	1	20	0	0	0				VCV003315366,VCV003947772,VCV003156324,VCV003790598,VCV003315368,VCV002393065,VCV003435443,VCV003947770,VCV003156321,VCV003435446,VCV003156334,VCV003156320,VCV002211502,VCV003790597,VCV003156322,VCV002382301,VCV003156323,VCV003435449,VCV003435447,VCV003156327
SELENOO	Cytoplasm|Mitochondrion	1	9	0	0	0				VCV003159591,VCV003159576,VCV003951984,VCV003952003,VCV003951987,VCV003159578,VCV003439350,VCV003159599,VCV003159577
REX1BD	Cytoplasm	1	1	0	0	0				VCV003153260
ACIN1	Nucleus	0	85	0	0	0				VCV002486673,VCV002369263,VCV003823952,VCV002352147,VCV002522213,VCV003136530,VCV002263417,VCV003261673,VCV003480852,VCV002520140,VCV003480793,VCV002302714,VCV003136496,VCV003136671,VCV002298825,VCV002545773,VCV003480836,VCV002338257,VCV003480804,VCV003136573,VCV002210445,VCV002570414,VCV003261725,VCV003261776,VCV002358361,VCV003136550,VCV002269338,VCV002515096,VCV003824000,VCV003480816,VCV002594…
AASDHPPT	Cytoplasm|Nucleus	0	3	0	0	0				VCV002405412,VCV002590629,VCV003827209
ABCA7	Cell membrane|Lysosome/Vacuole	0	15	0	0	1		VCV003349817	VCV003349817	VCV003525255,VCV003112865,VCV003285793,VCV003112768,VCV002281533,VCV002520461,VCV001049008,VCV001237748,VCV003112755,VCV002314442,VCV001154619,VCV003112788,VCV003112955,VCV001319708,VCV002463986
ABHD4	Lysosome/Vacuole	0	1	0	0	0				VCV003131039
ZDHHC13	Endoplasmic reticulum|Golgi apparatus	0	1	0	0	0				VCV002390394
ZBED5	Nucleus	0	1	0	0	0				VCV002287036
YWHAG	Cytoplasm	0	12	0	0	1		VCV001386883	VCV001386883	VCV001388609,VCV002092355,VCV001709160,VCV002865241,VCV001696737,VCV001904132,VCV003654376,VCV003667868,VCV000438805,VCV001306890,VCV001691492,VCV003666335
YWHAB	Cytoplasm|Nucleus	0	0	0	0	0
YOD1	Cytoplasm|Nucleus	0	15	0	0	0				VCV003191623,VCV003818071,VCV003471801,VCV003818075,VCV002313479,VCV003191622,VCV003191619,VCV003471798,VCV002210922,VCV002460081,VCV002386079,VCV002253269,VCV002248100,VCV002350558,VCV003471796
YIPF6	Endoplasmic reticulum|Lysosome/Vacuole|Golgi apparatus	0	0	0	0	0
YAP1	Cytoplasm|Nucleus	0	14	0	0	0				VCV002421219,VCV003983038,VCV002642315,VCV003471609,VCV003817928,VCV003191401,VCV002868775,VCV003191403,VCV003333617,VCV003471613,VCV000931285,VCV003672017,VCV001319251,VCV002637737
XPO7	Cytoplasm	0	27	0	0	0				VCV003982898,VCV003471417,VCV003191262,VCV003982896,VCV003191260,VCV002227108,VCV002542479,VCV003982897,VCV003191263,VCV002606800,VCV002214011,VCV003817813,VCV003191267,VCV003471416,VCV002474132,VCV003191264,VCV003471415,VCV003191266,VCV002325196,VCV003471414,VCV003471418,VCV002261582,VCV002403653,VCV002240479,VCV003333500,VCV003191261,VCV003191268
XPO1	Cytoplasm	0	10	0	1	1	VCV003339093	VCV001063817	VCV003339093,VCV001063817	VCV003982865,VCV003333478,VCV000135493,VCV003982863,VCV003471369,VCV002332900,VCV002475716,VCV002499559,VCV003191230,VCV003191231
ZMPSTE24	Endoplasmic reticulum	0	5	0	1	0	VCV002711294		VCV002711294	VCV000437336,VCV003690951,VCV003819544,VCV002468970,VCV000297259
ZFX	Nucleus	0	1	0	0	0				VCV003342641
UTP6	Nucleus	0	54	0	0	0				VCV002599729,VCV002589261,VCV003188010,VCV002326353,VCV003331764,VCV002319840,VCV003467487,VCV003188005,VCV000784740,VCV002611798,VCV003979183,VCV003979188,VCV003814593,VCV003979180,VCV003331762,VCV002234175,VCV002283004,VCV003979178,VCV002209229,VCV003814585,VCV002403838,VCV003467485,VCV002607493,VCV002353487,VCV003331763,VCV003814589,VCV003979189,VCV003814588,VCV002250834,VCV003188011,VCV003814…
UXS1	Golgi apparatus	0	4	0	0	0				VCV002619393,VCV003331819,VCV003188109,VCV002236818
ALG13	Cytoplasm	0	5	0	0	0				VCV002189466,VCV002884182,VCV003699070,VCV002849328,VCV002663907
ALPI	Cell membrane	0	5	0	0	0				VCV003379439,VCV003038419,VCV003237528,VCV003113241,VCV003037342
ALPK2	Cytoplasm	0	81	0	0	0				VCV003289979,VCV003532092,VCV003228866,VCV003530569,VCV003530407,VCV003531796,VCV003290154,VCV003228837,VCV003288939,VCV003290759,VCV003530273,VCV003228876,VCV003228871,VCV003289784,VCV003290632,VCV003290437,VCV003290937,VCV003228877,VCV003531022,VCV003531556,VCV003290071,VCV003532015,VCV003289926,VCV003290230,VCV003532102,VCV003290116,VCV003530528,VCV003532380,VCV003289383,VCV003531343,VCV003228…
ALPP	Cell membrane	0	37	0	0	0				VCV003113957,VCV002347579,VCV003533904,VCV003113969,VCV002459903,VCV003114013,VCV002374617,VCV002606053,VCV002519724,VCV002383569,VCV002382193,VCV003533963,VCV003114009,VCV000773651,VCV002259432,VCV003114020,VCV002383087,VCV002495714,VCV002365311,VCV003291913,VCV002210097,VCV002273345,VCV002296485,VCV002251312,VCV003533897,VCV002477322,VCV003291902,VCV003533952,VCV000713935,VCV003859777,VCV002469…
ANAPC7	Cytoplasm|Nucleus	0	0	0	0	0
ANKFY1	Cytoplasm|Lysosome/Vacuole	0	3	0	0	0				VCV003120812,VCV002260065,VCV002547823
WNK1	Cytoplasm	0	36	0	0	0				VCV003575338,VCV002949292,VCV003748990,VCV003756157,VCV003575337,VCV003575332,VCV002947205,VCV003750034,VCV003762004,VCV003753822,VCV003575331,VCV002939338,VCV003575339,VCV003761078,VCV003575326,VCV003027206,VCV003753821,VCV002939140,VCV003575330,VCV003762242,VCV003575341,VCV003753823,VCV003756997,VCV003575340,VCV002938924,VCV003575333,VCV003575328,VCV003749288,VCV003363411,VCV003747928,VCV003575…
WWTR1	Cytoplasm|Nucleus	0	4	0	0	0				VCV002493985,VCV002654223,VCV002654224,VCV003817564
XPNPEP1	Cytoplasm	0	2	0	0	0				VCV003817767,VCV003333472
VCF1	Nucleus	0	16	0	0	0				VCV003331931,VCV003331932,VCV002344358,VCV003979523,VCV002357814,VCV003814834,VCV002333164,VCV002310590,VCV002402653,VCV002515127,VCV002556352,VCV002222150,VCV003979524,VCV003979520,VCV003467781,VCV003979519
VCL	Cytoplasm|Cell membrane	0	162	0	6	2	VCV003467800,VCV003255112,VCV003467789,VCV003651640,VCV003632019,VCV002575807	VCV003655053,VCV002451022	VCV003655053,VCV003255112,VCV003467800,VCV003467789,VCV002451022,VCV003651640,VCV003632019,VCV002575807	VCV003065902,VCV002698712,VCV003717883,VCV003723051,VCV002478109,VCV003979542,VCV003979532,VCV002782911,VCV002857546,VCV002894584,VCV003370882,VCV002451023,VCV002565621,VCV003347273,VCV003337736,VCV003254936,VCV002565627,VCV003226284,VCV003724451,VCV003645370,VCV003226292,VCV002993782,VCV002756086,VCV002420379,VCV002503384,VCV003706119,VCV003226300,VCV002993853,VCV003647085,VCV003711802,VCV002913…
VHL	Cytoplasm|Nucleus	0	55	0	4	2	VCV002947050,VCV003071394,VCV003072112,VCV003071393	VCV001802709,VCV003814965	VCV002947050,VCV001802709,VCV003071394,VCV003814965,VCV003072112,VCV003071393	VCV003979712,VCV002006000,VCV003468035,VCV002070014,VCV002586594,VCV002941194,VCV001797334,VCV001946377,VCV002184560,VCV003071712,VCV003752642,VCV002925982,VCV002024609,VCV003365139,VCV003256397,VCV003753893,VCV003332040,VCV001947272,VCV003232211,VCV002952181,VCV003072183,VCV003979716,VCV003069691,VCV001966895,VCV002566463,VCV002934082,VCV002921336,VCV003379082,VCV002121268,VCV002679580,VCV002451…
VMA21	Endoplasmic reticulum	0	23	0	0	0				VCV003620256,VCV000581244,VCV001472351,VCV001714261,VCV002805853,VCV003468131,VCV000533404,VCV003632585,VCV001383222,VCV000533403,VCV001057126,VCV001931323,VCV002917513,VCV001440949,VCV001584991,VCV002805126,VCV000956764,VCV000382097,VCV003051434,VCV000570316,VCV002862881,VCV000576143,VCV000464819
VPS26C	Cytoplasm	0	6	0	0	0				VCV003188869,VCV003188883,VCV002475388,VCV003034062,VCV003332227,VCV003188885
HGSNAT	Lysosome/Vacuole	0	6	0	1	0	VCV002007566		VCV002007566	VCV002139887,VCV002170916,VCV001978669,VCV002071762,VCV002419913,VCV002504228
HLA-E	Cell membrane	0	0	0	0	0
GYG1	Cytoplasm	0	4	0	0	1		VCV001946636	VCV001946636	VCV001941274,VCV001477393,VCV003251193,VCV001508529
H3C8	Nucleus	0	6	0	0	0				VCV002604553,VCV003523750,VCV002517627,VCV001175739,VCV003523749,VCV003856638
HACD2	Endoplasmic reticulum	0	5	0	0	0				VCV002264552,VCV002300961,VCV002375252,VCV002268533,VCV002268532
HAGHL	Cytoplasm	0	24	0	0	0				VCV002610564,VCV003856717,VCV003283433,VCV002204911,VCV002536060,VCV003283428,VCV002469347,VCV003856718,VCV002483078,VCV003283432,VCV003523865,VCV003104153,VCV003523868,VCV002275982,VCV003856714,VCV003104152,VCV003856716,VCV003104154,VCV002530495,VCV002530633,VCV003523864,VCV003283429,VCV003523867,VCV003523871
HAT1	Cytoplasm|Nucleus	0	0	0	0	0
HDDC3	Cytoplasm|Nucleus	0	4	0	0	0				VCV003524509,VCV003524507,VCV003857099,VCV003857100
HDGF	Nucleus	0	7	0	0	0				VCV003104678,VCV003283724,VCV002241039,VCV002236793,VCV003104677,VCV002396518,VCV003283723
GPC1	Cell membrane	0	56	0	0	0				VCV002470996,VCV002481869,VCV002400755,VCV002361843,VCV002593267,VCV002525992,VCV003521552,VCV003282108,VCV002385479,VCV003042450,VCV003101228,VCV003101230,VCV003101221,VCV003521556,VCV003854923,VCV003101226,VCV002285575,VCV003101229,VCV003521560,VCV003101231,VCV003521550,VCV002619652,VCV003282111,VCV002455132,VCV003282112,VCV003854922,VCV002359016,VCV002285722,VCV002489463,VCV002596518,VCV002352…
HMG20B	Nucleus	0	3	0	0	0				VCV003858127,VCV002300108,VCV003106257
HNRNPA0	Nucleus	0	1	0	0	0				VCV002544604
HNRNPA2B1	Cytoplasm|Nucleus	0	2	0	3	0	VCV001477813,VCV001727004,VCV003713882		VCV001477813,VCV001727004,VCV003713882	VCV001419235,VCV003393559
HNRNPH1	Cytoplasm|Nucleus	0	8	0	2	0	VCV003346614,VCV003602979		VCV003602979,VCV003346614	VCV002277211,VCV003360585,VCV003363829,VCV003360763,VCV001313908,VCV001312340,VCV001700507,VCV000828178
HNRNPLL	Nucleus	0	4	0	0	0				VCV003526115,VCV002486548,VCV003106424,VCV002486846
HNRNPR	Cytoplasm|Nucleus	0	24	0	2	1	VCV002272367,VCV003906508	VCV002498395	VCV002272367,VCV003906508,VCV002498395	VCV003284584,VCV001313026,VCV003106437,VCV001310745,VCV003906626,VCV003365265,VCV002429094,VCV003770006,VCV003253107,VCV001441205,VCV003901376,VCV001315413,VCV003284583,VCV003770126,VCV003858277,VCV002523931,VCV003391650,VCV002582486,VCV003572748,VCV001684799,VCV003858275,VCV003526125,VCV003526126,VCV002397404
HSD17B8	Cytoplasm|Mitochondrion	0	3	0	0	0				VCV002621975,VCV002212428,VCV002411014
GPX4	Cytoplasm	0	47	0	3	2	VCV002056682,VCV000808416,VCV002444499	VCV002193296,VCV000140617	VCV002056682,VCV002444499,VCV000140617,VCV002193296,VCV000808416	VCV001469463,VCV002302746,VCV001470379,VCV002524155,VCV003522373,VCV001418302,VCV001968662,VCV003855548,VCV001028980,VCV003282564,VCV001958723,VCV001408080,VCV003855549,VCV003855552,VCV001406679,VCV001350093,VCV002072413,VCV001421686,VCV003102110,VCV002395385,VCV001473504,VCV003522370,VCV002345474,VCV001897086,VCV001970460,VCV001427390,VCV003102109,VCV001523088,VCV001941233,VCV001501500,VCV002422…
GRIN2D	Cell membrane	0	42	0	1	0	VCV002663578		VCV002663578	VCV003041310,VCV002637514,VCV003893158,VCV002705911,VCV003664283,VCV003636275,VCV002611866,VCV003006472,VCV003239521,VCV002998834,VCV002584945,VCV003251287,VCV003622494,VCV003769426,VCV003282781,VCV002794806,VCV003675004,VCV003042328,VCV003700114,VCV003102502,VCV003383418,VCV002962483,VCV002782425,VCV002710259,VCV002832677,VCV003897981,VCV002784537,VCV003692238,VCV002790684,VCV003636274,VCV002979…
GSDME	Cytoplasm	0	113	0	9	5	VCV003893161,VCV002063376,VCV001680825,VCV002831342,VCV002498199,VCV002431826,VCV002504218,VCV003359365,VCV000517170	VCV000228558,VCV003766316,VCV000225338,VCV002094852,VCV001676322	VCV003893161,VCV002063376,VCV001680825,VCV002831342,VCV000228558,VCV002498199,VCV002431826,VCV003766316,VCV002504218,VCV000225338,VCV003359365,VCV002094852,VCV001676322,VCV000517170	VCV003102840,VCV001254316,VCV002108199,VCV000680249,VCV003608802,VCV001311109,VCV001680827,VCV003102826,VCV001680826,VCV001979925,VCV003282947,VCV002443519,VCV003282951,VCV003375934,VCV002851070,VCV000452856,VCV002683784,VCV000163031,VCV000667228,VCV003102828,VCV000359843,VCV000290801,VCV002440748,VCV000228559,VCV000044847,VCV000546187,VCV000359840,VCV001680841,VCV000444717,VCV000359842,VCV003365…
GSE1	Nucleus	0	19	0	0	0				VCV003856080,VCV002253015,VCV003282960,VCV002227556,VCV003102859,VCV002223047,VCV002342782,VCV002231896,VCV003282966,VCV003856096,VCV003102844,VCV002590134,VCV003102863,VCV003856092,VCV002298339,VCV003102893,VCV002313364,VCV002349787,VCV003102892
GSPT1	Cytoplasm	0	22	0	0	0				VCV002353995,VCV003523088,VCV003856121,VCV002329155,VCV002290986,VCV003102929,VCV002269479,VCV002484383,VCV002533905,VCV003856123,VCV002355456,VCV003102932,VCV003102931,VCV002396441,VCV003523085,VCV003282988,VCV002319178,VCV002374106,VCV002540567,VCV002290987,VCV002314300,VCV002311041
GSTM3	Cytoplasm	0	1	0	0	0				VCV002264969
GTF2H3	Nucleus	0	2	0	0	0				VCV000778081,VCV002334640
GGCT	Cytoplasm	0	1	0	0	0				VCV003099589
GK5	Cytoplasm	0	6	0	0	0				VCV003520363,VCV002598508,VCV003281487,VCV003520361,VCV003100034,VCV002329108
HSDL2	Peroxisome	0	0	0	0	0
HSP90AA1	Cytoplasm	0	3	0	0	0				VCV003107235,VCV003284899,VCV003858859
HSPA8	Cytoplasm	0	6	0	0	0				VCV002261668,VCV003858936,VCV002262302,VCV002280122,VCV002361518,VCV003858937
HSPB7	Cytoplasm|Nucleus	0	4	0	0	0				VCV003107374,VCV003107373,VCV003858952,VCV003107378
IARS1	Cytoplasm	0	141	0	9	6	VCV000377199,VCV002902124,VCV000817950,VCV002782366,VCV001299497,VCV002016884,VCV002627366,VCV002104398,VCV002987089	VCV002746671,VCV003234592,VCV002028285,VCV001030524,VCV000253320,VCV000253317	VCV000377199,VCV002746671,VCV000817950,VCV002782366,VCV001299497,VCV003234592,VCV002028285,VCV000253317,VCV001030524,VCV002016884,VCV002902124,VCV002627366,VCV000253320,VCV002104398,VCV002987089	VCV001953781,VCV000790072,VCV001981067,VCV002063414,VCV003527326,VCV002072100,VCV003527311,VCV003107782,VCV002052613,VCV003107788,VCV003363137,VCV003107794,VCV001960015,VCV002055426,VCV001911385,VCV003107774,VCV003107787,VCV003859194,VCV001312085,VCV003107781,VCV001945800,VCV001033898,VCV001302187,VCV003107789,VCV002892818,VCV003619666,VCV001895576,VCV000253321,VCV002103617,VCV000713722,VCV002066…
IDE	Cytoplasm	0	3	0	0	0				VCV003859346,VCV003108012,VCV002530399
KDM5B	Nucleus	0	45	0	10	11	VCV001992395,VCV002500805,VCV002630088,VCV003376907,VCV002269169,VCV002265951,VCV003602752,VCV002299096,VCV000560604,VCV003366608	VCV003905897,VCV000450680,VCV001690558,VCV003379373,VCV000521565,VCV000859886,VCV003345311,VCV003337211,VCV003341020,VCV002440966,VCV000626239	VCV001992395,VCV002500805,VCV003337211,VCV002299096,VCV000560604,VCV000450680,VCV000859886,VCV002269169,VCV002265951,VCV003602752,VCV002440966,VCV003366608,VCV003379373,VCV000521565,VCV003345311,VCV003376907,VCV002630088,VCV003905897,VCV001690558,VCV003341020,VCV000626239	VCV002575831,VCV003863496,VCV003379371,VCV002433060,VCV002635104,VCV001698907,VCV003368435,VCV003113858,VCV003287951,VCV003533168,VCV003863508,VCV003287947,VCV001314319,VCV000872560,VCV002429820,VCV003376849,VCV003388466,VCV001708780,VCV003769598,VCV003602168,VCV003533174,VCV003863516,VCV003764551,VCV002672380,VCV000983375,VCV000845733,VCV000560602,VCV002380029,VCV003863499,VCV001325503,VCV003863…
KDM5C	Nucleus	0	160	0	14	14	VCV001805730,VCV003377547,VCV003113870,VCV003654767,VCV003646107,VCV003717689,VCV001773537,VCV003338077,VCV003345775,VCV002756787,VCV002823247,VCV002430130,VCV002660588,VCV002693313	VCV003897617,VCV003237467,VCV002630090,VCV001992549,VCV002576859,VCV002579750,VCV002442352,VCV003774600,VCV003897952,VCV003024334,VCV003765013,VCV003863520,VCV001803987,VCV003910020	VCV002579750,VCV002430130,VCV002442352,VCV003910020,VCV003113870,VCV003338077,VCV003774600,VCV003897952,VCV003345775,VCV003237467,VCV002576859,VCV003377547,VCV002823247,VCV003863520,VCV002630090,VCV003654767,VCV001992549,VCV003024334,VCV003765013,VCV002660588,VCV003897617,VCV001805730,VCV003646107,VCV003717689,VCV001803987,VCV002756787,VCV001773537,VCV002693313	VCV002660593,VCV003906781,VCV002737244,VCV003250972,VCV002443443,VCV002716417,VCV003389680,VCV003113869,VCV003643701,VCV003370530,VCV003772523,VCV002227269,VCV002128536,VCV002323296,VCV003654371,VCV003381761,VCV003235010,VCV003572963,VCV003369324,VCV003898996,VCV003377331,VCV003533176,VCV002858388,VCV001901423,VCV002428314,VCV003066268,VCV002660592,VCV002433066,VCV003338575,VCV002579474,VCV001920…
IFNGR2	Cell membrane|Lysosome/Vacuole	0	30	0	2	0	VCV000987750,VCV000014726		VCV000987750,VCV000014726	VCV000582069,VCV001507225,VCV000036376,VCV002312374,VCV000576275,VCV000666003,VCV000474968,VCV002083629,VCV000987732,VCV001022655,VCV001510582,VCV001483907,VCV002322471,VCV001169473,VCV001481464,VCV001036762,VCV001407596,VCV000665306,VCV001442645,VCV002242362,VCV003017769,VCV001496111,VCV000943609,VCV000863856,VCV000474969,VCV000860027,VCV001066015,VCV001365078,VCV002131406,VCV002060329
IFRD2	Cytoplasm|Nucleus	0	3	0	0	0				VCV003527867,VCV003527863,VCV003527865
IKBKG	Cytoplasm	0	1	0	0	0				VCV000521562
IMMP2L	Mitochondrion	0	4	0	0	0				VCV003860428,VCV002527595,VCV002331263,VCV002255814
IMP4	Nucleus	0	0	0	0	0
INO80E	Nucleus	0	1	0	0	0				VCV003860578
IPO9	Cytoplasm|Nucleus	0	43	0	0	0				VCV002618392,VCV002339313,VCV003860983,VCV002209656,VCV003529637,VCV003529643,VCV003110356,VCV003110362,VCV003860980,VCV003529645,VCV002257620,VCV003286328,VCV002236987,VCV002572195,VCV002327583,VCV002248538,VCV002248460,VCV003110363,VCV003529642,VCV003110353,VCV002237694,VCV002597412,VCV003529638,VCV003529634,VCV002350972,VCV002524165,VCV002339415,VCV003529635,VCV003529641,VCV002265863,VCV003344…
IRF3	Cytoplasm|Nucleus	0	11	0	0	0				VCV003530025,VCV002637774,VCV002251100,VCV003055849,VCV001878248,VCV003765751,VCV003891405,VCV002397052,VCV000778853,VCV002551495,VCV002602270
IRS2	Cytoplasm	0	81	0	0	0				VCV003861311,VCV002534175,VCV002292013,VCV002216643,VCV000008821,VCV002385837,VCV003286568,VCV003286572,VCV002388741,VCV003110920,VCV003530083,VCV003530081,VCV003530086,VCV003530087,VCV002294157,VCV002397610,VCV002340878,VCV001048914,VCV000717659,VCV002294012,VCV003110925,VCV003286571,VCV002228517,VCV002246928,VCV002569343,VCV003530078,VCV002569342,VCV002543017,VCV002292210,VCV003110929,VCV002311…
ISG15	Cytoplasm|Nucleus	0	2	0	0	0				VCV002085125,VCV001035971
IST1	Cytoplasm	0	0	0	0	0
ITM2B	Cell membrane	0	8	0	0	0				VCV001400286,VCV002871974,VCV001931659,VCV002140151,VCV003606021,VCV001723484,VCV000975900,VCV002192822
IWS1	Nucleus	0	46	0	0	0				VCV003531090,VCV003531089,VCV003287085,VCV003862045,VCV002524756,VCV003112044,VCV003287084,VCV002608197,VCV003112046,VCV002595085,VCV002276598,VCV003862047,VCV003112041,VCV002522383,VCV002463432,VCV003531092,VCV002293343,VCV002511657,VCV002467044,VCV002315110,VCV002316576,VCV002356288,VCV003112048,VCV003531091,VCV002388315,VCV003531095,VCV002376415,VCV002623923,VCV003112047,VCV002411899,VCV003112…
HS6ST2	Golgi apparatus	0	13	0	1	1	VCV003042057	VCV003242065	VCV003242065,VCV003042057	VCV003858751,VCV002563888,VCV000997001,VCV000997000,VCV003042345,VCV002257582,VCV003061204,VCV003526686,VCV003376352,VCV003858747,VCV003526688,VCV003526687,VCV000770313
KMT5A	Nucleus	0	0	0	0	0
KNL1	Nucleus	0	91	0	3	2	VCV000210578,VCV000817148,VCV001690305	VCV001220018,VCV001684287	VCV001684287,VCV000210578,VCV001220018,VCV001690305,VCV000817148	VCV002411340,VCV002280063,VCV000434580,VCV000128577,VCV000128595,VCV000885490,VCV000315846,VCV000128591,VCV000210579,VCV002232182,VCV002631932,VCV002246014,VCV000886515,VCV002689335,VCV000807211,VCV000315852,VCV000128588,VCV000128592,VCV000886450,VCV000128589,VCV000128586,VCV002284305,VCV000128579,VCV000128607,VCV000434569,VCV000315850,VCV000885430,VCV002275646,VCV000434581,VCV000885491,VCV001319…
KPNA6	Cytoplasm|Nucleus	0	0	0	0	0
KPNB1	Cytoplasm|Nucleus	0	8	0	0	0				VCV002475864,VCV003535677,VCV003865277,VCV002558207,VCV003116194,VCV003865276,VCV002325458,VCV002239703
JAZF1	Nucleus	0	0	0	0	0
JKAMP	Cell membrane	0	0	0	0	0
JMJD4	Cytoplasm|Nucleus	0	16	0	0	0				VCV003862251,VCV003531418,VCV003531409,VCV003531415,VCV002358691,VCV003531417,VCV002211664,VCV003531410,VCV002384348,VCV003112337,VCV003112338,VCV002215368,VCV002512484,VCV003862247,VCV003531412,VCV003112339
JPT1	Cytoplasm	0	2	0	0	0				VCV002458595,VCV003112513
JPT2	Cytoplasm	0	18	0	0	0				VCV003112529,VCV003112522,VCV003112523,VCV002517327,VCV003862323,VCV003112521,VCV003862320,VCV003862324,VCV002546123,VCV003112524,VCV003112525,VCV003112533,VCV003531571,VCV003531572,VCV002611749,VCV003112527,VCV002465623,VCV003862321
JUND	Nucleus	0	4	0	0	0				VCV002220506,VCV002309650,VCV003287283,VCV002206317
KANSL2	Nucleus	0	3	0	0	0				VCV003862430,VCV003862429,VCV003531780
KARS1	Cytoplasm	0	2	0	0	1		VCV000225009	VCV000225009	VCV000228761,VCV003112699
KCNAB2	Cytoplasm	0	3	0	0	0				VCV003113071,VCV002638112,VCV002487890
KCNK15	Cell membrane	0	5	0	0	0				VCV003113371,VCV003862900,VCV002530176,VCV003113377,VCV003287678
KCTD20	Cytoplasm	0	2	0	0	0				VCV003113647,VCV002541056
KDM2A	Nucleus	0	17	0	0	2		VCV003778797,VCV003778798	VCV003778797,VCV003778798	VCV002487402,VCV003863395,VCV003287876,VCV003377192,VCV002272899,VCV003778812,VCV002348671,VCV003863391,VCV002372601,VCV003863396,VCV003113708,VCV002304204,VCV003287877,VCV003113716,VCV003778794,VCV003778811,VCV003778805
GGA2	Cytoplasm|Lysosome/Vacuole	0	3	0	0	0				VCV003519952,VCV002515412,VCV002344074
FLNB	Cytoplasm	0	286	0	9	6	VCV003341841,VCV003686048,VCV003366935,VCV003610261,VCV003065036,VCV003652535,VCV003643953,VCV003252144,VCV003655568	VCV003384082,VCV003727348,VCV003678262,VCV003012202,VCV003366015,VCV003909973	VCV003341841,VCV003686048,VCV003366935,VCV003610261,VCV003384082,VCV003727348,VCV003678262,VCV003065036,VCV003012202,VCV003366015,VCV003643953,VCV003909973,VCV003252144,VCV003652535,VCV003655568	VCV003345956,VCV003375229,VCV003892270,VCV003095656,VCV003021432,VCV003515914,VCV003012316,VCV003626679,VCV003892276,VCV003095661,VCV003635725,VCV003635739,VCV003709662,VCV003632518,VCV003635746,VCV003690039,VCV003612525,VCV003609128,VCV003630248,VCV003366357,VCV003718728,VCV003616563,VCV003701687,VCV003635737,VCV003613292,VCV003685780,VCV003236714,VCV003635716,VCV003725128,VCV003361778,VCV003635…
GLO1	Cytoplasm	0	5	0	0	0				VCV002328505,VCV002204388,VCV002315522,VCV002592659,VCV002488845
GMFB	Cytoplasm|Nucleus	0	0	0	0	0
GMPS	Cytoplasm	0	1	0	0	0				VCV003100538
GOLPH3	Cytoplasm	0	1	0	0	0				VCV003854741
GON7	Nucleus	0	1	0	1	1	VCV001321194	VCV001321193	VCV001321193,VCV001321194	VCV003039752
GORAB	Cytoplasm	0	6	0	0	1		VCV002712315	VCV002712315	VCV001913509,VCV003653633,VCV001908394,VCV000875751,VCV002191413,VCV001521667
GPATCH11	Nucleus	0	0	0	0	0
KIF22	Nucleus	0	12	0	1	1	VCV003648011	VCV001924170	VCV003648011,VCV001924170	VCV001034378,VCV001407282,VCV002193251,VCV002883955,VCV003021491,VCV001395286,VCV002735755,VCV003613043,VCV002817310,VCV003611666,VCV001034697,VCV002201378
KIF2C	Cytoplasm|Nucleus	0	36	0	0	0				VCV003114885,VCV002298051,VCV003534412,VCV002338827,VCV002314460,VCV003114883,VCV002536965,VCV003114873,VCV003864319,VCV003534404,VCV003864316,VCV003864318,VCV003534409,VCV003864326,VCV003114884,VCV003864314,VCV002300703,VCV002489468,VCV002234098,VCV003114881,VCV003114882,VCV003534410,VCV003288617,VCV003534405,VCV002369586,VCV003114874,VCV003534406,VCV003534408,VCV003534407,VCV002339049,VCV002544…
KIF3A	Cytoplasm	0	0	0	0	0
KIFC1	Cytoplasm|Nucleus	0	0	0	0	0
KLF10	Cytoplasm|Nucleus	0	1	0	0	0				VCV001607143
KLF16	Nucleus	0	0	0	0	0
KLHL20	Cytoplasm|Nucleus	0	2	0	0	0				VCV002663248,VCV002515874
MAFK	Nucleus	0	3	0	0	0				VCV003541975,VCV002560621,VCV003122040
MAGT1	Endoplasmic reticulum	0	28	0	0	2		VCV000419298,VCV000539316	VCV000419298,VCV000539316	VCV003706338,VCV001599238,VCV003651500,VCV001046292,VCV002579367,VCV003652764,VCV002964866,VCV001082582,VCV002782795,VCV001928007,VCV003905973,VCV002692875,VCV001899246,VCV003905972,VCV003657562,VCV002115612,VCV000749661,VCV000960378,VCV002194922,VCV002918067,VCV000959972,VCV000937525,VCV000096214,VCV002470805,VCV002826775,VCV001039528,VCV001319595,VCV000969938
KYNU	Cytoplasm	0	6	0	0	0				VCV000727204,VCV003117211,VCV002486415,VCV002515863,VCV003866034,VCV000789880
L3MBTL2	Nucleus	0	3	0	0	0				VCV002674644,VCV002303457,VCV002257688
LAGE3	Cytoplasm|Nucleus	0	27	0	2	1	VCV001803463,VCV002429571	VCV002637107	VCV001803463,VCV002429571,VCV002637107	VCV003536815,VCV002093903,VCV003375275,VCV002862136,VCV002018782,VCV002692800,VCV002629511,VCV002375075,VCV001522075,VCV002196205,VCV003731528,VCV003117348,VCV002144225,VCV002490387,VCV000741350,VCV002637333,VCV003713020,VCV002056836,VCV003025706,VCV002211547,VCV000752276,VCV003536817,VCV001319855,VCV002149886,VCV002486329,VCV000769192,VCV001900757
LARP1	Cytoplasm|Nucleus	0	3	0	0	0				VCV003537291,VCV003290119,VCV003117813
LARP4B	Cytoplasm	0	3	0	0	0				VCV002608982,VCV003290142,VCV003290143
LDB1	Nucleus	0	0	0	0	0
LIN9	Nucleus	0	0	0	0	0
LMNB2	Cytoplasm|Nucleus	0	17	0	1	0	VCV002433487		VCV002433487	VCV000949051,VCV001416533,VCV002949002,VCV001423028,VCV000963214,VCV001418135,VCV001427479,VCV002928648,VCV001364602,VCV001411053,VCV001439036,VCV002648977,VCV002415362,VCV001414504,VCV001489287,VCV001590277,VCV001568994
KHDRBS1	Cytoplasm|Nucleus	0	16	0	0	0				VCV002372625,VCV002528167,VCV002602322,VCV003113999,VCV003533303,VCV003863600,VCV002536962,VCV002304295,VCV003113998,VCV003114000,VCV002493216,VCV002373203,VCV002512845,VCV003288029,VCV002287974,VCV002337156
KIAA0586	Cytoplasm	0	15	0	2	2	VCV003235063,VCV002939015	VCV002948726,VCV003760371	VCV003235063,VCV002948726,VCV003760371,VCV002939015	VCV002483643,VCV002152205,VCV002220409,VCV002433097,VCV002692542,VCV003288095,VCV002277816,VCV002114108,VCV003288096,VCV002116991,VCV003114107,VCV002119116,VCV002133072,VCV003767624,VCV002125553
KIAA1671	Cytoplasm	0	68	0	0	0				VCV002256653,VCV002367500,VCV002351817,VCV002363696,VCV002244384,VCV002258562,VCV002349527,VCV002243961,VCV002294014,VCV002300260,VCV003114306,VCV002517306,VCV002336578,VCV002217466,VCV002360777,VCV002514995,VCV002460886,VCV002226684,VCV002358912,VCV002481123,VCV002382024,VCV002337201,VCV002259763,VCV002481124,VCV002392550,VCV002520306,VCV002405346,VCV002288276,VCV002493088,VCV002343115,VCV002368…
GART	Cytoplasm	0	13	0	0	0				VCV002318514,VCV003518861,VCV003518863,VCV003518856,VCV003852930,VCV002527944,VCV003852928,VCV003518868,VCV002377916,VCV003518860,VCV003518869,VCV002291989,VCV003098600
GCN1	Cytoplasm	0	0	0	0	0
GEMIN2	Cytoplasm|Nucleus	0	1	0	0	0				VCV002338822
MAPK1	Cytoplasm|Nucleus	0	6	0	0	0				VCV002663452,VCV003771697,VCV001723682,VCV003899570,VCV001699351,VCV003774843
MAPK12	Cytoplasm|Nucleus	0	9	0	0	0				VCV003543102,VCV002476469,VCV003293190,VCV002481202,VCV003293188,VCV002205064,VCV002280177,VCV002226139,VCV002355823
MAPK1IP1L	Cytoplasm|Nucleus	0	7	0	0	0				VCV003293218,VCV003543132,VCV003123268,VCV003123263,VCV002237896,VCV003123264,VCV003543134
MAT2A	Cytoplasm|Nucleus	0	50	0	1	1	VCV001749846	VCV002166038	VCV002166038,VCV001749846	VCV000658008,VCV003711901,VCV001743837,VCV003225172,VCV001038080,VCV000840588,VCV001055985,VCV001003635,VCV001740373,VCV001487150,VCV001468380,VCV001042927,VCV002956282,VCV000951247,VCV003707004,VCV000982328,VCV001504020,VCV003662546,VCV001731445,VCV001780352,VCV003011523,VCV002561587,VCV000982327,VCV002807159,VCV003293442,VCV000426974,VCV001727623,VCV001039380,VCV002762410,VCV003225174,VCV002745…
MATR3	Nucleus	0	113	0	4	0	VCV002087821,VCV003360840		VCV002087821,VCV003360840	VCV002766462,VCV001719058,VCV000651450,VCV001051406,VCV001354852,VCV002754223,VCV003014283,VCV000966664,VCV002870932,VCV002159707,VCV003123988,VCV003615469,VCV002720804,VCV001392445,VCV001713828,VCV003653101,VCV002475972,VCV003123991,VCV000706015,VCV003627476,VCV000658267,VCV003669871,VCV003721050,VCV001036304,VCV001505848,VCV002084814,VCV002321758,VCV001434004,VCV002852732,VCV001443765,VCV002008…
MAX	Nucleus	0	14	0	1	1	VCV003543693	VCV000821060	VCV000821060,VCV003543693	VCV000850558,VCV003222155,VCV003673290,VCV003870814,VCV001761605,VCV001790697,VCV003543697,VCV002568119,VCV003543687,VCV001784150,VCV000824092,VCV002886354,VCV003707945,VCV001347401
MAZ	Nucleus	0	20	0	0	0				VCV003870818,VCV003124008,VCV003124007,VCV002487572,VCV002558617,VCV003543712,VCV003870821,VCV003543721,VCV003293492,VCV003293493,VCV003543717,VCV003870820,VCV002275655,VCV002279919,VCV002482202,VCV003543710,VCV003124015,VCV003543719,VCV003543715,VCV003543707
MB	Cytoplasm	0	2	0	0	0				VCV003870824,VCV002480673
LMO7	Cytoplasm	0	121	0	1	0	VCV003355591		VCV003355591	VCV003119367,VCV003538799,VCV003119358,VCV000722966,VCV003538822,VCV002458574,VCV002482563,VCV002455905,VCV002464312,VCV003033217,VCV003119363,VCV002637097,VCV003538804,VCV002472584,VCV002384768,VCV003538826,VCV002507857,VCV003867556,VCV002340452,VCV002374158,VCV002616528,VCV003538806,VCV003119379,VCV002514240,VCV003538817,VCV003290985,VCV002598215,VCV002353343,VCV003538825,VCV003538824,VCV002508…
LONP2	Peroxisome	0	14	0	0	0				VCV003867656,VCV002375246,VCV002272124,VCV003867653,VCV002617614,VCV003538959,VCV003867654,VCV003291058,VCV003119523,VCV003867652,VCV002411273,VCV003119520,VCV000161779,VCV003119522
LRPAP1	Endoplasmic reticulum	0	64	0	4	1	VCV001526247,VCV000065460,VCV000065461,VCV000190230	VCV000505006	VCV001526247,VCV000505006,VCV000065460,VCV000065461,VCV000190230	VCV003120351,VCV003868265,VCV002335041,VCV002253488,VCV002317494,VCV002545470,VCV003539740,VCV000775946,VCV002242679,VCV003120346,VCV002492507,VCV003868266,VCV002288449,VCV003539744,VCV003868260,VCV002292807,VCV002474547,VCV002602816,VCV002446706,VCV003120348,VCV002210564,VCV003868264,VCV000715598,VCV003120352,VCV000161595,VCV003291463,VCV002446613,VCV003868268,VCV003781076,VCV003539741,VCV003347…
LRRC59	Endoplasmic reticulum	0	2	0	0	0				VCV002253643,VCV002537831
LSG1	Cytoplasm|Nucleus	0	4	0	0	0				VCV002527888,VCV003540930,VCV003540935,VCV003868858
LSM7	Cytoplasm|Nucleus	0	0	0	0	0
LTV1	Cytoplasm|Nucleus	0	0	0	0	0
MAD2L2	Cytoplasm	0	8	0	1	0	VCV003631675		VCV003631675	VCV002754218,VCV003239650,VCV002004613,VCV002862690,VCV002621226,VCV003869478,VCV002724058,VCV003684690
MAK16	Nucleus	0	1	0	0	0				VCV003542251
MAN2B1	Lysosome/Vacuole	0	1	0	0	0				VCV003869877
FMNL1	Cytoplasm	0	2	0	0	0				VCV003279317,VCV002262615
FNDC3A	Cell membrane	0	39	0	0	0				VCV002610561,VCV002291384,VCV003096058,VCV002491872,VCV002317737,VCV003096069,VCV003279408,VCV003096055,VCV002544544,VCV002407894,VCV002482087,VCV003096057,VCV003516404,VCV003516396,VCV003096070,VCV002493924,VCV002345253,VCV003516397,VCV002231171,VCV002208752,VCV002617365,VCV000785446,VCV003851068,VCV002377041,VCV003516393,VCV002231131,VCV003851066,VCV002398471,VCV003516405,VCV003096062,VCV003516…
FNTA	Cytoplasm|Nucleus	0	5	0	0	0				VCV002253011,VCV002298618,VCV003096158,VCV002412389,VCV003096154
FOXJ3	Nucleus	0	0	0	0	0
FSCN1	Cytoplasm	0	0	0	0	0
FSTL1	Extracellular	0	20	0	0	0				VCV002540475,VCV003097334,VCV002333839,VCV002329672,VCV002404892,VCV003097332,VCV002325967,VCV003852022,VCV003097330,VCV002362124,VCV003280102,VCV003097333,VCV003280100,VCV002522247,VCV003280101,VCV002377633,VCV002213960,VCV003852021,VCV003097331,VCV003097335
FUS	Cytoplasm|Nucleus	0	93	0	1	2	VCV003373199	VCV000450106,VCV001918103	VCV000450106,VCV003373199,VCV001918103	VCV001790273,VCV001357166,VCV001746926,VCV001530335,VCV000834592,VCV002940512,VCV001390161,VCV001908419,VCV000887477,VCV003758105,VCV001519291,VCV002501462,VCV003097459,VCV003380386,VCV000851344,VCV003777645,VCV002946465,VCV003758108,VCV003776571,VCV000884516,VCV001761839,VCV000994881,VCV003517746,VCV001695511,VCV001013098,VCV001199202,VCV002924435,VCV001709168,VCV000939159,VCV003759351,VCV001045…
FXYD5	Cell membrane|Lysosome/Vacuole	0	7	0	0	0				VCV003280249,VCV003097576,VCV003097573,VCV002227802,VCV003097572,VCV002302307,VCV002554063
FZD2	Cell membrane	0	14	0	0	0				VCV003017313,VCV001447555,VCV003517953,VCV001361232,VCV002833706,VCV003624128,VCV000782157,VCV001404690,VCV003852264,VCV002089094,VCV002977660,VCV002552228,VCV003686767,VCV000714735
FAM216A	Cytoplasm|Nucleus	0	5	0	0	0				VCV002371956,VCV003512128,VCV003847603,VCV002374830,VCV002253812
FAM83A	Cytoplasm	0	22	0	0	0				VCV003512383,VCV002374406,VCV003277496,VCV003092542,VCV003847818,VCV003512391,VCV003512384,VCV002458538,VCV003512390,VCV003847814,VCV002507725,VCV003847816,VCV003512388,VCV002558358,VCV002251983,VCV003847817,VCV003277497,VCV002241720,VCV003512392,VCV002389010,VCV003092538,VCV002216062
FAM98B	Cytoplasm|Nucleus	0	1	0	0	0				VCV003512573
MAP1S	Cytoplasm	0	8	0	0	0				VCV002619133,VCV002249928,VCV003870050,VCV003870052,VCV003542670,VCV003122749,VCV002342519,VCV002556874
MAP2K5	Cytoplasm|Nucleus	0	1	0	0	0				VCV003122785
MRPL1	Mitochondrion	0	2	0	0	0				VCV002509130,VCV003206538
MCAM	Cell membrane	0	29	0	0	0				VCV002363884,VCV003544034,VCV003544026,VCV002246017,VCV003544033,VCV003544036,VCV002252644,VCV002254689,VCV002373516,VCV003544028,VCV003293591,VCV002603399,VCV002590899,VCV003544043,VCV003871168,VCV002363277,VCV002258624,VCV003124170,VCV003293592,VCV002455122,VCV003871169,VCV003293588,VCV002514376,VCV003293596,VCV002605920,VCV003544031,VCV002524970,VCV002598935,VCV002588269
MCF2L	Cytoplasm	0	16	0	0	0				VCV002358537,VCV002295972,VCV003124248,VCV002461752,VCV003124247,VCV003124246,VCV002370924,VCV003124241,VCV000732995,VCV003124245,VCV003124233,VCV002371309,VCV002207599,VCV002513029,VCV003293627,VCV002594318
MCL1	Mitochondrion	0	8	0	0	0				VCV002210440,VCV002544562,VCV003871237,VCV003544152,VCV002239465,VCV002239940,VCV002322091,VCV003871236
MCM4	Nucleus	0	144	0	4	0	VCV003723539,VCV002004330,VCV001804553,VCV003603738		VCV003723539,VCV002004330,VCV001804553,VCV003603738	VCV002173072,VCV001478050,VCV002133352,VCV003293682,VCV001433856,VCV002235315,VCV002114362,VCV001500226,VCV003683871,VCV002414777,VCV003015529,VCV002264439,VCV001502456,VCV001431001,VCV003871293,VCV003712935,VCV002415273,VCV003008928,VCV001414817,VCV002778421,VCV002988389,VCV001365753,VCV002831022,VCV003124353,VCV002084908,VCV003014535,VCV003871292,VCV001486190,VCV002295612,VCV001513348,VCV002720…
MDC1	Nucleus	0	61	0	0	0				VCV002303699,VCV002329736,VCV002207741,VCV003293775,VCV003293776,VCV003393970,VCV002304336,VCV002258754,VCV002552361,VCV002336025,VCV002340678,VCV002274220,VCV003393963,VCV003393965,VCV003393958,VCV002470982,VCV003124549,VCV003393982,VCV003871413,VCV002557439,VCV003871421,VCV003871416,VCV003124551,VCV003124533,VCV002259254,VCV002465791,VCV003124537,VCV003124534,VCV003393969,VCV003293784,VCV002330…
MDH1	Cytoplasm	0	1	0	0	0				VCV003124587
MEA1	Cytoplasm|Nucleus	0	0	0	0	0
MED14	Nucleus	0	48	0	0	1		VCV003347246	VCV003347246	VCV003124938,VCV001676509,VCV002681393,VCV003124946,VCV003394583,VCV003394579,VCV003871989,VCV002458971,VCV003124948,VCV003124943,VCV003294014,VCV003871991,VCV002380341,VCV002456071,VCV002515608,VCV003124940,VCV002552894,VCV003394582,VCV000975440,VCV002607173,VCV003124947,VCV003294017,VCV002464283,VCV000975442,VCV002594777,VCV002467717,VCV003394578,VCV003294016,VCV003124942,VCV002472325,VCV003294…
MED24	Nucleus	0	0	0	0	0
MED6	Nucleus	0	1	0	0	0				VCV002406842
METAP2	Cytoplasm	0	1	0	0	0				VCV003294399
METTL26	Cytoplasm|Nucleus	0	1	0	0	0				VCV003125559
MFAP3	Cell membrane	0	2	0	0	0				VCV003125648,VCV003294494
MFSD12	Cell membrane	0	1	0	0	0				VCV002648993
MAIP1	Mitochondrion	0	0	0	0	0
FBRS	Nucleus	0	32	0	0	0				VCV003093425,VCV003093428,VCV002559622,VCV003093431,VCV003093429,VCV003513718,VCV002385919,VCV002593791,VCV003849265,VCV003513712,VCV003278016,VCV002220869,VCV003093427,VCV003513719,VCV002231318,VCV002213213,VCV002286228,VCV003849268,VCV003093424,VCV002248137,VCV002249257,VCV003849263,VCV003513715,VCV003513714,VCV002319247,VCV000599483,VCV002206206,VCV003513711,VCV003093430,VCV003513713,VCV002299…
FBXO11	Nucleus	0	32	0	0	0				VCV002135510,VCV002860462,VCV002695624,VCV002992082,VCV003233334,VCV002635358,VCV002974980,VCV003365143,VCV003677389,VCV002077550,VCV002662060,VCV002791993,VCV003620142,VCV003600578,VCV002707708,VCV002956861,VCV002993100,VCV002724315,VCV002990290,VCV002808845,VCV002763829,VCV002971103,VCV002804289,VCV003010078,VCV003777334,VCV002965259,VCV003849392,VCV002250800,VCV002868697,VCV002103077,VCV002867…
FBXO34	Cytoplasm	0	3	0	0	0				VCV002527998,VCV002206253,VCV003093694
FCHO1	Cytoplasm	0	86	0	1	3	VCV003674429	VCV002630089,VCV002870389,VCV002798462	VCV002630089,VCV002870389,VCV003674429,VCV002798462	VCV001969589,VCV001951234,VCV003646835,VCV001933929,VCV002125230,VCV003514360,VCV003655632,VCV002094581,VCV001927650,VCV002745581,VCV001628141,VCV001981550,VCV002077811,VCV002621291,VCV002789210,VCV003094089,VCV001716348,VCV002237326,VCV002181368,VCV001954863,VCV003849755,VCV001925572,VCV003684780,VCV003094093,VCV002363866,VCV003692580,VCV003723572,VCV003278343,VCV003642119,VCV002957063,VCV002083…
FDX1	Mitochondrion	0	9	0	0	0				VCV003278447,VCV003094332,VCV003094331,VCV003514568,VCV003278449,VCV002342494,VCV003094333,VCV002301542,VCV003094327
EMC1	Endoplasmic reticulum	0	106	0	4	2	VCV002880712,VCV003724823,VCV002714156,VCV003631583	VCV003690215,VCV002105466	VCV003724823,VCV002880712,VCV002714156,VCV003631583,VCV003690215,VCV002105466	VCV002194220,VCV003615215,VCV002105414,VCV002505056,VCV003028647,VCV002983160,VCV003699662,VCV002132048,VCV003343395,VCV002738350,VCV003647125,VCV002811245,VCV003689378,VCV003369516,VCV002818030,VCV003690290,VCV002099137,VCV002772515,VCV002073466,VCV002270727,VCV003653630,VCV002848334,VCV002791178,VCV003666456,VCV003655483,VCV002976305,VCV002839689,VCV002746600,VCV002809909,VCV003028095,VCV002716…
EMC10	Endoplasmic reticulum	0	1	0	0	0				VCV003892178
EMP3	Cell membrane	0	3	0	0	0				VCV002537518,VCV003844773,VCV002370600
ENAH	Cytoplasm	0	32	0	0	0				VCV002395021,VCV003844797,VCV003088812,VCV002386112,VCV003508421,VCV002398597,VCV003844800,VCV002473383,VCV003088814,VCV002251254,VCV003088811,VCV003844793,VCV003844796,VCV003508419,VCV003088816,VCV003844801,VCV002378688,VCV003844794,VCV002608564,VCV000725097,VCV003275399,VCV003844799,VCV002516556,VCV002403706,VCV003844795,VCV003088813,VCV002372174,VCV002493204,VCV002405271,VCV003088815,VCV003275…
MIX23	Cytoplasm|Nucleus	0	2	0	0	0				VCV003396359,VCV003126769
MLF2	Cytoplasm|Nucleus	0	0	0	0	0
MLX	Cytoplasm|Nucleus	0	3	0	0	0				VCV003210768,VCV003396876,VCV003873620
MOB1A	Cytoplasm	0	0	0	0	0
MPP7	Cytoplasm|Cell membrane	0	2	0	0	0				VCV003202986,VCV003203009
MRE11	Nucleus	0	176	0	21	12	VCV002857372,VCV002866565,VCV002676680,VCV002711782,VCV002676700,VCV002885537,VCV002676698,VCV003662925,VCV002829469,VCV002762900,VCV002867494,VCV002676683,VCV002730483,VCV002676696,VCV002754290,VCV002676685,VCV002676688,VCV002799071,VCV003239750,VCV002676681,VCV002676689	VCV002729867,VCV002676682,VCV003898612,VCV002676690,VCV003397852,VCV002756232,VCV003295809,VCV002753658,VCV003257952,VCV002676697,VCV002676704,VCV002855271	VCV002857372,VCV003898612,VCV002866565,VCV002711782,VCV002676680,VCV002676700,VCV002885537,VCV003295809,VCV002753658,VCV002676698,VCV003662925,VCV002676704,VCV002855271,VCV002829469,VCV002676682,VCV002762900,VCV002867494,VCV002676683,VCV002730483,VCV002676696,VCV002676690,VCV003257952,VCV002754290,VCV002676685,VCV002729867,VCV003397852,VCV002756232,VCV002676688,VCV002676697,VCV002799071,VCV003239…	VCV003397865,VCV003572253,VCV003397872,VCV003397889,VCV003397828,VCV003224825,VCV003224879,VCV003874342,VCV003874335,VCV002565891,VCV003397855,VCV003397836,VCV003397892,VCV003295827,VCV003295831,VCV002560911,VCV003874346,VCV002465548,VCV002565904,VCV002562191,VCV003224816,VCV002565910,VCV003397823,VCV002565914,VCV003874326,VCV003397867,VCV002565912,VCV002586213,VCV002586210,VCV003874315,VCV003397…
MRM2	Mitochondrion	0	0	0	0	0
MYPN	Cytoplasm	0	69	0	4	0	VCV002563969,VCV002497229,VCV003336984,VCV003030334		VCV002563969,VCV002497229,VCV003336984,VCV003030334	VCV003402028,VCV003897438,VCV002136866,VCV003402021,VCV002526177,VCV003064389,VCV003877266,VCV003169362,VCV003402040,VCV003298149,VCV002296518,VCV002129945,VCV003402020,VCV003602401,VCV003402030,VCV003228180,VCV003402121,VCV002193660,VCV003877241,VCV002672397,VCV003228177,VCV002123519,VCV003228178,VCV003367525,VCV003402126,VCV003228154,VCV003228164,VCV002449129,VCV003298154,VCV003228183,VCV003402…
NAB2	Nucleus	0	4	0	0	0				VCV003172504,VCV003877458,VCV002549627,VCV003298329
NACC2	Nucleus	0	7	0	0	0				VCV003877504,VCV002559372,VCV002267690,VCV002530279,VCV002290237,VCV002255908,VCV003877506
NAGPA	Cell membrane	0	20	0	0	0				VCV000722990,VCV003402555,VCV003044542,VCV000030693,VCV002284486,VCV002268860,VCV003402560,VCV003173796,VCV003298389,VCV002614827,VCV002349752,VCV002386577,VCV002322437,VCV003877550,VCV003402559,VCV003402558,VCV000717404,VCV002356515,VCV003173816,VCV003173819
NAP1L1	Cytoplasm|Nucleus	0	9	0	0	0				VCV003174832,VCV002523702,VCV003174837,VCV002466047,VCV002619440,VCV003402626,VCV002301034,VCV003174813,VCV003174824
NARS1	Cytoplasm	0	0	0	0	0
MRPS16	Mitochondrion	0	2	0	0	0				VCV001378106,VCV002833665
MRPS25	Mitochondrion	0	6	0	0	0				VCV002546932,VCV003398341,VCV002342960,VCV003398342,VCV002531992,VCV003209135
MRPS35	Mitochondrion	0	5	0	1	0	VCV002689446		VCV002689446	VCV003209543,VCV002410541,VCV003398381,VCV000784234,VCV002468423
MSMO1	Endoplasmic reticulum	0	24	0	0	0				VCV000742157,VCV002191614,VCV003898890,VCV001956304,VCV002057165,VCV002067401,VCV001943548,VCV003211993,VCV002457302,VCV002047094,VCV003296448,VCV000728609,VCV002532355,VCV001395290,VCV002517183,VCV000520754,VCV000222974,VCV002405149,VCV003211999,VCV003012308,VCV002067304,VCV001427351,VCV000783431,VCV003211979
MSN	Cytoplasm	0	0	0	0	0
MSRB3	Endoplasmic reticulum	0	11	0	1	0	VCV000432258		VCV000432258	VCV003212302,VCV001467829,VCV002272985,VCV001910577,VCV001712073,VCV002533382,VCV000667049,VCV001699605,VCV002320537,VCV001324742,VCV003676530
MGMT	Cytoplasm|Nucleus|Mitochondrion	0	0	0	0	0
FANCI	Nucleus	0	72	0	15	5	VCV003241604,VCV003241603,VCV003677899,VCV003577894,VCV003701714,VCV003673120,VCV003668640,VCV003577880,VCV002957315,VCV003577885,VCV003241606,VCV003640122,VCV002955064,VCV003577912,VCV003241600	VCV003613622,VCV003689084,VCV003577874,VCV003577918,VCV003241612	VCV003677899,VCV003701714,VCV003673120,VCV003577880,VCV003577885,VCV003640122,VCV003241612,VCV003241600,VCV003241604,VCV003241603,VCV003577874,VCV003577912,VCV003613622,VCV003689084,VCV003577894,VCV003577918,VCV003668640,VCV002957315,VCV003241606,VCV002955064	VCV003577883,VCV003577899,VCV002917627,VCV003092817,VCV003577893,VCV003665242,VCV002977836,VCV003577876,VCV003512873,VCV003017005,VCV003019161,VCV003092820,VCV003577881,VCV003577882,VCV003577892,VCV002991033,VCV003704273,VCV003512875,VCV003577913,VCV003577914,VCV003848473,VCV003662686,VCV003665758,VCV003628641,VCV003711345,VCV003577879,VCV003673332,VCV003577905,VCV003673128,VCV003717419,VCV003577…
FASTKD2	Mitochondrion	0	5	0	0	0				VCV002200846,VCV003585315,VCV001938075,VCV000333800,VCV001943390
FBN2	Extracellular	0	249	0	2	8	VCV003660276,VCV003719091	VCV003670760,VCV003351733,VCV003346394,VCV003898834,VCV003368068,VCV003348920,VCV003849194,VCV003647665	VCV003670760,VCV003351733,VCV003346394,VCV003647665,VCV003898834,VCV003660276,VCV003368068,VCV003849194,VCV003348920,VCV003719091	VCV003777285,VCV003776327,VCV003710584,VCV003376499,VCV003692955,VCV003849206,VCV003624596,VCV003713327,VCV003697067,VCV003699945,VCV003637925,VCV003630947,VCV003384318,VCV003624240,VCV003700278,VCV003373723,VCV003630876,VCV003513606,VCV003700900,VCV003640807,VCV003620327,VCV003635540,VCV003629741,VCV003663694,VCV003702614,VCV003668337,VCV003688591,VCV003700506,VCV003591680,VCV003513602,VCV003707…
NELFCD	Cytoplasm|Nucleus	0	0	0	0	0
NFIC	Nucleus	0	1	0	0	0				VCV002220032
NFYB	Nucleus	0	0	0	0	0
EPOR	Cell membrane|Lysosome/Vacuole	0	26	0	1	1	VCV000423071	VCV000432048	VCV000432048,VCV000423071	VCV002279297,VCV000328153,VCV003509547,VCV000889549,VCV003845563,VCV003089796,VCV003380583,VCV000890740,VCV000328150,VCV000713659,VCV002920904,VCV002617869,VCV003389545,VCV002321525,VCV003276054,VCV002216493,VCV003677577,VCV000891977,VCV001954288,VCV003089795,VCV000891978,VCV000741068,VCV000890739,VCV000328155,VCV000328149,VCV002298957
EPRS1	Cytoplasm	0	104	0	0	2		VCV002761389,VCV000523134	VCV002761389,VCV000523134	VCV002075325,VCV003089861,VCV002187371,VCV003509600,VCV001680971,VCV002441936,VCV001942687,VCV003276082,VCV001703007,VCV003089854,VCV003089871,VCV000715899,VCV001680993,VCV003342589,VCV003089891,VCV003089873,VCV003089888,VCV003346716,VCV003845608,VCV001680999,VCV001943044,VCV003509601,VCV001680994,VCV001949796,VCV003089859,VCV003604536,VCV003845606,VCV002191064,VCV002588594,VCV001935765,VCV001680…
ERH	Cytoplasm|Nucleus	0	0	0	0	0
ERI3	Mitochondrion	0	4	0	0	0				VCV002524842,VCV003276346,VCV003276347,VCV002559662
EZR	Cytoplasm	0	0	0	0	0
F12	Extracellular	0	42	0	1	2	VCV003381898	VCV002130288,VCV002671919	VCV002130288,VCV003381898,VCV002671919	VCV002441320,VCV003091405,VCV003353898,VCV002572099,VCV003337088,VCV002904978,VCV002256450,VCV000353001,VCV000907866,VCV003771991,VCV003276933,VCV002409724,VCV003846986,VCV003688849,VCV001418684,VCV002400906,VCV003846985,VCV003276930,VCV002723952,VCV002181485,VCV003846982,VCV000983439,VCV003511222,VCV003846983,VCV002629882,VCV003846980,VCV003684664,VCV000001168,VCV000696497,VCV003344986,VCV002891…
FAAH2	Endoplasmic reticulum	0	7	0	0	0				VCV003033341,VCV003511348,VCV002519124,VCV003511343,VCV002305676,VCV000771788,VCV003847061
FADS1	Endoplasmic reticulum	0	3	0	0	0				VCV003091558,VCV002361985,VCV003847107
FAM114A1	Cytoplasm|Golgi apparatus	0	2	0	0	0				VCV002621569,VCV002459585
EFTUD2	Cytoplasm|Nucleus	0	162	0	22	10	VCV002809944,VCV001431432,VCV003906013,VCV003340492,VCV003252807,VCV003065770,VCV003901986,VCV003336872,VCV003895537,VCV002572381,VCV001409617,VCV001706532,VCV002663771,VCV002836418,VCV001433437,VCV002442187,VCV003062237,VCV003342721,VCV003062106,VCV002687899,VCV002002395,VCV001804926	VCV002100276,VCV001703337,VCV002498220,VCV003897776,VCV003338285,VCV002446031,VCV003062263,VCV003383968,VCV001687197,VCV001702966	VCV002809944,VCV002498220,VCV002446031,VCV001431432,VCV003383968,VCV003906013,VCV003340492,VCV003252807,VCV003065770,VCV003901986,VCV003336872,VCV001702966,VCV003895537,VCV002572381,VCV003897776,VCV001409617,VCV001706532,VCV001687197,VCV002663771,VCV002836418,VCV001703337,VCV001433437,VCV002442187,VCV003062237,VCV003342721,VCV003062263,VCV003062106,VCV002687899,VCV002100276,VCV003338285,VCV002002…	VCV002633769,VCV002443465,VCV003372730,VCV003646928,VCV002010974,VCV003774237,VCV003507084,VCV001980566,VCV001406768,VCV002441185,VCV003843706,VCV003390028,VCV002557420,VCV003087614,VCV002689005,VCV001710456,VCV003507083,VCV002873770,VCV001700344,VCV002542508,VCV003629936,VCV002691471,VCV001997485,VCV001367172,VCV002739241,VCV003254591,VCV001805764,VCV001679679,VCV002913782,VCV003768100,VCV002970…
EIF2AK1	Cytoplasm	0	17	0	0	0				VCV003680979,VCV001940087,VCV002523205,VCV003697399,VCV002159393,VCV002313539,VCV002046937,VCV002060494,VCV002207343,VCV002745862,VCV003087858,VCV003674087,VCV002310342,VCV002906851,VCV002189352,VCV003507482,VCV002417375
MYLK3	Cytoplasm	0	179	0	14	6	VCV002996902,VCV002066026,VCV001996172,VCV002046029,VCV003722618,VCV003065207,VCV002689505,VCV002105621,VCV001996142,VCV002001922,VCV002810928,VCV002083665,VCV002760674,VCV002790009	VCV002161306,VCV003620037,VCV002880161,VCV002057973,VCV002117835,VCV002988426	VCV001996172,VCV003065207,VCV002083665,VCV002760674,VCV002996902,VCV003722618,VCV002105621,VCV002001922,VCV002117835,VCV002810928,VCV002046029,VCV002790009,VCV002161306,VCV002066026,VCV002689505,VCV003620037,VCV002880161,VCV002057973,VCV001996142,VCV002988426	VCV002183774,VCV001962592,VCV002957949,VCV002763366,VCV002415457,VCV002995043,VCV003659513,VCV002036850,VCV002857517,VCV003640161,VCV003620045,VCV003021564,VCV002865151,VCV002488743,VCV002042642,VCV003657963,VCV002901442,VCV002972300,VCV002110998,VCV003401168,VCV002780847,VCV002980522,VCV002717186,VCV002844847,VCV001982024,VCV002823417,VCV002036299,VCV002262717,VCV002005209,VCV002086242,VCV002853…
MYO1B	Cytoplasm	0	37	0	0	0				VCV003401409,VCV003297781,VCV002275905,VCV002394977,VCV002528114,VCV002458930,VCV003401412,VCV003297779,VCV002283856,VCV003297775,VCV003876788,VCV002411716,VCV002521071,VCV003876792,VCV003401414,VCV002272903,VCV002479318,VCV002598194,VCV002340985,VCV002285984,VCV003876795,VCV003876793,VCV002264076,VCV003297777,VCV003876798,VCV003163085,VCV002225052,VCV002520516,VCV002335012,VCV003401411,VCV002361…
NOL7	Nucleus	0	7	0	0	0				VCV002376310,VCV003406571,VCV003880268,VCV002601115,VCV003300277,VCV002600603,VCV003880267
NONO	Nucleus	0	14	0	9	2	VCV001700215,VCV000647910,VCV000373550,VCV001700214,VCV002429175,VCV001805981,VCV000978648,VCV000807452,VCV001526229	VCV000392246,VCV000432295	VCV001700215,VCV000647910,VCV000373550,VCV001700214,VCV002429175,VCV001805981,VCV000432295,VCV000978648,VCV000807452,VCV001526229,VCV000392246	VCV001307202,VCV001917731,VCV000633528,VCV003020699,VCV001341844,VCV002664550,VCV001704517,VCV003348647,VCV002111993,VCV002479031,VCV001314808,VCV000452775,VCV001309721,VCV001313659
NOP56	Nucleus	0	1	0	0	0				VCV003880389
NPLOC4	Cytoplasm|Nucleus	0	0	0	0	0
NPR3	Cell membrane	0	51	0	3	0	VCV003024555,VCV003026452,VCV001285631		VCV001285631,VCV003026452,VCV003024555	VCV001376340,VCV001369908,VCV003880809,VCV002481594,VCV001483584,VCV001465756,VCV001940524,VCV002308563,VCV003407477,VCV001416531,VCV001519290,VCV001923835,VCV001588631,VCV001934722,VCV001949004,VCV001954865,VCV001385919,VCV003899244,VCV003407480,VCV001518784,VCV003201772,VCV002080201,VCV003201770,VCV001461007,VCV001461257,VCV002504337,VCV003300844,VCV003880808,VCV002012858,VCV002537237,VCV001435…
NPTN	Cell membrane	0	10	0	1	3	VCV003778807	VCV001343197,VCV003778808,VCV003778809	VCV001343197,VCV003778807,VCV003778808,VCV003778809	VCV003201784,VCV003778804,VCV003407492,VCV002389380,VCV002295702,VCV003407491,VCV003880817,VCV003407493,VCV002316451,VCV003880816
NPTX1	Extracellular	0	8	0	0	0				VCV003201792,VCV003201790,VCV002569418,VCV002364926,VCV002569419,VCV002235394,VCV002569416,VCV002286238
NCBP2	Cytoplasm|Nucleus	0	2	0	0	0				VCV003403296,VCV003878074
NCEH1	Endoplasmic reticulum	0	1	0	0	0				VCV002282086
NDUFA3	Cytoplasm	0	1	0	0	0				VCV002207879
NDUFA9	Cytoplasm	0	1	0	0	1		VCV000996908	VCV000996908	VCV000214715
NDUFAF4	Mitochondrion	0	11	0	0	0				VCV003403869,VCV000499267,VCV000214752,VCV001461290,VCV002184290,VCV001011936,VCV003370076,VCV000376856,VCV000214751,VCV003403870,VCV003776782
NDUFAF6	Mitochondrion	0	27	0	0	1		VCV001419720	VCV001419720	VCV001033149,VCV002354828,VCV002246215,VCV001034316,VCV001315671,VCV002081868,VCV003878509,VCV002140444,VCV000214210,VCV002323306,VCV003252862,VCV001048985,VCV002541289,VCV002012297,VCV002545749,VCV000426457,VCV001416956,VCV002198095,VCV001988700,VCV001898235,VCV002126977,VCV003299046,VCV001878918,VCV003299048,VCV001897384,VCV002575720,VCV001901337
NDUFB1	Mitochondrion	0	0	0	0	0
NDUFC2	Mitochondrion	0	0	0	0	0
NEFH	Cytoplasm	0	119	0	8	2	VCV002434323,VCV002760433,VCV002132730,VCV002039168,VCV002748657,VCV003657623,VCV002995648,VCV002022393	VCV002062510,VCV003389975	VCV002434323,VCV002760433,VCV002132730,VCV002062510,VCV002039168,VCV002748657,VCV003657623,VCV002995648,VCV003389975,VCV002022393	VCV002683562,VCV002120091,VCV002776928,VCV002999265,VCV002420250,VCV002548452,VCV003609914,VCV002315973,VCV002552748,VCV002880141,VCV002786435,VCV002653046,VCV003637752,VCV003404120,VCV003023048,VCV002802011,VCV003003257,VCV003404117,VCV002653047,VCV002481716,VCV003404116,VCV002984858,VCV002786276,VCV003613099,VCV002912189,VCV003612609,VCV002256585,VCV002834386,VCV002800846,VCV002636281,VCV002901…
NIPSNAP2	Mitochondrion	0	6	0	0	0				VCV003879673,VCV003200188,VCV002553678,VCV003200191,VCV003299818,VCV003200190
EIF2B1	Cytoplasm|Nucleus	0	3	0	1	1	VCV002874636	VCV002962147	VCV002962147,VCV002874636	VCV002176384,VCV000813657,VCV002296169
EIF3G	Cytoplasm|Nucleus	0	3	0	0	0				VCV002224005,VCV003087958,VCV003507590
EIF3I	Cytoplasm	0	0	0	0	0
EIF4B	Cytoplasm	0	26	0	0	0				VCV003507627,VCV002264666,VCV003507619,VCV003087991,VCV003844158,VCV002510645,VCV003507622,VCV002399366,VCV003507616,VCV003507626,VCV003507623,VCV003087983,VCV003087988,VCV003087986,VCV002342133,VCV002284259,VCV003507617,VCV003507618,VCV003275033,VCV002298899,VCV003087990,VCV003275030,VCV003844157,VCV002286108,VCV003087987,VCV003087989
EIF4EBP1	Cytoplasm|Nucleus	0	2	0	0	0				VCV003088006,VCV002595556
EIF4G1	Cytoplasm	0	126	0	1	0	VCV003779609		VCV003779609	VCV003061443,VCV001238081,VCV003088030,VCV001334462,VCV003507661,VCV003351450,VCV002671643,VCV003088039,VCV003275054,VCV003507660,VCV002260068,VCV003507665,VCV003844202,VCV002483026,VCV000493380,VCV000787531,VCV002682851,VCV000809572,VCV003088033,VCV000030073,VCV003088040,VCV003507671,VCV003507667,VCV002265702,VCV003507670,VCV002405191,VCV001030449,VCV001209885,VCV003275052,VCV002618625,VCV002470…
ELAVL1	Cytoplasm|Nucleus	0	0	0	0	0
ELF3	Nucleus	0	1	0	0	0				VCV003088240
ELP4	Cytoplasm|Nucleus	0	3	0	0	0				VCV003508117,VCV003088519,VCV001174681
ELP5	Cytoplasm|Nucleus	0	0	0	0	0
DROSHA	Nucleus	0	1	0	0	0				VCV003505270
DSG2	Cell membrane	0	125	0	14	7	VCV003343848,VCV003775576,VCV003842625,VCV003340313,VCV003027046,VCV003376693,VCV003074188,VCV002828585,VCV003075199,VCV003505432,VCV003070070,VCV003026868,VCV003383942,VCV003382449	VCV002826490,VCV003842631,VCV003386584,VCV003256533,VCV002807637,VCV003702235,VCV003907391	VCV003775576,VCV003842631,VCV003256533,VCV003340313,VCV003376693,VCV003074188,VCV003075199,VCV003505432,VCV003070070,VCV003026868,VCV003383942,VCV003382449,VCV003027046,VCV002828585,VCV003702235,VCV003386584,VCV003842625,VCV003343848,VCV002826490,VCV002807637,VCV003907391	VCV003842627,VCV002785497,VCV003074655,VCV003606473,VCV003386585,VCV003221945,VCV003637548,VCV002899992,VCV003386568,VCV003505414,VCV003700021,VCV002795962,VCV003221934,VCV003075198,VCV003073406,VCV003071492,VCV003377016,VCV003671630,VCV003386564,VCV003073598,VCV003699466,VCV003386566,VCV002918869,VCV003637540,VCV003386577,VCV003630939,VCV003386570,VCV003894320,VCV003842626,VCV003633007,VCV003071…
DTYMK	Cytoplasm|Nucleus	0	21	0	1	0	VCV001686902		VCV001686902	VCV002216107,VCV003842819,VCV001686904,VCV002592942,VCV003505710,VCV003086150,VCV003505711,VCV001686903,VCV001686905,VCV003086149,VCV002238549,VCV003505713,VCV002467037,VCV003505712,VCV002567925,VCV002248268,VCV003086151,VCV002378846,VCV003505709,VCV000730030,VCV002329017
DUS2	Cytoplasm|Nucleus	0	0	0	0	0
NIT2	Cytoplasm	0	1	0	0	0				VCV002308276
ORC1	Nucleus	0	129	0	6	4	VCV001049641,VCV002441664,VCV003780064,VCV001438201,VCV001034052,VCV003007280	VCV003711923,VCV002969104,VCV002957738,VCV001075855	VCV003711923,VCV002957738,VCV002969104,VCV001075855,VCV001049641,VCV003780064,VCV002441664,VCV001438201,VCV001034052,VCV003007280	VCV001986435,VCV001953817,VCV001062715,VCV001345063,VCV001173052,VCV001381417,VCV001485589,VCV002084370,VCV000297586,VCV001523132,VCV000129862,VCV000211797,VCV003303494,VCV000211798,VCV000259242,VCV002041470,VCV003067926,VCV000875877,VCV003206937,VCV003303493,VCV002075940,VCV001478973,VCV000876822,VCV000436115,VCV000030231,VCV001356214,VCV000030230,VCV002117074,VCV002173436,VCV003206936,VCV003714…
OTUD5	Cytoplasm|Nucleus	0	46	0	0	0				VCV003066319,VCV002375037,VCV002434529,VCV000996325,VCV002207116,VCV002216567,VCV001940240,VCV002574968,VCV002217476,VCV002524659,VCV003902870,VCV001801720,VCV001699370,VCV002339112,VCV003369603,VCV003363448,VCV002239848,VCV000996326,VCV003374739,VCV003207390,VCV002266198,VCV003898538,VCV002359989,VCV000996322,VCV003884739,VCV001696524,VCV002254645,VCV002226807,VCV002629974,VCV003774017,VCV003207…
P3H2	Endoplasmic reticulum	0	11	0	2	1	VCV001453213,VCV002836166	VCV003030631	VCV002836166,VCV001453213,VCV003030631	VCV001476934,VCV001414748,VCV002055535,VCV001937434,VCV001473095,VCV001369309,VCV003413058,VCV001416747,VCV001915307,VCV003615177,VCV002236905
NQO2	Cytoplasm	0	0	0	0	0
NR2F6	Nucleus	0	18	0	0	0				VCV003880919,VCV003407661,VCV002355219,VCV003880914,VCV003880917,VCV003201935,VCV002568465,VCV003300951,VCV002569424,VCV003201933,VCV003880920,VCV003407664,VCV003201936,VCV003880916,VCV003201932,VCV003407662,VCV002361267,VCV003201934
NRBP1	Cytoplasm	0	0	0	0	0
NSD1	Nucleus	0	27	0	1	0	VCV003897601		VCV003897601	VCV003910497,VCV003668695,VCV003631418,VCV003616518,VCV003692869,VCV003696602,VCV003708468,VCV003700150,VCV003715534,VCV003670127,VCV003714293,VCV003604888,VCV003668586,VCV003708409,VCV003905799,VCV003666931,VCV003705689,VCV003905402,VCV003730508,VCV003692013,VCV003673076,VCV003768133,VCV003910496,VCV003635571,VCV003607230,VCV003628114,VCV003899182
NSD2	Nucleus	0	5	0	2	0	VCV003253394,VCV002506516		VCV003253394,VCV002506516	VCV003202300,VCV003202289,VCV003202292,VCV002662722,VCV003367760
NSMCE4A	Nucleus	0	7	0	0	0				VCV002476720,VCV003202388,VCV002383467,VCV002305208,VCV003202386,VCV002316641,VCV002556963
NSUN2	Nucleus	0	116	0	11	7	VCV001705284,VCV001782639,VCV003341453,VCV001910346,VCV002240674,VCV002506872,VCV002690657,VCV002856351,VCV000946605,VCV002113943,VCV003390924	VCV001203937,VCV001783646,VCV002858490,VCV001030591,VCV001690829,VCV003592742,VCV002784085	VCV001705284,VCV001203937,VCV001910346,VCV003341453,VCV002240674,VCV002506872,VCV001783646,VCV002858490,VCV001030591,VCV001690829,VCV002690657,VCV003390924,VCV002856351,VCV000946605,VCV003592742,VCV002113943,VCV001782639,VCV002784085	VCV001714358,VCV003881224,VCV003301178,VCV002478137,VCV003881223,VCV002272822,VCV002120715,VCV001926265,VCV001951026,VCV002239542,VCV003408080,VCV000906963,VCV001931821,VCV002131747,VCV002499572,VCV001254727,VCV003202417,VCV002250051,VCV001473688,VCV001185737,VCV001383184,VCV003629954,VCV003621630,VCV001896466,VCV001738813,VCV002284830,VCV003408078,VCV003605038,VCV001369298,VCV001299234,VCV003408…
NUAK2	Cytoplasm|Nucleus	0	0	0	0	0
NUBP2	Cytoplasm|Nucleus	0	1	0	0	0				VCV003301339
NUDCD3	Cytoplasm	0	4	0	0	0				VCV003202748,VCV002212059,VCV003301369,VCV002469357
NGDN	Nucleus	0	2	0	0	0				VCV003879384,VCV003879382
NGLY1	Cytoplasm|Nucleus	0	6	0	7	2	VCV001396095,VCV001505975,VCV001955467,VCV003374947,VCV002637937,VCV003589128,VCV001475483	VCV003589129,VCV002882725	VCV001396095,VCV001505975,VCV001955467,VCV003589129,VCV003374947,VCV002637937,VCV003589128,VCV002882725,VCV001475483	VCV001515065,VCV001398488,VCV001482022,VCV001483590,VCV002302568,VCV003776454
NIPA1	Golgi apparatus	0	32	0	0	0				VCV000887003,VCV000989083,VCV001420589,VCV003879638,VCV000660993,VCV000447766,VCV001502711,VCV001482547,VCV002270398,VCV002104456,VCV001344437,VCV000995275,VCV001995648,VCV002963692,VCV002160285,VCV003200138,VCV000887005,VCV002612244,VCV002684018,VCV001407288,VCV000948184,VCV000430546,VCV001319171,VCV000887002,VCV002610826,VCV001483395,VCV001163565,VCV002693831,VCV002760707,VCV002434358,VCV000887…
NUMA1	Cytoplasm|Nucleus	0	101	0	0	0				VCV002642114,VCV002337717,VCV002473173,VCV002483717,VCV003202890,VCV002260414,VCV003202891,VCV003881632,VCV002409979,VCV003408562,VCV002470435,VCV003881617,VCV003202887,VCV000778424,VCV002299555,VCV002536239,VCV003301435,VCV002472181,VCV003408561,VCV002343596,VCV003052407,VCV003881624,VCV003301441,VCV003881641,VCV000711555,VCV003202884,VCV002349866,VCV003881620,VCV002387215,VCV003408557,VCV003881…
DUSP11	Cytoplasm|Nucleus	0	8	0	0	0				VCV003505811,VCV003842880,VCV003274041,VCV003086260,VCV003842884,VCV003505813,VCV003086257,VCV003086255
DYNLRB1	Cytoplasm|Lysosome/Vacuole	0	0	0	0	0
E4F1	Nucleus	0	6	0	0	0				VCV002322390,VCV003506327,VCV002242487,VCV003843204,VCV003086799,VCV003843209
ECE2	Cytoplasm|Nucleus	0	8	0	0	0				VCV003274389,VCV002390740,VCV002598583,VCV003086902,VCV002613152,VCV002552592,VCV002486031,VCV003274391
ECI1	Mitochondrion	0	5	0	0	0				VCV003843313,VCV002240753,VCV003274413,VCV003843314,VCV003506485
ECI2	Peroxisome	0	6	0	0	0				VCV003506496,VCV002214084,VCV003506500,VCV002537087,VCV003506489,VCV003086963
EEF1A2	Cytoplasm|Nucleus	0	118	0	1	4	VCV001163651	VCV003652101,VCV002709538,VCV001697019,VCV003361181	VCV001163651,VCV001697019,VCV003652101,VCV002709538,VCV003361181	VCV002652541,VCV001202499,VCV003897818,VCV000984947,VCV003250846,VCV002612230,VCV002001892,VCV003235215,VCV003359566,VCV002001900,VCV001470873,VCV001526355,VCV000859316,VCV002780449,VCV001064114,VCV000952533,VCV001999658,VCV001805716,VCV003361466,VCV003368481,VCV001703459,VCV001363421,VCV002140031,VCV001509982,VCV002664000,VCV002163289,VCV002429848,VCV001718445,VCV000870132,VCV002723304,VCV003908…
EEIG2	Cytoplasm	0	4	0	0	0				VCV003087381,VCV003506815,VCV003274581,VCV002599689
DIAPH3	Cytoplasm	0	135	0	8	4	VCV003686879,VCV001314662,VCV003044091,VCV001348803,VCV002040825,VCV003724105,VCV000984530,VCV002103676	VCV002440785,VCV003345316,VCV000915388,VCV002896049	VCV003686879,VCV001314662,VCV000915388,VCV003345316,VCV002440785,VCV003044091,VCV002896049,VCV002040825,VCV001348803,VCV003724105,VCV000984530,VCV002103676	VCV002982801,VCV003779242,VCV003501788,VCV003901949,VCV002532239,VCV001308866,VCV002292872,VCV002897419,VCV003677231,VCV002777341,VCV001677599,VCV003082373,VCV003004768,VCV002351495,VCV001506105,VCV003082369,VCV003271957,VCV002233156,VCV001440363,VCV002048055,VCV001721847,VCV002792243,VCV001515467,VCV002222382,VCV002722273,VCV003839960,VCV002417696,VCV002226063,VCV001907033,VCV002117518,VCV003839…
DKC1	Nucleus	0	0	0	0	0
NUP160	Nucleus	0	9	0	1	0	VCV002155805		VCV002155805	VCV002236668,VCV003203027,VCV001972252,VCV003030765,VCV001442242,VCV001604868,VCV002293309,VCV002764914,VCV001599947
NYAP2	Cytoplasm	0	11	0	0	0				VCV003409140,VCV003203593,VCV002347943,VCV003301759,VCV002203972,VCV003882122,VCV003409134,VCV002464011,VCV003409136,VCV003301762,VCV002291484
OAZ2	Cytoplasm|Nucleus	0	0	0	0	0
OGFR	Nucleus	0	0	0	0	0
OIP5	Cytoplasm|Nucleus	0	5	0	0	0				VCV002354871,VCV003302240,VCV002355888,VCV002337956,VCV002361752
PFN2	Cytoplasm	0	0	0	0	0
PGD	Cytoplasm	0	0	0	0	0
PGK1	Cytoplasm	0	0	0	0	0
PGLS	Cytoplasm	0	18	0	0	0				VCV002616826,VCV002270249,VCV003305984,VCV003211812,VCV003211814,VCV002481094,VCV003380598,VCV002384625,VCV003888068,VCV002542018,VCV003417384,VCV003888073,VCV003305987,VCV003417385,VCV002364970,VCV003211809,VCV003211808,VCV002346594
P4HB	Endoplasmic reticulum	0	12	0	0	0				VCV002280960,VCV001919547,VCV001675694,VCV002907534,VCV001958987,VCV001714886,VCV001197058,VCV003627801,VCV001384272,VCV002286688,VCV002418150,VCV002712785
PA2G4	Cytoplasm|Nucleus	0	0	0	0	0
PABPN1	Cytoplasm|Nucleus	0	14	0	0	0				VCV002274969,VCV002524250,VCV000007368,VCV002266931,VCV003303869,VCV000287618,VCV002292922,VCV002434549,VCV002293066,VCV000281604,VCV002434543,VCV003207850,VCV002296224,VCV001327685
PAIP1	Cytoplasm	0	13	0	0	0				VCV002353823,VCV002262259,VCV002287863,VCV002411830,VCV002487305,VCV003208025,VCV002517774,VCV003413320,VCV002250104,VCV002534380,VCV003303959,VCV003885136,VCV003303957
PAIP2	Cytoplasm|Nucleus	0	3	0	0	0				VCV003208028,VCV003885137,VCV003208029
PARK7	Cytoplasm	0	2	0	0	0				VCV000643343,VCV001015099
PARP8	Cytoplasm	0	3	0	0	0				VCV002206223,VCV003414341,VCV003414334
PCBD1	Cytoplasm	0	3	0	0	0				VCV003596694,VCV002550418,VCV001372630
PCBP2	Cytoplasm|Nucleus	0	0	0	0	0
PCGF1	Cytoplasm|Nucleus	0	3	0	0	0				VCV003210183,VCV003305106,VCV002310187
PCID2	Cytoplasm|Nucleus	0	11	0	0	0				VCV003886888,VCV002312684,VCV003415706,VCV003415704,VCV003415707,VCV003886889,VCV002537239,VCV003415708,VCV003210200,VCV003415705,VCV003210202
NUDT1	Cytoplasm|Nucleus	0	10	0	0	0				VCV003408397,VCV003202751,VCV003202753,VCV002257700,VCV002507818,VCV002222876,VCV003881512,VCV002391968,VCV002510722,VCV002521923
PDCD2	Cytoplasm|Nucleus	0	4	0	0	0				VCV003416086,VCV003210560,VCV003210561,VCV003210559
DLL3	Cell membrane	0	117	0	17	10	VCV002736891,VCV001457773,VCV001324231,VCV003669097,VCV003663911,VCV002769821,VCV003583896,VCV002865637,VCV001705307,VCV002098741,VCV003583895,VCV003779570,VCV002701337,VCV002720894,VCV002864342,VCV002098742,VCV002572236	VCV002725640,VCV002848381,VCV002709025,VCV003583897,VCV003002344,VCV003020631,VCV003065801,VCV002919568,VCV003642051,VCV002958779	VCV003583897,VCV001705307,VCV001457773,VCV003020631,VCV002701337,VCV002864342,VCV002098742,VCV002725640,VCV002848381,VCV002709025,VCV001324231,VCV003669097,VCV003583896,VCV003065801,VCV002098741,VCV002919568,VCV002958779,VCV002865637,VCV002736891,VCV003002344,VCV003663911,VCV002769821,VCV003642051,VCV003583895,VCV003779570,VCV002720894,VCV002572236	VCV003502445,VCV003502446,VCV003710052,VCV001899161,VCV001964631,VCV001504991,VCV003718784,VCV003053957,VCV002517070,VCV001933909,VCV002420195,VCV001985496,VCV002250283,VCV003502454,VCV003082919,VCV002968349,VCV003840405,VCV003272317,VCV002417800,VCV002384536,VCV002064151,VCV001911684,VCV002259586,VCV003840402,VCV002181555,VCV002418238,VCV003502437,VCV003840397,VCV001421895,VCV002053875,VCV003502…
DMD	Cytoplasm	0	10	0	2	2	VCV003639895,VCV003896838	VCV003775698,VCV003724137	VCV003724137,VCV003775698,VCV003639895,VCV003896838	VCV003696237,VCV003675680,VCV003702093,VCV003900152,VCV003840488,VCV003903412,VCV003658135,VCV003716810,VCV003768108,VCV003683897
DNAJA2	Cytoplasm|Nucleus	0	6	0	0	0				VCV003084358,VCV003503858,VCV003084357,VCV002353081,VCV003503857,VCV003084359
DNAJC11	Mitochondrion	0	1	0	0	0				VCV002482606
DNPEP	Cytoplasm|Nucleus	0	2	0	0	0				VCV002242885,VCV003841822
DNTTIP2	Nucleus	0	8	0	0	0				VCV003084866,VCV002553288,VCV002539101,VCV003273270,VCV002322788,VCV003084871,VCV003504286,VCV003084867
DPM2	Endoplasmic reticulum	0	2	0	0	0				VCV000567111,VCV001948282
DPP7	Extracellular	0	11	0	0	0				VCV002308862,VCV002553527,VCV002271262,VCV003504964,VCV002293555,VCV003273643,VCV003085558,VCV002361303,VCV003273640,VCV003085556,VCV003504965
DAP	Cytoplasm|Nucleus	0	1	0	0	0				VCV003838237
DAZAP1	Cytoplasm|Nucleus	0	1	0	0	0				VCV003080139
DBF4B	Nucleus	0	1	0	0	0				VCV002237383
PDCD6IP	Cytoplasm|Lysosome/Vacuole	0	40	0	1	0	VCV001706482		VCV001706482	VCV003416111,VCV002600159,VCV002608215,VCV003305318,VCV003305320,VCV003416110,VCV003887147,VCV003416112,VCV002391309,VCV003887145,VCV003210587,VCV002597598,VCV003910287,VCV003210595,VCV003887155,VCV003305315,VCV002380938,VCV003416114,VCV003416115,VCV002553043,VCV002532619,VCV003887154,VCV003887149,VCV003210589,VCV003887146,VCV002313430,VCV003210593,VCV000777771,VCV002253185,VCV003416109,VCV003887…
PDIA3	Endoplasmic reticulum	0	7	0	0	0				VCV002329965,VCV002396833,VCV002540096,VCV002328717,VCV000727554,VCV002517549,VCV003305521
PDIA6	Endoplasmic reticulum	0	0	0	0	0
PES1	Nucleus	0	55	0	0	0				VCV003417061,VCV002391032,VCV002229727,VCV002345219,VCV002557560,VCV002336495,VCV002464110,VCV003417063,VCV003211471,VCV002412170,VCV003887839,VCV003211469,VCV003211473,VCV002236188,VCV002254782,VCV002389474,VCV002547682,VCV002266766,VCV002466073,VCV003305822,VCV003887841,VCV002542891,VCV002332194,VCV002540887,VCV003417060,VCV002510260,VCV003887840,VCV003887844,VCV003211467,VCV002389024,VCV002463…
POLR2A	Nucleus	0	130	0	6	7	VCV002575536,VCV003572961,VCV001320165,VCV003766788,VCV003658562,VCV003369525	VCV002432824,VCV000691498,VCV001343120,VCV000997951,VCV003774751,VCV000691499,VCV002576553	VCV002432824,VCV000691498,VCV003572961,VCV002575536,VCV001343120,VCV000997951,VCV001320165,VCV003766788,VCV003774751,VCV000691499,VCV003658562,VCV003369525,VCV002576553	VCV003781754,VCV003765959,VCV002629297,VCV002217946,VCV001996464,VCV002213189,VCV001030924,VCV003345561,VCV003236075,VCV002572860,VCV000983018,VCV002446502,VCV002580815,VCV003369330,VCV000873143,VCV003422768,VCV000689646,VCV003370083,VCV001690871,VCV000691497,VCV002499612,VCV002616711,VCV001722877,VCV003216512,VCV001702581,VCV003899203,VCV003898892,VCV003216499,VCV001690397,VCV003251351,VCV002495…
POLR3K	Nucleus	0	1	0	0	0				VCV003422869
PPP2R1A	Cytoplasm	0	110	0	2	0	VCV002435226,VCV002504579		VCV002435226,VCV002504579	VCV002805553,VCV001714876,VCV001721287,VCV001369178,VCV002086401,VCV003649140,VCV002837151,VCV003008965,VCV002842344,VCV003381324,VCV003639417,VCV002772381,VCV002728161,VCV002104168,VCV001385051,VCV002090510,VCV001706999,VCV003638935,VCV003424098,VCV001517170,VCV002868196,VCV001986990,VCV002701846,VCV001502011,VCV003642725,VCV003907988,VCV003660377,VCV002006104,VCV002090441,VCV001503010,VCV003906…
PHACTR4	Cytoplasm|Cell membrane	0	2	0	0	0				VCV003211957,VCV002300335
PHAX	Nucleus	0	4	0	0	0				VCV003211963,VCV002381605,VCV002232275,VCV002399820
PHF19	Cytoplasm|Nucleus	0	0	0	0	0
PHGDH	Cytoplasm	0	68	0	15	8	VCV002783899,VCV002000405,VCV002967514,VCV003579655,VCV002763482,VCV003580376,VCV003579588,VCV002851357,VCV002087437,VCV002858025,VCV002871121,VCV002830165,VCV002696662,VCV002579118,VCV002703194	VCV003579721,VCV002060595,VCV001964515,VCV003895786,VCV002883978,VCV002113696,VCV002822145,VCV002823257	VCV002763482,VCV003580376,VCV002851357,VCV002113696,VCV001964515,VCV002823257,VCV003579721,VCV002967514,VCV003895786,VCV003579588,VCV002858025,VCV002830165,VCV002696662,VCV002087437,VCV002783899,VCV002000405,VCV002060595,VCV003579655,VCV002883978,VCV002871121,VCV002822145,VCV002579118,VCV002703194	VCV002073952,VCV003212202,VCV002129061,VCV002194930,VCV001524690,VCV002197572,VCV002056223,VCV002157290,VCV002198299,VCV003703862,VCV002154338,VCV002150072,VCV002055604,VCV002086444,VCV002201135,VCV001522956,VCV002015735,VCV002611527,VCV002232915,VCV002201483,VCV002051719,VCV003417727,VCV003016402,VCV002083394,VCV001901031,VCV003417729,VCV002139691,VCV001523619,VCV002184161,VCV002005946,VCV001707…
PIAS3	Nucleus	0	2	0	0	0				VCV002236595,VCV002590100
PIK3C2B	Cytoplasm|Lysosome/Vacuole	0	120	0	0	0				VCV002382491,VCV003888897,VCV002203882,VCV003306544,VCV003212903,VCV003212902,VCV002639828,VCV002616549,VCV002321623,VCV003212910,VCV003037850,VCV002469576,VCV002305211,VCV003418477,VCV003212905,VCV003048232,VCV002338551,VCV003888906,VCV003888889,VCV002406570,VCV003212901,VCV003306543,VCV003306539,VCV002361920,VCV003049538,VCV002328579,VCV002315341,VCV002252697,VCV003418468,VCV002609102,VCV003212…
PJA2	Cytoplasm|Nucleus	0	0	0	0	0
PKM	Cytoplasm	0	1	0	0	0				VCV002402843
PKP3	Cytoplasm|Nucleus	0	2	0	0	0				VCV002392792,VCV002242218
PLIN3	Cytoplasm	0	7	0	0	0				VCV003890495,VCV003420806,VCV003307747,VCV003215253,VCV002355999,VCV003420812,VCV003307749
PLOD2	Cytoplasm	0	105	0	5	9	VCV003775580,VCV002826246,VCV000930725,VCV003353406,VCV002781350	VCV002574996,VCV003588643,VCV000988517,VCV001425319,VCV000632404,VCV001075750,VCV002747849,VCV001696826,VCV002119884	VCV002574996,VCV003775580,VCV003588643,VCV002826246,VCV000988517,VCV001425319,VCV000632404,VCV000930725,VCV001075750,VCV002747849,VCV003353406,VCV001696826,VCV002781350,VCV002119884	VCV001503634,VCV001471869,VCV001348397,VCV000545697,VCV000493376,VCV001485603,VCV000343651,VCV002553047,VCV003215351,VCV001714016,VCV001313306,VCV003307809,VCV001704890,VCV001356555,VCV001343760,VCV001427257,VCV002173427,VCV000512915,VCV001427843,VCV001366248,VCV002887877,VCV003731152,VCV000902769,VCV001364450,VCV003890570,VCV003215350,VCV003215346,VCV000807467,VCV000902770,VCV003890572,VCV001971…
PLPP5	Cell membrane|Endoplasmic reticulum	0	4	0	0	0				VCV003890606,VCV002308843,VCV002223911,VCV002281325
PCYOX1	Endoplasmic reticulum	0	38	0	0	0				VCV003416007,VCV002230338,VCV002360859,VCV003416003,VCV003305276,VCV002559632,VCV002514679,VCV003210495,VCV002462513,VCV002294904,VCV002246769,VCV002622884,VCV003305277,VCV002387125,VCV003887077,VCV002471552,VCV003887076,VCV003416004,VCV002597985,VCV003416013,VCV003416010,VCV002380472,VCV003305279,VCV003210496,VCV003305278,VCV002310040,VCV003416009,VCV003210491,VCV002248019,VCV002278028,VCV003210…
PRXL2B	Cytoplasm	0	0	0	0	0
PLSCR3	Cell membrane	0	0	0	0	0
POC1A	Cytoplasm	0	2	0	0	0				VCV002213672,VCV001989731
DCTN6	Cytoplasm|Nucleus	0	0	0	0	0
DDR1	Cell membrane	0	1	0	0	0				VCV000731041
DDX1	Cytoplasm|Nucleus	0	3	0	0	0				VCV002266230,VCV002230036,VCV003500342
DDX20	Cytoplasm|Nucleus	0	38	0	0	0				VCV002400637,VCV002353783,VCV003080918,VCV003500411,VCV002321833,VCV002308071,VCV002616878,VCV002394061,VCV003080929,VCV002507456,VCV002466979,VCV002340326,VCV002472142,VCV002259677,VCV003838844,VCV002366063,VCV003080926,VCV003271263,VCV002338531,VCV002220123,VCV003080920,VCV003770415,VCV003080927,VCV002385702,VCV002604279,VCV002528241,VCV002327431,VCV003080928,VCV003500409,VCV003838846,VCV000721…
DDX21	Nucleus	0	44	0	0	0				VCV003271268,VCV002588547,VCV000546643,VCV003271264,VCV003838848,VCV002378015,VCV003271273,VCV002282823,VCV002244963,VCV002407165,VCV002407862,VCV003500412,VCV000710606,VCV003271272,VCV003271266,VCV003838852,VCV003080935,VCV003838849,VCV003080936,VCV003080937,VCV002331905,VCV003500413,VCV000546642,VCV003271269,VCV002257940,VCV003838847,VCV002591674,VCV003271270,VCV002473876,VCV002353078,VCV003080…
DDX54	Nucleus	0	7	0	0	0				VCV002407228,VCV003081140,VCV003057131,VCV003500657,VCV003839147,VCV002306558,VCV003081141
DDX56	Nucleus	0	3	0	0	0				VCV003271390,VCV003271385,VCV003271387
DHCR7	Endoplasmic reticulum	0	106	0	15	17	VCV001724221,VCV001726797,VCV003695689,VCV001738885,VCV001949695,VCV001725240,VCV002137192,VCV001723988,VCV001452130,VCV003573983,VCV002815506,VCV001725061,VCV002785310,VCV001726149,VCV002709156	VCV002442157,VCV003340265,VCV002734739,VCV002829355,VCV002713214,VCV001724668,VCV001414460,VCV001723309,VCV002707266,VCV002872676,VCV002858320,VCV002830940,VCV001726512,VCV002776868,VCV002030429,VCV002883701,VCV002756505	VCV001724221,VCV002829355,VCV001724668,VCV002442157,VCV002830940,VCV002785310,VCV001726149,VCV002709156,VCV003340265,VCV002734739,VCV003695689,VCV001738885,VCV001414460,VCV001725240,VCV002872676,VCV002858320,VCV001725061,VCV002776868,VCV002883701,VCV001726797,VCV002713214,VCV001949695,VCV001723309,VCV002707266,VCV003573983,VCV002815506,VCV002756505,VCV002137192,VCV001723988,VCV001452130,VCV001726…	VCV001902192,VCV002181696,VCV002235532,VCV003573990,VCV001764832,VCV003573977,VCV001476545,VCV003769656,VCV002506260,VCV003839705,VCV002160425,VCV002137191,VCV001800846,VCV003768262,VCV003729791,VCV002105382,VCV001477868,VCV002968929,VCV002151258,VCV002735696,VCV001685298,VCV001740285,VCV001478024,VCV002823123,VCV003501414,VCV001716228,VCV003573980,VCV002332139,VCV003005472,VCV003573976,VCV002315…
DHX15	Nucleus	0	21	0	0	0				VCV003271845,VCV003839790,VCV003839789,VCV003501528,VCV002518999,VCV002570674,VCV003082144,VCV003839791,VCV003271846,VCV002226097,VCV003271844,VCV003082145,VCV002518723,VCV002478193,VCV003501527,VCV002509325,VCV002307975,VCV002533884,VCV002524899,VCV002321639,VCV002537601
CRIPT	Cytoplasm|Nucleus	0	2	0	1	0	VCV001343340		VCV001343340	VCV002681213,VCV000221618
CRLS1	Mitochondrion	0	2	0	0	0				VCV003077535,VCV002443703
POLD2	Cytoplasm|Nucleus	0	4	0	0	0				VCV003674988,VCV002820806,VCV002002084,VCV002085797
POLE3	Nucleus	0	0	0	0	0
PSMD10	Cytoplasm|Nucleus	0	0	0	0	0
PSMD12	Cytoplasm|Nucleus	0	4	0	0	0				VCV003376019,VCV002980858,VCV003220430,VCV003898920
PSMD4	Cytoplasm|Nucleus	0	0	0	0	0
PSMD8	Cytoplasm|Nucleus	0	3	0	0	0				VCV003311013,VCV002551236,VCV003427032
PTBP1	Nucleus	0	2	0	0	0				VCV000828191,VCV001210056
PTBP2	Nucleus	0	1	0	0	0				VCV002610421
PPP4R1	Cytoplasm	0	0	0	0	0
PQBP1	Nucleus	0	9	0	0	0				VCV002026133,VCV001313256,VCV002663443,VCV001314819,VCV002911231,VCV002538156,VCV001030959,VCV002818427,VCV000444803
PRAME	Cytoplasm|Nucleus	0	1	0	0	0				VCV001296948
PRICKLE3	Cytoplasm	0	1	0	0	0				VCV002299451
PRKAG1	Cytoplasm	0	0	0	0	0
PRKCSH	Endoplasmic reticulum	0	136	0	9	4	VCV001994589,VCV001435046,VCV001048653,VCV003234974,VCV001255627,VCV001179126,VCV002575053,VCV000013243,VCV003583435	VCV003899967,VCV001255667,VCV000992384,VCV002754965	VCV001994589,VCV001435046,VCV001255667,VCV001048653,VCV003234974,VCV003899967,VCV001255627,VCV001179126,VCV002754965,VCV002575053,VCV000013243,VCV003583435,VCV000992384	VCV001255688,VCV003425147,VCV003583409,VCV001394111,VCV003583426,VCV002891596,VCV003583410,VCV000328186,VCV003716176,VCV000890780,VCV001964761,VCV001529459,VCV002481724,VCV002738623,VCV003614454,VCV003583444,VCV003218805,VCV002740678,VCV002761922,VCV001255638,VCV003583429,VCV000328173,VCV002262690,VCV003425153,VCV002489553,VCV002188841,VCV001255536,VCV003892180,VCV003583451,VCV000328180,VCV001469…
PRKDC	Nucleus	0	200	0	0	0				VCV003425338,VCV003425244,VCV003310147,VCV003425218,VCV003310185,VCV003425250,VCV003425326,VCV003425355,VCV003425417,VCV003425254,VCV003425241,VCV003425252,VCV003706603,VCV003310140,VCV003898002,VCV003425318,VCV003425230,VCV003425292,VCV003425226,VCV003310127,VCV003425194,VCV003625260,VCV003425243,VCV003425423,VCV003310190,VCV003425229,VCV003425197,VCV003310137,VCV003425361,VCV003310157,VCV003425…
PRMT1	Cytoplasm|Nucleus	0	1	0	0	0				VCV003310231
PRPF4	Nucleus	0	14	0	0	0				VCV002192734,VCV001059544,VCV001443983,VCV000844172,VCV002110008,VCV001362296,VCV003249144,VCV002238813,VCV000933299,VCV001407386,VCV001491304,VCV003607938,VCV002997197,VCV001345736
PRPF8	Nucleus	0	77	0	1	2	VCV003778480	VCV002851871,VCV002736782	VCV003778480,VCV002851871,VCV002736782	VCV003028462,VCV003011017,VCV003371810,VCV002131036,VCV002771032,VCV003600875,VCV003310389,VCV003393673,VCV002776802,VCV003655923,VCV003252341,VCV003425803,VCV002807299,VCV003573865,VCV003028467,VCV003783657,VCV002662355,VCV003028464,VCV003028468,VCV003776204,VCV002125195,VCV003371177,VCV003615733,VCV002115387,VCV002115864,VCV003252481,VCV002575532,VCV003783659,VCV003425805,VCV002286078,VCV003629…
PSMB2	Cytoplasm|Nucleus	0	10	0	0	0				VCV003426924,VCV002511557,VCV003784378,VCV002324894,VCV002317925,VCV002467237,VCV002301631,VCV003220371,VCV002383674,VCV003220370
PSMB3	Cytoplasm|Nucleus	0	0	0	0	0
PSMB4	Cytoplasm|Nucleus	0	26	0	1	0	VCV000548957		VCV000548957	VCV001366050,VCV001380676,VCV002414804,VCV002881357,VCV001949738,VCV003701064,VCV001992911,VCV002121876,VCV002170432,VCV003353385,VCV001523420,VCV002700575,VCV001402504,VCV002273531,VCV001442380,VCV001368324,VCV001895932,VCV001493754,VCV002178995,VCV001361914,VCV003607262,VCV001012535,VCV001354008,VCV003683903,VCV002971683,VCV003633350
CSTB	Cytoplasm|Nucleus	0	15	0	1	2	VCV000493324	VCV000575156,VCV000809294	VCV000493324,VCV000575156,VCV000809294	VCV003371794,VCV000193045,VCV001380284,VCV000579288,VCV001436616,VCV001898278,VCV000008397,VCV002428833,VCV001965913,VCV001023817,VCV000999402,VCV000431700,VCV000575503,VCV001009881,VCV001472370
CTNNB1	Cytoplasm|Nucleus	0	0	0	0	0
CYB5D2	Endoplasmic reticulum	0	4	0	0	0				VCV002471126,VCV002293859,VCV003837667,VCV002510184
CYB5R1	Endoplasmic reticulum	0	2	0	0	0				VCV002245475,VCV003498915
CYB5R3	Endoplasmic reticulum	0	16	0	1	1	VCV001705148	VCV001970723	VCV001970723,VCV001705148	VCV003458000,VCV002688905,VCV003131797,VCV003131803,VCV003131802,VCV003131799,VCV000995704,VCV003131801,VCV003458020,VCV003457990,VCV003131800,VCV003458010,VCV002486529,VCV003131796,VCV003131798,VCV003131804
CYC1	Mitochondrion	0	7	0	0	0				VCV001923167,VCV002442475,VCV002458888,VCV002967696,VCV001215351,VCV002258285,VCV001900186
CZIB	Cytoplasm|Nucleus	0	0	0	0	0
DAB2IP	Cytoplasm	0	9	0	0	0				VCV003079895,VCV003270791,VCV002354502,VCV003499526,VCV002229904,VCV002351210,VCV002465449,VCV003838114,VCV003838123
COMMD1	Cytoplasm|Nucleus	0	7	0	0	0				VCV003268911,VCV003147907,VCV002217999,VCV002391851,VCV002285540,VCV003147905,VCV003495887
COMMD4	Cytoplasm|Nucleus	0	0	0	0	0
COMMD9	Cytoplasm|Nucleus	0	2	0	0	0				VCV003147927,VCV003495916
PSMB8	Cytoplasm|Nucleus	0	27	0	2	4	VCV002818532,VCV001691062	VCV002860423,VCV003712361,VCV003220940,VCV003645559	VCV002860423,VCV003645559,VCV003712361,VCV001691062,VCV002818532,VCV003220940	VCV001047618,VCV001393922,VCV001015163,VCV001055013,VCV002014006,VCV001360258,VCV002363077,VCV000960940,VCV003687538,VCV001058353,VCV002097140,VCV001967939,VCV000940811,VCV001002579,VCV000568159,VCV002238814,VCV000356367,VCV002818533,VCV001004258,VCV001402300,VCV000858159,VCV001396344,VCV000356370,VCV001499765,VCV003220391,VCV001062161,VCV000356368
PSMD1	Cytoplasm	0	0	0	0	0
RANBP9	Cytoplasm|Nucleus	0	33	0	0	0				VCV002347595,VCV003430252,VCV002389051,VCV003151465,VCV002409731,VCV003151461,VCV003312718,VCV003151466,VCV003430240,VCV002475242,VCV003430244,VCV003312715,VCV002225825,VCV002410245,VCV002310560,VCV003430254,VCV003430246,VCV002315345,VCV002364536,VCV002404119,VCV002600565,VCV003430243,VCV003151460,VCV002487546,VCV002464204,VCV002385357,VCV002328323,VCV003430255,VCV002231245,VCV002347748,VCV002258…
RASIP1	Cytoplasm	0	51	0	0	0				VCV003787138,VCV003430693,VCV003787132,VCV003787136,VCV003312957,VCV002226314,VCV002488871,VCV002479634,VCV003151888,VCV003787139,VCV002541060,VCV003312953,VCV002386491,VCV003430691,VCV003430681,VCV003787129,VCV002462381,VCV003151881,VCV003151897,VCV002464699,VCV002318408,VCV002338313,VCV002238911,VCV002474416,VCV002377616,VCV002406930,VCV002353278,VCV003430678,VCV003430694,VCV002527529,VCV003430…
RASSF9	Cytoplasm	0	1	0	0	0				VCV002317127
PTGFRN	Cell membrane	0	61	0	0	0				VCV002514535,VCV002242097,VCV002391583,VCV002267293,VCV002275752,VCV002491571,VCV002354515,VCV003220767,VCV003311302,VCV003784813,VCV003427544,VCV003427540,VCV003220764,VCV002472137,VCV000726015,VCV003311304,VCV002382709,VCV002215151,VCV003784811,VCV003220766,VCV003311301,VCV002284492,VCV003220768,VCV003220753,VCV002238154,VCV002268924,VCV002477786,VCV003220755,VCV003220752,VCV002204530,VCV002363…
PTK2	Cytoplasm|Cell membrane	0	1	0	0	0				VCV002409590
PTK6	Cytoplasm	0	10	0	0	0				VCV002203917,VCV002380256,VCV002307734,VCV003149007,VCV002488479,VCV003149008,VCV002245576,VCV003427652,VCV002211116,VCV003427645
PTOV1	Nucleus	0	18	0	0	0				VCV002247832,VCV003784917,VCV002298438,VCV003427676,VCV002464315,VCV003427670,VCV002475207,VCV002272635,VCV002357945,VCV002323630,VCV002204654,VCV002468504,VCV003311368,VCV002307475,VCV002342407,VCV003149028,VCV003427674,VCV003149031
PTPA	Cytoplasm	0	7	0	0	0				VCV000787347,VCV002251695,VCV002576989,VCV000777422,VCV002235888,VCV002576988,VCV000726263
PTPN18	Cytoplasm|Cell membrane	0	53	0	0	0				VCV003311424,VCV002353597,VCV003427811,VCV002321116,VCV002361022,VCV003149139,VCV003427807,VCV003311425,VCV002395409,VCV003149142,VCV002410349,VCV003785031,VCV002297028,VCV003149144,VCV003427808,VCV002347792,VCV002357797,VCV002403971,VCV003149150,VCV003785033,VCV002298758,VCV003427806,VCV003149141,VCV003149147,VCV003427815,VCV002308512,VCV002306622,VCV002508187,VCV003311427,VCV002360682,VCV003311…
PTRH2	Mitochondrion	0	5	0	0	0				VCV000996539,VCV002367016,VCV003311701,VCV000516408,VCV003785446
PUM1	Cytoplasm	0	7	0	0	0				VCV003360912,VCV003343512,VCV000984948,VCV003238747,VCV001804474,VCV001328538,VCV002579913
PXDN	Extracellular	0	8	0	0	0				VCV002617021,VCV001356855,VCV000707047,VCV000839270,VCV003428631,VCV003150047,VCV002461827,VCV003428633
PXN	Cytoplasm	0	0	0	0	0
QPRT	Cytoplasm|Nucleus|Mitochondrion	0	0	0	0	0
QRICH1	Nucleus	0	5	0	2	1	VCV003355464,VCV000801970	VCV001329908	VCV001329908,VCV003355464,VCV000801970	VCV001077173,VCV003906650,VCV002211244,VCV003428869,VCV002236673
PSMA5	Cytoplasm|Nucleus	0	0	0	0	0
RAB29	Lysosome/Vacuole|Golgi apparatus	0	3	0	0	0				VCV003786060,VCV003786058,VCV003312124
COPE	Cytoplasm|Nucleus	0	6	0	0	0				VCV002558987,VCV003495973,VCV003495970,VCV002481553,VCV003835556,VCV003835566
COPS2	Cytoplasm|Nucleus	0	2	0	0	0				VCV002406020,VCV003076267
COPZ1	Lysosome/Vacuole|Golgi apparatus	0	0	0	0	0
COX4I1	Mitochondrion	0	5	0	0	0				VCV002328081,VCV003060855,VCV003393202,VCV003496129,VCV003076461
CPSF6	Nucleus	0	19	0	0	0				VCV003076904,VCV002209100,VCV003496636,VCV003076903,VCV003836014,VCV002482070,VCV002299969,VCV002274600,VCV003076901,VCV002282447,VCV002277437,VCV002556487,VCV003076897,VCV002267806,VCV002243781,VCV003496634,VCV003076900,VCV003076902,VCV002411535
CPTP	Cytoplasm	0	6	0	0	0				VCV003076946,VCV003076949,VCV002570004,VCV002217083,VCV002462867,VCV003496668
CRBN	Cytoplasm	0	16	0	0	0				VCV003366196,VCV003496928,VCV000434825,VCV001028016,VCV000743231,VCV003077294,VCV000434826,VCV002238538,VCV003077295,VCV002225446,VCV002554946,VCV000434824,VCV000210761,VCV001032730,VCV003836240,VCV002367615
CRCP	Cytoplasm|Nucleus	0	0	0	0	0
CLNS1A	Cytoplasm|Nucleus	0	3	0	0	0				VCV002218809,VCV002531690,VCV003834102
RAB3GAP1	Cytoplasm|Nucleus	0	3	0	1	0	VCV000545408		VCV000545408	VCV000892874,VCV003312162,VCV002544132
RABGAP1	Cytoplasm	0	73	0	1	0	VCV003364558		VCV003364558	VCV002494986,VCV003521985,VCV003429315,VCV003312225,VCV002410828,VCV003150885,VCV003786183,VCV002378932,VCV003101680,VCV003150889,VCV003786184,VCV003312226,VCV003150886,VCV003282355,VCV003786187,VCV003282354,VCV003521984,VCV002381529,VCV003855279,VCV002489916,VCV003855278,VCV003101678,VCV002305651,VCV003521988,VCV003429312,VCV002589514,VCV003429310,VCV003429313,VCV003429303,VCV002461297,VCV003364…
RABGGTB	Cytoplasm	0	3	0	0	0				VCV003150928,VCV003786209,VCV003786207
RAD23A	Cytoplasm|Nucleus	0	2	0	0	0				VCV003151020,VCV003786268
RAD23B	Cytoplasm|Nucleus	0	27	0	0	0				VCV002545180,VCV002492520,VCV002481221,VCV002529568,VCV002481805,VCV002258764,VCV002370377,VCV003786272,VCV003786274,VCV003151028,VCV002635893,VCV002232823,VCV003151029,VCV002478507,VCV003151026,VCV002375509,VCV002589781,VCV003151027,VCV002205681,VCV003352331,VCV003786271,VCV003786270,VCV002348636,VCV003429446,VCV003429447,VCV002293487,VCV002516745
RANBP3	Cytoplasm|Nucleus	0	1	0	0	0				VCV003151416
RNF10	Cytoplasm	0	1	0	0	0				VCV003154906
RNF114	Cytoplasm|Nucleus	0	8	0	0	0				VCV003154959,VCV003946363,VCV003434060,VCV003434064,VCV003434061,VCV003154962,VCV003789509,VCV002204656
RNF187	Cytoplasm|Nucleus	0	7	0	0	0				VCV002554812,VCV002209042,VCV003314809,VCV003946603,VCV003946606,VCV002356685,VCV002214657
RNF7	Cytoplasm|Nucleus	0	2	0	0	0				VCV002527420,VCV002388085
RBBP4	Cytoplasm|Nucleus	0	1	0	0	0				VCV003313098
RBM25	Nucleus	0	18	0	0	0				VCV002622815,VCV002480459,VCV003431277,VCV003787534,VCV003431275,VCV003313252,VCV003431281,VCV003787533,VCV003313254,VCV002480924,VCV003431280,VCV003152271,VCV002412549,VCV003152273,VCV002387496,VCV003152272,VCV003787532,VCV003313253
RBM42	Cytoplasm|Nucleus	0	17	0	0	0				VCV003313286,VCV003431362,VCV002464176,VCV002275782,VCV003152365,VCV003152366,VCV003152368,VCV003431359,VCV003152369,VCV002568409,VCV002483271,VCV003152367,VCV003152364,VCV003313284,VCV003787599,VCV003431361,VCV002397112
RBMX2	Nucleus	0	0	0	0	0
RBPMS2	Cytoplasm|Nucleus	0	1	0	0	0				VCV003313385
RCE1	Endoplasmic reticulum	0	14	0	0	0				VCV003944056,VCV002590714,VCV003313418,VCV002263461,VCV002513873,VCV002256602,VCV002229562,VCV003152706,VCV002307688,VCV003944057,VCV002540607,VCV003152708,VCV003152707,VCV002378671
RDX	Cytoplasm	0	0	0	0	0
RECQL	Nucleus	0	6	0	1	0	VCV003431757		VCV003431757	VCV003710092,VCV003431764,VCV003787897,VCV003787918,VCV002565566,VCV002565575
REEP5	Endoplasmic reticulum|Golgi apparatus	0	0	0	0	0
RELB	Nucleus	0	9	0	1	0	VCV003612501		VCV003612501	VCV003723116,VCV001377583,VCV001718226,VCV001347555,VCV002047010,VCV003313563,VCV002491882,VCV001463700,VCV001005629
QTRT1	Cytoplasm	0	1	0	0	0				VCV003150467
RAB1B	Lysosome/Vacuole|Golgi apparatus	0	0	0	0	0
CNOT11	Cytoplasm|Nucleus	0	4	0	0	0				VCV003146603,VCV003494471,VCV003146602,VCV003494469
CNOT9	Cytoplasm|Nucleus	0	0	0	0	0
COA6	Mitochondrion	0	2	0	0	0				VCV002582873,VCV000380009
COL4A2	Extracellular	0	237	0	18	10	VCV003384541,VCV003772625,VCV002805917,VCV002632823,VCV003905755,VCV002809267,VCV003770218,VCV002688828,VCV002851323,VCV002847390,VCV003775800,VCV003347212,VCV003896611,VCV003777420,VCV003770213,VCV002498586,VCV002844624,VCV002770671	VCV002837937,VCV003572813,VCV003359574,VCV003255142,VCV002631259,VCV002665085,VCV002876988,VCV003903363,VCV003009726,VCV002635460	VCV002837937,VCV003905755,VCV003359574,VCV002876988,VCV002844624,VCV002805917,VCV002632823,VCV002809267,VCV002688828,VCV002851323,VCV002631259,VCV003770213,VCV002665085,VCV002498586,VCV003903363,VCV003009726,VCV002635460,VCV003572813,VCV002847390,VCV003255142,VCV003347212,VCV003896611,VCV003777420,VCV003775800,VCV003384541,VCV003772625,VCV003770218,VCV002770671	VCV003718129,VCV003147588,VCV003370240,VCV003353865,VCV002637800,VCV003602500,VCV002634539,VCV003348790,VCV002890153,VCV002767276,VCV002571927,VCV002971888,VCV002672549,VCV003835247,VCV003345975,VCV003629980,VCV003699412,VCV002603368,VCV002704892,VCV002570873,VCV002877704,VCV003575766,VCV003702848,VCV002736062,VCV003342882,VCV003363631,VCV002822119,VCV002989796,VCV002643955,VCV002531521,VCV002643…
COL9A3	Extracellular	0	135	0	3	5	VCV003684632,VCV002176227,VCV003660832	VCV002868742,VCV003650254,VCV003009946,VCV003031298,VCV002974821	VCV002868742,VCV003650254,VCV003660832,VCV002176227,VCV003009946,VCV003031298,VCV003684632,VCV002974821	VCV002784355,VCV002919796,VCV002164568,VCV003147837,VCV003632258,VCV003649959,VCV003373736,VCV002126016,VCV003702098,VCV002131700,VCV003620273,VCV002414438,VCV003637708,VCV003608164,VCV002990448,VCV003637718,VCV003147836,VCV002753890,VCV003369148,VCV003721642,VCV003671687,VCV002505997,VCV003637707,VCV003718137,VCV002991973,VCV003009272,VCV002429509,VCV003268878,VCV002784581,VCV003606296,VCV002132…
COLGALT1	Endoplasmic reticulum	0	113	0	3	2	VCV002243995,VCV002906025,VCV000623639	VCV003253572,VCV003025733	VCV002906025,VCV003025733,VCV003253572,VCV000623639,VCV002243995	VCV001975101,VCV003268900,VCV002405570,VCV002277683,VCV002119523,VCV003835488,VCV003268899,VCV001978427,VCV003701935,VCV002381025,VCV002407773,VCV001049031,VCV001301533,VCV002114953,VCV003147886,VCV002052146,VCV003147880,VCV001993296,VCV002059245,VCV001942054,VCV002309875,VCV003835487,VCV003835485,VCV002554403,VCV002592481,VCV002404020,VCV001994657,VCV003835483,VCV002184165,VCV002176217,VCV002271…
CENPX	Nucleus	0	0	0	0	0
CEP20	Cytoplasm	0	5	0	0	0				VCV003142771,VCV003142759,VCV003142762,VCV003266123,VCV003142760
CEP55	Cytoplasm	0	26	0	0	3		VCV000437875,VCV001175779,VCV001065435	VCV001175779,VCV000437875,VCV001065435	VCV002276559,VCV002481939,VCV002407629,VCV001593062,VCV003142962,VCV003142966,VCV002373998,VCV002260596,VCV003266222,VCV003490809,VCV000768378,VCV002242348,VCV001636324,VCV002049472,VCV003490811,VCV002054216,VCV000599446,VCV003142961,VCV002688765,VCV003831928,VCV003142964,VCV002482790,VCV001495753,VCV003490813,VCV002589883,VCV001596387
RFK	Cytoplasm	0	3	0	0	0				VCV003313868,VCV002341781,VCV003313866
RFNG	Golgi apparatus	0	0	0	0	0
RGS2	Cytoplasm|Cell membrane	0	3	0	0	0				VCV003432929,VCV002554929,VCV003153861
RHNO1	Cytoplasm|Nucleus	0	1	0	0	1		VCV000717229	VCV000717229	VCV000711715
RHOF	Cell membrane	0	1	0	0	0				VCV003433160
RIF1	Nucleus	0	51	0	0	0				VCV003945741,VCV003154237,VCV003154236,VCV003433333,VCV003789045,VCV003433339,VCV003433320,VCV003789051,VCV003789055,VCV003789046,VCV003433328,VCV003154244,VCV003945725,VCV003154253,VCV003154278,VCV003433349,VCV003154238,VCV003945721,VCV003789042,VCV003314305,VCV003945715,VCV003945718,VCV003154242,VCV003154241,VCV003945705,VCV003154243,VCV003154283,VCV003433314,VCV003433348,VCV003433354,VCV003314…
RIN2	Cytoplasm	0	38	0	4	2	VCV003769812,VCV000804430,VCV001956833,VCV002793456	VCV002140100,VCV002751044	VCV003769812,VCV002751044,VCV000804430,VCV002793456,VCV002140100,VCV001956833	VCV003314381,VCV001203399,VCV001979544,VCV001380824,VCV002195378,VCV002062664,VCV001713580,VCV002177793,VCV001992699,VCV002086081,VCV001190187,VCV001992612,VCV003945919,VCV002414546,VCV001985897,VCV003789163,VCV002179666,VCV002541126,VCV001407590,VCV002179795,VCV001963930,VCV002068463,VCV003433497,VCV002104426,VCV001307439,VCV002040094,VCV001359762,VCV001213033,VCV001307587,VCV001461183,VCV001216…
SCAF11	Nucleus	0	63	0	0	0				VCV002349871,VCV003950501,VCV003158136,VCV003792879,VCV003437746,VCV003437732,VCV003950493,VCV003158161,VCV003158143,VCV003158134,VCV002373151,VCV002258154,VCV002344110,VCV003158135,VCV002220188,VCV003792867,VCV003158139,VCV002542971,VCV003437729,VCV003437740,VCV003950505,VCV002459239,VCV002623998,VCV003158142,VCV002366505,VCV002595485,VCV003158138,VCV003437727,VCV002339905,VCV003792876,VCV003792…
RNPEP	Cytoplasm	0	12	0	0	0				VCV002609465,VCV002486248,VCV003434641,VCV002253386,VCV003947024,VCV002390057,VCV003155533,VCV003790044,VCV003155540,VCV002274753,VCV003155529,VCV003947025
ROMO1	Mitochondrion	0	5	0	0	0				VCV003434791,VCV003947155,VCV003434793,VCV001318406,VCV003434794
RPE	Cytoplasm	0	3	0	0	0				VCV003315140,VCV003947372,VCV003947371
RPL11	Cytoplasm|Nucleus	0	5	0	0	0				VCV002187231,VCV003581872,VCV000579074,VCV000532178,VCV000961228
RPL38	Cytoplasm|Nucleus	0	0	0	0	0
RPN2	Endoplasmic reticulum|Golgi apparatus	0	3	0	5	2	VCV001986160,VCV001148510,VCV002120293,VCV000403105,VCV002041031	VCV002159331,VCV001115482	VCV001986160,VCV001148510,VCV002120293,VCV000403105,VCV002159331,VCV001115482,VCV002041031	VCV002193956,VCV001909002,VCV002771311
RPP25	Nucleus	0	0	0	0	0
RPRD2	Nucleus	0	3	0	0	0				VCV003790483,VCV003156174,VCV002215616
RPS19BP1	Nucleus	0	13	0	0	0				VCV003435308,VCV003435310,VCV003790499,VCV002398016,VCV003156185,VCV003947624,VCV003435307,VCV003435309,VCV003947625,VCV003790498,VCV003947626,VCV003156184,VCV002543859
RPS23	Cytoplasm	0	0	0	0	0
RPS5	Cytoplasm	0	1	0	0	0				VCV002352243
RETREG3	Endoplasmic reticulum	0	6	0	0	0				VCV001304893,VCV003153173,VCV002614757,VCV003153178,VCV003788372,VCV003153172
RFC3	Nucleus	0	8	0	0	0				VCV003153352,VCV003788467,VCV003153353,VCV003432470,VCV002309929,VCV003153355,VCV003313846,VCV003944883
CNIH4	Endoplasmic reticulum	0	6	0	0	0				VCV002291422,VCV003834479,VCV003494369,VCV003494370,VCV002286917,VCV002313096
CNN2	Cytoplasm	0	4	0	0	0				VCV003494404,VCV003834514,VCV003268154,VCV003834513
SEC16A	Cytoplasm	0	208	0	0	0				VCV003951693,VCV003317069,VCV002466198,VCV003951668,VCV002233259,VCV002229812,VCV002466516,VCV002389899,VCV002369551,VCV003793768,VCV002557736,VCV003793767,VCV003793773,VCV002255461,VCV002673205,VCV003439038,VCV002530591,VCV000713864,VCV003793764,VCV003439057,VCV003793769,VCV003439070,VCV003439041,VCV003439042,VCV002465037,VCV003317048,VCV003793774,VCV003793771,VCV003159198,VCV002412017,VCV002367…
SEC24B	Cytoplasm	0	125	0	0	1		VCV002505178	VCV002505178	VCV003317127,VCV003439157,VCV003439151,VCV002251746,VCV002393625,VCV002473990,VCV003159288,VCV003793843,VCV003439143,VCV002237158,VCV003951774,VCV003793848,VCV002401040,VCV002602859,VCV003159287,VCV003439147,VCV003793856,VCV002547221,VCV003439158,VCV002602529,VCV002283115,VCV003951788,VCV003439148,VCV003025157,VCV002334333,VCV002276903,VCV003793849,VCV003317125,VCV002510195,VCV002513250,VCV002459…
SEC61A1	Endoplasmic reticulum	0	0	0	0	0
SEC61B	Endoplasmic reticulum	0	1	0	0	0				VCV000492979
SELENOI	Endoplasmic reticulum	0	15	0	0	0				VCV003159515,VCV003159516,VCV003159512,VCV003951974,VCV003159514,VCV000812574,VCV003793966,VCV003159511,VCV003159517,VCV003159518,VCV002576534,VCV002454778,VCV003951971,VCV001683737,VCV002599164
SERBP1	Cytoplasm	0	40	0	0	0				VCV002599037,VCV003952437,VCV003160221,VCV002456657,VCV003160220,VCV002262731,VCV003317508,VCV002538366,VCV003952438,VCV002402937,VCV002287206,VCV003794341,VCV003794345,VCV002492706,VCV003794347,VCV003160216,VCV003794344,VCV003794343,VCV003794346,VCV003439810,VCV003439814,VCV003317509,VCV003317510,VCV002335663,VCV002333969,VCV003794342,VCV003439813,VCV003160217,VCV003160219,VCV003160218,VCV002273…
SERINC1	Cell membrane|Golgi apparatus	0	2	0	0	0				VCV003952455,VCV003317521
RRAGC	Cytoplasm	0	10	0	0	0				VCV003947801,VCV003435487,VCV002228332,VCV002472266,VCV003435490,VCV002225580,VCV002309420,VCV002523287,VCV003156378,VCV002266832
RRP12	Nucleus	0	26	0	0	0				VCV003947936,VCV002476244,VCV002357593,VCV002301203,VCV002286951,VCV002546781,VCV002312312,VCV003156498,VCV002367849,VCV003435630,VCV002316169,VCV002280635,VCV003435621,VCV003435632,VCV002612763,VCV002324897,VCV003947921,VCV003156502,VCV002220610,VCV002552164,VCV003435633,VCV003156504,VCV003435634,VCV003156503,VCV002278781,VCV002408209
RRP15	Nucleus	0	4	0	0	0				VCV002349839,VCV003947938,VCV002245828,VCV003790727
RRP36	Nucleus	0	11	0	0	0				VCV003435656,VCV003435650,VCV003947959,VCV003435651,VCV002548500,VCV003790738,VCV003947958,VCV003315479,VCV003156522,VCV003315477,VCV002312751
RTF1	Nucleus	0	2	0	0	0				VCV002457680,VCV003436071
RTN4	Endoplasmic reticulum	0	7	0	0	0				VCV003436224,VCV002600786,VCV003791343,VCV003315716,VCV003436230,VCV002558327,VCV003436240
SACS	Cytoplasm	0	1	0	1	0	VCV003240420		VCV003240420	VCV003359753
SARAF	Endoplasmic reticulum	0	1	0	0	0				VCV003157806
SART3	Nucleus	0	1	0	0	0				VCV002460642
SCML1	Nucleus	0	1	0	0	0				VCV003158477
CEP57	Cytoplasm	0	20	0	1	0	VCV002169972		VCV002169972	VCV003831952,VCV003832011,VCV001472900,VCV003831977,VCV002722479,VCV003490832,VCV003831944,VCV003831987,VCV002144200,VCV001720273,VCV001409051,VCV002413852,VCV001510132,VCV001391979,VCV001055005,VCV000971868,VCV002730561,VCV001428423,VCV002040895,VCV003831961
CERCAM	Endoplasmic reticulum	0	3	0	0	0				VCV002272039,VCV003266314,VCV003143125
CETN2	Cytoplasm	0	0	0	0	0
CFL1	Cytoplasm	0	0	0	0	0
CHCHD1	Mitochondrion	0	5	0	0	0				VCV002536280,VCV002593361,VCV003491885,VCV002621741,VCV003266806
CHD1L	Nucleus	0	21	0	0	0				VCV003144095,VCV001260082,VCV000625178,VCV003266836,VCV002461451,VCV003266833,VCV003832767,VCV003832768,VCV003832773,VCV002543257,VCV003491926,VCV003144093,VCV003266834,VCV002537805,VCV000737457,VCV003144098,VCV002403766,VCV003388090,VCV003266838,VCV003044834,VCV003266835
CHMP1A	Cytoplasm	0	0	0	0	0
CHTF18	Nucleus	0	163	0	0	0				VCV002390186,VCV003492822,VCV002371141,VCV003833335,VCV003492827,VCV002466666,VCV002549800,VCV002592786,VCV002236752,VCV003144811,VCV003144826,VCV002510498,VCV002303920,VCV002369549,VCV002284175,VCV003267276,VCV003492813,VCV003267283,VCV002389365,VCV003144808,VCV003492824,VCV002556589,VCV003144841,VCV002593245,VCV003144819,VCV003833338,VCV003144825,VCV003492829,VCV003267287,VCV002376982,VCV003144…
CIB1	Cytoplasm	0	16	0	2	1	VCV003779081,VCV003015395	VCV001918754	VCV003779081,VCV001918754,VCV003015395	VCV001399596,VCV001471290,VCV001045242,VCV001717239,VCV002172456,VCV001384423,VCV001356225,VCV002480702,VCV001469548,VCV001517903,VCV001508535,VCV001446666,VCV002635510,VCV001127055,VCV001907341,VCV003833391
CINP	Cytoplasm	0	0	0	0	0
CCT7	Cytoplasm	0	0	0	0	0
CD2BP2	Nucleus	0	3	0	0	0				VCV002346592,VCV003829493,VCV002474525
CD44	Cell membrane	0	6	0	0	0				VCV000599021,VCV002526453,VCV002478814,VCV003829576,VCV003488092,VCV002615985
CD59	Cell membrane	0	18	0	4	1	VCV000018052,VCV003027278,VCV000100766,VCV003599566	VCV003599567	VCV000018052,VCV003599566,VCV003599567,VCV000100766,VCV003027278	VCV001944714,VCV000522723,VCV001489261,VCV003031253,VCV001361110,VCV001163338,VCV003616832,VCV001685256,VCV001461375,VCV002413718,VCV000634643,VCV001976265,VCV001404258,VCV001399706,VCV002635967,VCV002522438,VCV001163339,VCV001026000
SEC13	Cytoplasm|Nucleus	0	0	0	0	0
SLC25A1	Mitochondrion	0	18	0	5	0	VCV001302463,VCV003065266,VCV001710697,VCV002846385,VCV003032349		VCV001302463,VCV003065266,VCV001710697,VCV002846385,VCV003032349	VCV002143842,VCV001349819,VCV001336925,VCV000378586,VCV002153022,VCV001434490,VCV000436746,VCV000444581,VCV001394050,VCV001389734,VCV003064199,VCV003034371,VCV000381431,VCV000385609,VCV002074770,VCV001996841,VCV003713177,VCV000436745
SLC25A13	Mitochondrion	0	0	0	0	0
SLC25A17	Mitochondrion	0	12	0	0	0				VCV003319189,VCV003319193,VCV003163597,VCV002523506,VCV003443354,VCV002591789,VCV002258330,VCV002562801,VCV003163596,VCV003797016,VCV003319192,VCV003163598
SLC29A2	Cell membrane	0	1	0	0	0				VCV003956293
SLC2A4RG	Nucleus	0	9	0	0	0				VCV003164152,VCV003443874,VCV003443873,VCV002561066,VCV003164151,VCV003443882,VCV003443879,VCV003956381,VCV003164150
SF3A1	Nucleus	0	6	0	0	0				VCV003317819,VCV003952999,VCV003160797,VCV003953000,VCV002386437,VCV003160799
SGCB	Cell membrane	0	14	0	12	1	VCV002678683,VCV000841552,VCV002678687,VCV002678689,VCV001215280,VCV003240448,VCV001443062,VCV002700315,VCV002852462,VCV002977165,VCV001947827,VCV001391801	VCV000534947	VCV002678683,VCV000841552,VCV002678687,VCV002678689,VCV001215280,VCV003240448,VCV001443062,VCV002700315,VCV002852462,VCV002977165,VCV001947827,VCV000534947,VCV001391801	VCV001686638,VCV000665910,VCV000567250,VCV001925126,VCV000502448,VCV001351086,VCV002689957,VCV000577280,VCV000639848,VCV003637372,VCV000851258,VCV001923728,VCV001713904,VCV001401200
SGCE	Cell membrane|Lysosome/Vacuole	0	12	0	0	3		VCV002833972,VCV001323587,VCV002981198	VCV001323587,VCV002833972,VCV002981198	VCV002711749,VCV001021911,VCV001054774,VCV003701867,VCV002099033,VCV003440555,VCV002846764,VCV003637445,VCV001353602,VCV001020238,VCV002435904,VCV003899417
SGK1	Cytoplasm|Nucleus	0	0	0	0	0
SGO2	Nucleus	0	9	0	1	0	VCV000375672		VCV000375672	VCV002241217,VCV003765612,VCV002402292,VCV002382479,VCV003161040,VCV000737299,VCV002349269,VCV000737298,VCV002651811
SH2D2A	Cytoplasm	0	14	0	0	0				VCV002539135,VCV003161133,VCV002266304,VCV003953585,VCV003953582,VCV002600119,VCV003440875,VCV002228160,VCV003795262,VCV003161132,VCV003161130,VCV003953586,VCV003161129,VCV003161131
SH3PXD2A	Cytoplasm	0	18	0	0	0				VCV003953789,VCV002286157,VCV003795409,VCV002523319,VCV003953793,VCV002569519,VCV002357040,VCV002569520,VCV003161335,VCV002607968,VCV003441060,VCV002307028,VCV003441061,VCV002549471,VCV002616326,VCV002367735,VCV002329036,VCV003318105
SHCBP1	Cytoplasm	0	3	0	0	0				VCV003954032,VCV003318262,VCV003161633
SCAMP4	Cell membrane|Golgi apparatus	0	0	0	0	0
SCARB1	Cell membrane	0	4	0	0	0				VCV001264359,VCV002401008,VCV002257015,VCV001722187
SCD	Endoplasmic reticulum	0	10	0	0	0				VCV003950711,VCV003437950,VCV002244825,VCV002462405,VCV002238608,VCV003437946,VCV003437948,VCV000731905,VCV003950710,VCV003437947
SIN3A	Nucleus	0	14	0	0	0				VCV003954593,VCV002908366,VCV002196580,VCV003360544,VCV002810569,VCV003255058,VCV003030882,VCV003902864,VCV003392713,VCV003777380,VCV002869572,VCV001940941,VCV003392807,VCV003622564
SIX5	Nucleus	0	88	0	3	3	VCV003584019,VCV003584026,VCV003584033	VCV002979694,VCV002829930,VCV003899976	VCV003584019,VCV003584033,VCV002979694,VCV003899976,VCV003584026,VCV002829930	VCV002631036,VCV003584029,VCV003727778,VCV003584014,VCV003584028,VCV003954852,VCV002083786,VCV003584030,VCV003021751,VCV003796236,VCV002302707,VCV002962756,VCV002331161,VCV002569521,VCV002041874,VCV003702558,VCV002026740,VCV002534566,VCV002534565,VCV003442247,VCV002473471,VCV003442240,VCV003620434,VCV003584039,VCV003584040,VCV003584037,VCV003584018,VCV003442242,VCV002336439,VCV002534567,VCV003954…
CDK2	Cytoplasm|Nucleus	0	3	0	0	0				VCV002336624,VCV002326489,VCV003141536
CDK2AP2	Nucleus	0	1	0	0	0				VCV003830857
CDK5RAP3	Cytoplasm	0	0	0	0	0
CDKN3	Cytoplasm	0	1	0	0	0				VCV002480661
CELF1	Cytoplasm|Nucleus	0	1	0	0	0				VCV003141938
CENPF	Cytoplasm|Nucleus	0	67	0	1	3	VCV002880268	VCV001452892,VCV003345494,VCV001458196	VCV002880268,VCV003345494,VCV001452892,VCV001458196	VCV003490335,VCV002598336,VCV003142305,VCV001701004,VCV002252085,VCV003265888,VCV001307760,VCV001951398,VCV003142317,VCV002503228,VCV002494152,VCV002389184,VCV002248807,VCV002608327,VCV003142357,VCV002288968,VCV002634845,VCV002588663,VCV003490319,VCV002489197,VCV003265905,VCV001309762,VCV001312876,VCV002487523,VCV002307306,VCV001365867,VCV003490325,VCV002353956,VCV001338138,VCV002577653,VCV001314…
CENPN	Cytoplasm|Nucleus	0	1	0	0	0				VCV003831577
CENPO	Cytoplasm|Nucleus	0	4	0	0	0				VCV002454706,VCV003490403,VCV003490404,VCV002299326
CASP9	Cytoplasm	0	2	0	0	0				VCV002274499,VCV002207691
CAST	Cytoplasm	0	3	0	0	0				VCV001902207,VCV001951098,VCV002614911
CAV1	Cell membrane|Endoplasmic reticulum	0	2	0	0	1		VCV000800276	VCV000800276	VCV001793661,VCV001213801
SKIC8	Cytoplasm|Nucleus	0	0	0	0	0
SLC16A6	Cell membrane	0	5	0	0	0				VCV002269663,VCV003955366,VCV003442809,VCV003796643,VCV002403220
SLC22A3	Cell membrane	0	19	0	0	0				VCV003796888,VCV002529950,VCV003955706,VCV002534578,VCV002534579,VCV002530312,VCV003319114,VCV002534577,VCV003955707,VCV002534575,VCV003796891,VCV002598774,VCV003163457,VCV003796890,VCV003955710,VCV002534576,VCV002300852,VCV003955714,VCV002248482
CCDC34	Cytoplasm	0	4	0	0	0				VCV003486676,VCV003828612,VCV002356707,VCV002288498
CCDC51	Mitochondrion	0	5	0	0	0				VCV003139195,VCV002508531,VCV002525714,VCV003139194,VCV002570293
CCDC86	Nucleus	0	4	0	0	0				VCV003487024,VCV002366094,VCV002404772,VCV002218959
CCNB2	Cytoplasm|Nucleus	0	0	0	0	0
CCNT2	Nucleus	0	1	0	0	0				VCV003140017
CCPG1	Nucleus|Endoplasmic reticulum	0	0	0	0	0
BST2	Cell membrane	0	7	0	0	0				VCV003825869,VCV002541380,VCV003482698,VCV002602346,VCV003825870,VCV002323653,VCV003261966
BUB3	Cytoplasm|Nucleus	0	15	0	0	0				VCV003262318,VCV003224500,VCV002563120,VCV001761596,VCV001742541,VCV003483275,VCV003483269,VCV001747033,VCV001733066,VCV002625367,VCV003262317,VCV001737837,VCV001793640,VCV001735037,VCV002496875
C14orf119	Cytoplasm|Nucleus	0	0	0	0	0
SLC52A2	Cell membrane	0	9	0	1	0	VCV002840454		VCV002840454	VCV001508297,VCV000846798,VCV000653493,VCV002061559,VCV001304289,VCV003444813,VCV001498296,VCV001010102,VCV001308493
SLCO3A1	Cell membrane	0	0	0	0	0
SLCO4A1	Cell membrane	0	4	0	0	0				VCV002263920,VCV002517973,VCV003957947,VCV003445396
SLTM	Nucleus	0	38	0	0	0				VCV002409492,VCV003166177,VCV002383583,VCV003320591,VCV003320593,VCV002403905,VCV003445745,VCV003320592,VCV002297963,VCV003798765,VCV003958301,VCV003445744,VCV003958305,VCV002613923,VCV003320589,VCV003320590,VCV003445748,VCV002300489,VCV003320585,VCV003958302,VCV000871065,VCV002349562,VCV003166180,VCV003320587,VCV003445740,VCV003320588,VCV002366132,VCV003958303,VCV003166179,VCV002247851,VCV003320…
SMARCA4	Nucleus	0	154	0	9	5	VCV003725348,VCV003958432,VCV003445968,VCV003446015,VCV003655826,VCV003726964,VCV003649747,VCV003958436,VCV003445969	VCV003725813,VCV003958438,VCV003656166,VCV003798913,VCV003644734	VCV003725348,VCV003725813,VCV003958438,VCV003726964,VCV003958432,VCV003656166,VCV003446015,VCV003655826,VCV003798913,VCV003445968,VCV003644734,VCV003649747,VCV003958436,VCV003445969	VCV003446004,VCV003636846,VCV003445973,VCV003798925,VCV003446022,VCV003798897,VCV003445976,VCV003958459,VCV003636829,VCV003713084,VCV003705430,VCV003445971,VCV003636839,VCV003636856,VCV003798909,VCV003958480,VCV003446024,VCV003445989,VCV003798919,VCV003958474,VCV003900923,VCV003958453,VCV003636844,VCV003446009,VCV003636843,VCV003636820,VCV003958470,VCV003446029,VCV003636852,VCV003636848,VCV003446…
SMARCA5	Nucleus	0	76	0	2	2	VCV003903405,VCV003338969	VCV001803328,VCV003343752	VCV003903405,VCV001803328,VCV003338969,VCV003343752	VCV003166288,VCV003446039,VCV003363219,VCV003061168,VCV002291205,VCV003048543,VCV003166286,VCV002611833,VCV002662610,VCV001707054,VCV003446044,VCV002508969,VCV003572640,VCV003365227,VCV002205920,VCV002300930,VCV003320779,VCV003446041,VCV003166291,VCV003383707,VCV002462250,VCV002243603,VCV003166292,VCV003764462,VCV003166285,VCV003776774,VCV003446043,VCV002405456,VCV003446040,VCV003029131,VCV002281…
SHISA5	Cell membrane	0	0	0	0	0
SRP72	Cytoplasm|Nucleus|Endoplasmic reticulum	0	39	0	1	1	VCV003680376	VCV003723961	VCV003723961,VCV003680376	VCV003801422,VCV003962027,VCV003962141,VCV003373618,VCV003449406,VCV003590628,VCV003962137,VCV003962024,VCV003962085,VCV003962098,VCV003801461,VCV003449424,VCV003962060,VCV003681467,VCV003962107,VCV002879586,VCV003449402,VCV003801524,VCV003449394,VCV003449441,VCV003962149,VCV003449408,VCV003372208,VCV003801403,VCV003363870,VCV002980555,VCV003962151,VCV003801464,VCV003801436,VCV003449411,VCV003962…
SRRM2	Nucleus	0	10	0	1	2	VCV003239383	VCV003962254,VCV003358975	VCV003962254,VCV003239383,VCV003358975	VCV003899063,VCV003170196,VCV003449588,VCV003170117,VCV003372339,VCV003376795,VCV003801630,VCV003364247,VCV003359768,VCV003600937
SRSF1	Nucleus	0	3	0	1	1	VCV003376299	VCV002429784	VCV003376299,VCV002429784	VCV001331676,VCV003322752,VCV002429912
SRSF8	Nucleus	0	17	0	0	0				VCV002623735,VCV002280206,VCV003322764,VCV003962372,VCV002407205,VCV003449660,VCV002247306,VCV003801710,VCV003449662,VCV002550306,VCV002263964,VCV003449661,VCV003322765,VCV002530535,VCV002477474,VCV002257879,VCV002295332
SMARCB1	Nucleus	0	32	0	4	0	VCV003602708,VCV002134364,VCV003655446,VCV002664995		VCV003602708,VCV002664995,VCV003655446,VCV002134364	VCV003644142,VCV003223089,VCV003446073,VCV002113167,VCV002117361,VCV003240533,VCV003724143,VCV003446076,VCV002829104,VCV003958524,VCV001790699,VCV003320799,VCV002728217,VCV003320795,VCV002736303,VCV003446079,VCV002630806,VCV002882485,VCV002712544,VCV002131004,VCV003667268,VCV003798956,VCV003320807,VCV002482351,VCV003363753,VCV002764125,VCV002011738,VCV003390906,VCV003446064,VCV003723717,VCV002920…
SMC4	Cytoplasm|Nucleus	0	22	0	0	0				VCV003799066,VCV003446213,VCV003799075,VCV003320890,VCV003446201,VCV003166385,VCV002403620,VCV003446210,VCV003446207,VCV002467897,VCV003446216,VCV002556419,VCV003446208,VCV003799076,VCV003958654,VCV002386997,VCV002344786,VCV002617310,VCV003446206,VCV003958664,VCV003958657,VCV003958660
SMPD4	Endoplasmic reticulum	0	4	0	1	0	VCV002271385		VCV002271385	VCV003166665,VCV003958934,VCV002228701,VCV002651362
SMU1	Nucleus	0	0	0	0	0
SNAPC3	Cytoplasm|Nucleus	0	8	0	0	0				VCV003799410,VCV003166896,VCV003959140,VCV003799415,VCV002609471,VCV002551453,VCV003446627,VCV002374487
SNAPC5	Cytoplasm|Nucleus	0	9	0	0	0				VCV002531918,VCV003959183,VCV003446667,VCV002612825,VCV002465901,VCV003321156,VCV003959182,VCV003321155,VCV002237457
SNRPB	Cytoplasm|Nucleus	0	1	0	0	0				VCV001450576
SNTB2	Cytoplasm|Cell membrane	0	4	0	0	0				VCV002209460,VCV003446847,VCV003167079,VCV002569530
SNX6	Cytoplasm|Lysosome/Vacuole|Golgi apparatus	0	1	0	0	0				VCV002335471
SLC35A3	Golgi apparatus	0	5	0	3	1	VCV001996483,VCV001456292,VCV003573921	VCV001433891	VCV001996483,VCV001433891,VCV001456292,VCV003573921	VCV000474760,VCV001519481,VCV000839178,VCV000864612,VCV000569299
SLC35B1	Golgi apparatus	0	0	0	0	0
CC2D2A	Cytoplasm	0	4	0	1	4	VCV003590256	VCV002943732,VCV002944684,VCV002949043,VCV003344033	VCV003590256,VCV002944684,VCV002949043,VCV003344033,VCV002943732	VCV003590257,VCV003590255,VCV003779002,VCV003352488
SON	Nucleus	0	268	0	16	9	VCV003252505,VCV003348724,VCV003236377,VCV003775274,VCV003899977,VCV003764585,VCV003765867,VCV003572884,VCV003897580,VCV003066260,VCV003723774,VCV003321430,VCV003337609,VCV003254912,VCV003027341,VCV003242067	VCV003906507,VCV003728034,VCV003377312,VCV003769826,VCV003959662,VCV003774962,VCV003777180,VCV003959661,VCV003646098	VCV003572884,VCV003764585,VCV003774962,VCV003646098,VCV003027341,VCV003252505,VCV003728034,VCV003775274,VCV003769826,VCV003959662,VCV003321430,VCV003959661,VCV003254912,VCV003906507,VCV003236377,VCV003765867,VCV003377312,VCV003242067,VCV003348724,VCV003899977,VCV003897580,VCV003066260,VCV003723774,VCV003777180,VCV003337609	VCV003603564,VCV003362851,VCV002987956,VCV003375099,VCV003633281,VCV003611790,VCV003363303,VCV002987565,VCV003364725,VCV002864607,VCV003677508,VCV003006386,VCV003366661,VCV003339892,VCV003012358,VCV003623706,VCV003252201,VCV003684324,VCV003014022,VCV003242100,VCV003375020,VCV003612851,VCV003674520,VCV003605280,VCV003372585,VCV003618870,VCV003604225,VCV003639567,VCV003367037,VCV003647419,VCV003714…
SPC25	Cytoplasm|Nucleus	0	3	0	0	0				VCV003322032,VCV003168700,VCV002286693
C1QTNF6	Extracellular	0	1	0	0	0				VCV002536505
C4BPB	Extracellular	0	4	0	0	0				VCV003262520,VCV002602432,VCV002549441,VCV002343489
C7orf50	Nucleus	0	2	0	0	0				VCV003282151,VCV003282152
C8orf33	Cytoplasm	0	0	0	0	0
CALD1	Cytoplasm	0	69	0	0	0				VCV000770376,VCV003136679,VCV000717728,VCV003484372,VCV003826912,VCV003484366,VCV003136680,VCV003484374,VCV003262963,VCV000716957,VCV002620316,VCV003484378,VCV003136678,VCV003826920,VCV003826917,VCV003484377,VCV003262961,VCV003484361,VCV003136673,VCV003826914,VCV003136672,VCV003262964,VCV002559225,VCV000732189,VCV003826915,VCV002387788,VCV002491417,VCV003136677,VCV002225286,VCV003826913,VCV002247…
CALM3	Cytoplasm|Nucleus	0	0	0	0	0
CALR	Endoplasmic reticulum	0	23	0	0	0				VCV002302004,VCV002248994,VCV002549201,VCV003046043,VCV003136756,VCV002233331,VCV002401105,VCV003905126,VCV002399432,VCV002359346,VCV003484437,VCV003262995,VCV003342043,VCV002525549,VCV003826973,VCV002309782,VCV003826972,VCV002311966,VCV000764942,VCV003251182,VCV002649360,VCV002381152,VCV003136755
CAPN2	Cytoplasm	0	49	0	0	0				VCV003484819,VCV003263215,VCV002278724,VCV003827262,VCV003484825,VCV002465963,VCV003827266,VCV002234182,VCV003827264,VCV002345651,VCV002398157,VCV002481757,VCV002590419,VCV003137159,VCV003263211,VCV002285694,VCV002243777,VCV003263214,VCV002508927,VCV003137155,VCV003484823,VCV002399220,VCV002303021,VCV003137156,VCV003827263,VCV003484818,VCV003827267,VCV003137152,VCV003827268,VCV002477039,VCV002529…
CAPZA2	Cytoplasm	0	2	0	1	0	VCV003252957		VCV003252957	VCV003392747,VCV003027222
BAX	Mitochondrion	0	3	0	0	0				VCV002260655,VCV002351869,VCV002350019
BCAR1	Cytoplasm	0	0	0	0	0
SPHK1	Cytoplasm	0	3	0	0	0				VCV003448455,VCV002356726,VCV002350999
SRA1	Cytoplasm	0	2	0	0	0				VCV003169801,VCV002225590
SRI	Cytoplasm|Nucleus	0	10	0	0	0				VCV003449347,VCV003322641,VCV003322639,VCV003961978,VCV003322643,VCV003322642,VCV003801372,VCV003449346,VCV003322640,VCV003801370
TCERG1	Nucleus	0	4	0	0	0				VCV003454063,VCV002561991,VCV003454066,VCV002232509
TENM3	Cell membrane	0	18	0	0	0				VCV003967145,VCV003325330,VCV003967133,VCV003967135,VCV003454877,VCV002249447,VCV003175890,VCV002275062,VCV003370540,VCV003805611,VCV002269141,VCV003454903,VCV003454876,VCV003175894,VCV002474062,VCV002459041,VCV003325340,VCV003175906
TENT4A	Cytoplasm|Nucleus	0	0	0	0	0
SSB	Cytoplasm|Nucleus	0	1	0	0	0				VCV002219624
SSR3	Endoplasmic reticulum	0	1	0	0	0				VCV003962563
STAMBP	Cytoplasm|Nucleus	0	20	0	2	0	VCV000286829,VCV002637512		VCV000286829,VCV002637512	VCV002576825,VCV001469518,VCV001398534,VCV000050793,VCV000050791,VCV001412908,VCV001367249,VCV001409709,VCV001472454,VCV001950585,VCV001333643,VCV001509503,VCV001351413,VCV001719223,VCV003068194,VCV003450251,VCV003802129,VCV003323070,VCV001936077,VCV001360305
STARD7	Mitochondrion	0	9	0	0	0				VCV003170979,VCV003962995,VCV003341624,VCV003802188,VCV003962996,VCV002593896,VCV001696639,VCV003962997,VCV003450316
STAU1	Cytoplasm|Nucleus	0	0	0	0	0
STEAP4	Endoplasmic reticulum	0	0	0	0	0
STIP1	Cytoplasm	0	1	0	0	0				VCV003171218
STK19	Nucleus	0	0	0	0	0
STT3B	Endoplasmic reticulum	0	7	0	0	0				VCV002827339,VCV002247507,VCV001686968,VCV002073887,VCV003171702,VCV001042772,VCV003323445
SUMO3	Cytoplasm|Nucleus	0	1	0	0	0				VCV003451302
SUPT16H	Nucleus	0	75	0	3	5	VCV003254761,VCV003765672,VCV003359061	VCV002430564,VCV002692480,VCV003363956,VCV003370650,VCV003367715	VCV003359061,VCV003254761,VCV002430564,VCV002692480,VCV003765672,VCV003363956,VCV003370650,VCV003367715	VCV003451337,VCV002219695,VCV001706772,VCV003451333,VCV003336506,VCV003252922,VCV003339558,VCV003803031,VCV002637005,VCV003040988,VCV003964024,VCV003451335,VCV003964023,VCV003906716,VCV003365142,VCV002259773,VCV003323645,VCV003323643,VCV003233703,VCV002213586,VCV003377245,VCV003451336,VCV002436523,VCV002503157,VCV003451334,VCV003055874,VCV002502076,VCV001708473,VCV002505913,VCV001800887,VCV001896…
SURF2	Nucleus	0	5	0	0	0				VCV003172218,VCV003803061,VCV001328859,VCV003803064,VCV002538710
SOD2	Mitochondrion	0	1	0	0	0				VCV003959641
BLMH	Cytoplasm	0	3	0	0	0				VCV003480924,VCV002292478,VCV003261066
BMP1	Extracellular	0	7	0	1	0	VCV002815049		VCV002815049	VCV003692495,VCV003390270,VCV002776535,VCV003768046,VCV003261164,VCV002987540,VCV003134502
BOD1L1	Nucleus	0	59	0	1	0	VCV000450389		VCV000450389	VCV002469382,VCV002269532,VCV003261332,VCV002213891,VCV003825076,VCV003481533,VCV003825052,VCV002384484,VCV002223100,VCV002376769,VCV002412112,VCV002252238,VCV002324205,VCV003825071,VCV003825054,VCV002389688,VCV002509569,VCV003825061,VCV003134702,VCV003481493,VCV002493485,VCV003134730,VCV003134704,VCV003825082,VCV002343056,VCV003134734,VCV002350298,VCV003261331,VCV002298246,VCV002275460,VCV002622…
BPNT1	Cytoplasm|Nucleus	0	3	0	0	0				VCV003481685,VCV002368259,VCV003481683
BRCA1	Nucleus	0	217	0	88	11	VCV003481832,VCV003656797,VCV003638588,VCV003825308,VCV003773500,VCV003481845,VCV003662100,VCV003825327,VCV003724296,VCV003825280,VCV003481824,VCV003661517,VCV003648964,VCV003685963,VCV003657706,VCV003655667,VCV003825301,VCV003609771,VCV003904688,VCV003481855,VCV003481816,VCV003893909,VCV003677163,VCV003653443,VCV003722357,VCV003654597,VCV003481813,VCV003645930,VCV003656677,VCV003779416,VCV003902…	VCV003778926,VCV003903711,VCV003582082,VCV003893340,VCV003904748,VCV003825315,VCV003896107,VCV003659054,VCV003646696,VCV003663152,VCV003726453	VCV003481832,VCV003656797,VCV003638588,VCV003825308,VCV003773500,VCV003481845,VCV003662100,VCV003825327,VCV003724296,VCV003825280,VCV003481824,VCV003661517,VCV003648964,VCV003685963,VCV003657706,VCV003655667,VCV003825301,VCV003609771,VCV003904688,VCV003481855,VCV003481816,VCV003893909,VCV003677163,VCV003722357,VCV003653443,VCV003654597,VCV003481813,VCV003726453,VCV003903711,VCV003645930,VCV003656…	VCV003481825,VCV003634695,VCV003825278,VCV003634692,VCV003609221,VCV003634646,VCV003825285,VCV003894301,VCV003778916,VCV003481870,VCV003634638,VCV003765081,VCV003600337,VCV003634660,VCV003629694,VCV003481817,VCV003634694,VCV003634707,VCV003481769,VCV003779411,VCV003768868,VCV003727132,VCV003623617,VCV003632472,VCV003481865,VCV003481847,VCV003481856,VCV003825279,VCV003680144,VCV003634681,VCV003634…
BRD8	Nucleus	0	1	0	0	0				VCV002247088
BROX	Cytoplasm	0	3	0	0	0				VCV000787756,VCV003482507,VCV003261852
BSG	Cell membrane	0	18	0	0	0				VCV000017751,VCV003825785,VCV003042170,VCV003482606,VCV002483061,VCV002484043,VCV003825786,VCV003135216,VCV003261914,VCV003482603,VCV003825784,VCV003482607,VCV003825788,VCV002483418,VCV003135217,VCV002307913,VCV003135218,VCV003825789
ATF3	Nucleus	0	7	0	0	0				VCV002401401,VCV002457156,VCV002401400,VCV002248803,VCV002570076,VCV002228229,VCV003130790
ATOX1	Cytoplasm	0	0	0	0	0
ATP1A1	Cell membrane	0	171	0	5	1	VCV002505759,VCV003340800,VCV002025243,VCV002035169,VCV003346156	VCV002749679	VCV002505759,VCV003340800,VCV002025243,VCV002035169,VCV003346156,VCV002749679	VCV003365438,VCV002960178,VCV002248300,VCV002978069,VCV003367657,VCV003633598,VCV002665056,VCV002986874,VCV002869882,VCV002084390,VCV002834645,VCV003676949,VCV003652854,VCV003337828,VCV002828657,VCV002824468,VCV002824986,VCV002825915,VCV002858630,VCV003455791,VCV002718133,VCV003644160,VCV002747508,VCV002879602,VCV003131463,VCV003392769,VCV002428848,VCV002122618,VCV003383304,VCV002345469,VCV003667…
TAF1	Nucleus	0	5	0	0	1		VCV002017812	VCV002017812	VCV001930271,VCV001708641,VCV003012370,VCV002873732,VCV001715587
TAF12	Nucleus	0	2	0	0	0				VCV003173401,VCV003452546
TAP1	Lysosome/Vacuole	0	10	0	1	0	VCV002054486		VCV002054486	VCV000971323,VCV001965570,VCV002524522,VCV000640487,VCV003696325,VCV003965376,VCV002867909,VCV003173810,VCV002179182,VCV000863025
TBC1D9B	Cytoplasm|Lysosome/Vacuole	0	1	0	0	0				VCV002346832
TBX1	Nucleus	0	52	0	4	1	VCV002917318,VCV002866293,VCV003777108,VCV002133191	VCV003389752	VCV002917318,VCV002866293,VCV003389752,VCV003777108,VCV002133191	VCV003626950,VCV003174920,VCV002447905,VCV002056420,VCV002447903,VCV002693199,VCV002194971,VCV003730499,VCV003608141,VCV002750002,VCV002079593,VCV002436986,VCV003174919,VCV003616778,VCV002164524,VCV003966210,VCV002501643,VCV003644284,VCV003778774,VCV002892901,VCV002652867,VCV002083593,VCV002727600,VCV002158289,VCV002163092,VCV003174918,VCV002146785,VCV002180357,VCV002005453,VCV002496831,VCV003636…
TMEM245	Endoplasmic reticulum|Lysosome/Vacuole	0	63	0	0	0				VCV003808225,VCV003808224,VCV003970525,VCV003458263,VCV003970523,VCV003024932,VCV002280752,VCV003970534,VCV003808222,VCV002539897,VCV003458273,VCV003327020,VCV003179271,VCV003179267,VCV003327012,VCV002330991,VCV002562156,VCV003970529,VCV002294760,VCV003458261,VCV003458260,VCV002532030,VCV003179269,VCV003179268,VCV003458259,VCV003327016,VCV003970517,VCV003327017,VCV003970518,VCV003970522,VCV003970…
TMEM33	Endoplasmic reticulum	0	3	0	0	0				VCV003808310,VCV003327076,VCV003970645
TGFB2	Extracellular	0	17	0	2	1	VCV001737850,VCV002920683	VCV001797425	VCV002920683,VCV001737850,VCV001797425	VCV003223143,VCV002975770,VCV003176650,VCV003572562,VCV003633770,VCV002092629,VCV003341000,VCV001758709,VCV002534674,VCV001415531,VCV002581605,VCV003325695,VCV002177553,VCV003455806,VCV001010166,VCV001329097,VCV002586621
TGM2	Cytoplasm	0	0	0	0	0
THOC7	Cytoplasm|Nucleus	0	1	0	0	0				VCV003325944
TICAM1	Cytoplasm	0	15	0	1	0	VCV001992691		VCV001992691	VCV001036897,VCV002462512,VCV003024663,VCV000583277,VCV001345509,VCV000540521,VCV001443088,VCV000936097,VCV001471097,VCV001496908,VCV000785755,VCV002003042,VCV001046881,VCV000971919,VCV000850876
TIMM13	Cytoplasm|Mitochondrion	0	3	0	0	0				VCV003456606,VCV003968906,VCV002277411
TIMM22	Mitochondrion	0	5	0	0	1		VCV000869638	VCV000869638	VCV003050774,VCV003807004,VCV003177535,VCV003968923,VCV003968921
TIMM23	Mitochondrion	0	1	0	0	0				VCV002237527
TIMMDC1	Mitochondrion	0	22	0	1	0	VCV002498078		VCV002498078	VCV002330928,VCV003177565,VCV003968947,VCV003807019,VCV002041934,VCV002474466,VCV001617951,VCV001033829,VCV003456640,VCV002181295,VCV002598509,VCV002164607,VCV001542422,VCV001930531,VCV003456641,VCV001723290,VCV003326194,VCV003807017,VCV001896404,VCV003456643,VCV002015381,VCV002468556
TLX3	Nucleus	0	12	0	0	0				VCV002344341,VCV002211136,VCV003457135,VCV003969459,VCV003457137,VCV003807425,VCV002593131,VCV003457133,VCV003457131,VCV003457132,VCV003178083,VCV003326447
SUV39H1	Cytoplasm|Nucleus	0	0	0	0	0
SYF2	Nucleus	0	0	0	0	0
SYNCRIP	Cytoplasm|Nucleus	0	32	0	3	0	VCV000872610,VCV000987161,VCV002576614		VCV000872610,VCV000987161,VCV002576614	VCV002289018,VCV003032201,VCV002296143,VCV002575665,VCV003964452,VCV003367885,VCV000996860,VCV003451864,VCV002611001,VCV001685156,VCV003803390,VCV000996685,VCV003451861,VCV002419300,VCV003803392,VCV002389804,VCV003964456,VCV002573687,VCV002356994,VCV003777514,VCV001311979,VCV003776553,VCV003964454,VCV003381701,VCV003369874,VCV002297641,VCV003803391,VCV002332729,VCV001343277,VCV003366094,VCV002514…
BID	Cytoplasm	0	0	0	0	0
BIRC5	Cytoplasm	0	3	0	0	0				VCV002620882,VCV003824371,VCV003134029
TOMM22	Endoplasmic reticulum|Golgi apparatus	0	3	0	0	0				VCV003328019,VCV002329177,VCV003460053
TOMM40	Cytoplasm	0	0	0	0	0
TPD52L1	Cytoplasm	0	0	0	0	0
TPD52L2	Cytoplasm	0	2	0	0	0				VCV003460453,VCV003328270
TPGS2	Cytoplasm	0	1	0	0	0				VCV002268590
TPM1	Cytoplasm	0	28	0	0	0				VCV002780214,VCV003373677,VCV003894593,VCV002116772,VCV003381178,VCV003328288,VCV003650543,VCV002632932,VCV001728066,VCV002748953,VCV003073286,VCV003894607,VCV002720872,VCV001727832,VCV002413051,VCV001796307,VCV001444779,VCV003232359,VCV001497847,VCV003721811,VCV001677632,VCV002971067,VCV001487066,VCV003370352,VCV002077807,VCV001472862,VCV001329430,VCV003646985
TRABD2A	Extracellular	0	13	0	0	0				VCV002293399,VCV002239688,VCV002488219,VCV003328388,VCV003809927,VCV003809929,VCV003809924,VCV003460653,VCV003809930,VCV003809932,VCV003181732,VCV003181733,VCV002473911
TMED1	Endoplasmic reticulum|Golgi apparatus	0	6	0	0	0				VCV003457430,VCV002366138,VCV003178345,VCV002590192,VCV003969734,VCV003807626
TMED10	Endoplasmic reticulum|Golgi apparatus	0	0	0	0	0
TMED3	Endoplasmic reticulum|Golgi apparatus	0	5	0	0	0				VCV002614337,VCV003457436,VCV002387551,VCV003178350,VCV003178349
TMED4	Endoplasmic reticulum|Golgi apparatus	0	5	0	0	0				VCV003178357,VCV002401352,VCV002302019,VCV002294212,VCV003178356
TMEM120A	Endoplasmic reticulum|Golgi apparatus	0	4	0	0	0				VCV002531059,VCV002588381,VCV002404951,VCV003807693
TMEM132A	Cell membrane	0	3	0	0	0				VCV003807836,VCV003178688,VCV003178674
TMEM161A	Endoplasmic reticulum	0	0	0	0	0
TMEM186	Mitochondrion	0	1	0	0	0				VCV002588820
TMEM209	Endoplasmic reticulum	0	0	0	0	0
TMEM41A	Endoplasmic reticulum	0	6	0	0	0				VCV003327095,VCV003970671,VCV003808330,VCV002316478,VCV003179468,VCV003179471
TMEM64	Endoplasmic reticulum	0	25	0	0	0				VCV002515602,VCV003179605,VCV003179604,VCV003458534,VCV003970790,VCV003179608,VCV003458536,VCV002364500,VCV002290667,VCV003179606,VCV002528752,VCV003808436,VCV003458535,VCV003808438,VCV003179603,VCV003327163,VCV002493050,VCV003458530,VCV003327164,VCV003458532,VCV003970788,VCV003458537,VCV003327165,VCV002515950,VCV002535994
TMPO	Nucleus	0	32	0	1	0	VCV002572875		VCV002572875	VCV003808573,VCV003692530,VCV002620712,VCV003767790,VCV003458768,VCV002562958,VCV003458760,VCV003458757,VCV001700753,VCV003458764,VCV002041234,VCV003458762,VCV003369864,VCV001442626,VCV003971004,VCV003907448,VCV003730151,VCV002503996,VCV002767578,VCV001946065,VCV002163058,VCV001774591,VCV003458765,VCV001739063,VCV003223178,VCV001435978,VCV003358074,VCV001779769,VCV002871712,VCV001436162,VCV003223…
ATP5MC2	Mitochondrion	0	1	0	0	0				VCV003131701
ATP6V1A	Cytoplasm	0	142	0	5	2	VCV001339759,VCV001304578,VCV003031752,VCV002858585,VCV002582174	VCV001366156,VCV003684920	VCV001339759,VCV001366156,VCV001304578,VCV003031752,VCV002858585,VCV002582174,VCV003684920	VCV003603219,VCV000521828,VCV001308093,VCV003901423,VCV000545524,VCV003391451,VCV003377061,VCV002855690,VCV001679669,VCV000545526,VCV001213799,VCV002047567,VCV001928655,VCV003359465,VCV003458805,VCV002630679,VCV002504525,VCV002988770,VCV000224820,VCV001353849,VCV002905719,VCV003656271,VCV003776249,VCV003364661,VCV002989536,VCV000973261,VCV002706946,VCV002035220,VCV001675929,VCV003631964,VCV002854…
ATXN10	Cytoplasm|Nucleus	0	8	0	0	0				VCV001675894,VCV002252031,VCV001298306,VCV002223637,VCV002224812,VCV002260932,VCV002223360,VCV000930239
ATXN2L	Cytoplasm|Nucleus	0	54	0	0	0				VCV002462855,VCV002537355,VCV003811792,VCV002531876,VCV003466284,VCV003132247,VCV002282543,VCV003132252,VCV003811765,VCV003466304,VCV002546612,VCV002256214,VCV002559222,VCV003466316,VCV003333148,VCV003466264,VCV003132237,VCV002519344,VCV003132238,VCV003132255,VCV003466244,VCV003911157,VCV003132251,VCV003132239,VCV002540781,VCV003466354,VCV002467036,VCV003811803,VCV003811812,VCV002255343,VCV002620…
B4GALT1	Golgi apparatus	0	7	0	0	0				VCV000802478,VCV000790066,VCV000998094,VCV003473298,VCV001305019,VCV001718334,VCV002482596
BACE2	Cell membrane|Lysosome/Vacuole	0	20	0	0	0				VCV003049206,VCV000724936,VCV002481112,VCV003816717,VCV003259821,VCV003259789,VCV002476693,VCV003474186,VCV002509885,VCV002462816,VCV003816748,VCV003132780,VCV003474144,VCV002240226,VCV002496303,VCV003474218,VCV003132778,VCV002324113,VCV003259799,VCV002300439
BAG6	Cytoplasm|Nucleus	0	0	0	0	0
ANKRD39	Cytoplasm|Nucleus	0	5	0	0	0				VCV002514363,VCV002223598,VCV003873397,VCV003126300,VCV002522593
ANO6	Cell membrane	0	2	0	0	0				VCV003127117,VCV002186525
ANXA6	Cytoplasm	0	3	0	0	0				VCV002312569,VCV003402215,VCV002210843
TNPO1	Cytoplasm|Nucleus	0	36	0	0	0				VCV002598319,VCV003180541,VCV003809066,VCV002273483,VCV002623557,VCV002255477,VCV003809069,VCV003327663,VCV003971649,VCV002335786,VCV003809070,VCV003327661,VCV003809068,VCV003971650,VCV002547224,VCV003180543,VCV003459433,VCV003327664,VCV002628974,VCV002458438,VCV002387295,VCV002340936,VCV003459432,VCV003971644,VCV003971645,VCV003971648,VCV003809071,VCV002476683,VCV002213724,VCV003971646,VCV003180…
TNS2	Cytoplasm|Cell membrane	0	2	0	0	0				VCV001244109,VCV003459651
TOGARAM2	Cytoplasm	0	80	0	1	1	VCV002650784	VCV002574567	VCV002574567,VCV002650784	VCV003181078,VCV003181019,VCV003328000,VCV003327992,VCV003181023,VCV003181017,VCV003972152,VCV002524747,VCV003460000,VCV003809452,VCV002528159,VCV003460001,VCV003181021,VCV003181035,VCV003181089,VCV003809468,VCV003459996,VCV003809456,VCV003460012,VCV003181087,VCV003972160,VCV003181076,VCV003181075,VCV003460019,VCV003181073,VCV002533345,VCV003181028,VCV003181083,VCV003809469,VCV003972165,VCV003181…
TWF2	Cytoplasm	0	0	0	0	0
TXNDC11	Endoplasmic reticulum	0	7	0	0	0				VCV002565425,VCV003812573,VCV003464654,VCV002594152,VCV003330362,VCV002209990,VCV003185153
TYSND1	Peroxisome	0	14	0	0	0				VCV002294139,VCV002492470,VCV002559874,VCV002303885,VCV002290853,VCV003185283,VCV003330439,VCV003976463,VCV003976468,VCV003185280,VCV000774893,VCV003185281,VCV003185282,VCV002291362
U2SURP	Nucleus	0	32	0	0	0				VCV003464858,VCV002537480,VCV003330461,VCV003976515,VCV003976511,VCV002472276,VCV003185327,VCV002548945,VCV003976517,VCV002535924,VCV002551062,VCV003464860,VCV003976510,VCV003185325,VCV003976512,VCV003812708,VCV002382360,VCV003464863,VCV003812706,VCV003185330,VCV003185329,VCV002209622,VCV002561180,VCV002275338,VCV002381793,VCV002609619,VCV002602385,VCV002324766,VCV003464862,VCV003185326,VCV003464…
UBAC2	Endoplasmic reticulum	0	3	0	0	0				VCV003812781,VCV003330502,VCV003464976
TRAF4	Cytoplasm	0	1	0	0	0				VCV003809964
TRAF6	Cytoplasm	0	1	0	0	0				VCV002549644
TRAF7	Cytoplasm	0	8	0	0	0				VCV002371616,VCV003181797,VCV003809979,VCV001801084,VCV002581613,VCV001723304,VCV003251755,VCV003181801
TRIM28	Nucleus	0	3	0	0	0				VCV003461239,VCV003638970,VCV002444882
TRIM44	Cytoplasm|Nucleus	0	1	0	0	0				VCV002332421
TRIM47	Cytoplasm	0	4	0	0	0				VCV002218610,VCV003461393,VCV003461385,VCV002285920
TRIM65	Cytoplasm	0	9	0	0	0				VCV002384138,VCV002539800,VCV002470684,VCV002515006,VCV002278337,VCV003810620,VCV002219160,VCV003182690,VCV002394234
TRIM7	Cytoplasm	0	1	0	0	0				VCV003461624
TRIOBP	Cytoplasm	0	1	0	0	0				VCV003345366
TRMT10C	Mitochondrion	0	8	0	0	0				VCV002903820,VCV002835468,VCV002601196,VCV002722726,VCV003810815,VCV001404011,VCV002100078,VCV003973925
TRNAU1AP	Cytoplasm|Nucleus	0	3	0	0	0				VCV003461953,VCV003974051,VCV003183149
TSPAN4	Cell membrane	0	2	0	0	0				VCV003329659,VCV003183845
TSR3	Cytoplasm|Nucleus	0	8	0	0	0				VCV003975106,VCV003329705,VCV003183937,VCV003463040,VCV003975104,VCV003811651,VCV002495491,VCV002395070
AP1S1	Cytoplasm|Golgi apparatus	0	1	0	0	0				VCV000953816
APEH	Cytoplasm	0	0	0	0	0
APEX1	Nucleus	0	2	0	0	0				VCV002524797,VCV002272881
AQP3	Cell membrane	0	9	0	0	0				VCV003418884,VCV002532041,VCV002236095,VCV003418903,VCV002219629,VCV003418913,VCV002620686,VCV003418934,VCV002322299
ARCN1	Cytoplasm	0	0	0	0	0
ARHGEF39	Cytoplasm	0	7	0	0	0				VCV003783371,VCV003129325,VCV002204310,VCV002260844,VCV003129319,VCV003427883,VCV002543653
ARPC5	Cytoplasm|Nucleus	0	2	0	1	1	VCV002663871	VCV002663870	VCV002663870,VCV002663871	VCV003129805,VCV002544524
AHSA1	Cytoplasm	0	12	0	0	0				VCV003846066,VCV000790280,VCV003278838,VCV003102343,VCV002617535,VCV002232098,VCV003846055,VCV003512300,VCV002477401,VCV003512310,VCV003278848,VCV003512280
AIFM2	Cytoplasm	0	23	0	0	0				VCV002264288,VCV002466969,VCV002557667,VCV002521827,VCV003102593,VCV003278951,VCV003512542,VCV002374497,VCV003278941,VCV003512572,VCV002351407,VCV003102602,VCV002371701,VCV003102587,VCV002384056,VCV003102608,VCV003278962,VCV003102589,VCV003102620,VCV003102630,VCV003278933,VCV002272180,VCV003512592
AK1	Cytoplasm	0	0	0	0	0
AKAP12	Cytoplasm	0	85	0	0	0				VCV000771408,VCV002540776,VCV003514328,VCV003104974,VCV002300195,VCV003280412,VCV003105016,VCV003847753,VCV003847942,VCV003847952,VCV002283528,VCV000778269,VCV002596713,VCV002622006,VCV002600937,VCV003104984,VCV003514284,VCV002609376,VCV002461991,VCV003847762,VCV002521552,VCV003280453,VCV003847924,VCV003514204,VCV002411434,VCV003847782,VCV002608643,VCV002476812,VCV002283269,VCV002205169,VCV000768…
TTC32	Cytoplasm	0	14	0	0	0				VCV003811916,VCV003975424,VCV003463389,VCV002276458,VCV002401947,VCV002403302,VCV003329877,VCV003975429,VCV003184303,VCV002598602,VCV002373601,VCV003463390,VCV002334794,VCV003975426
TTK	Cytoplasm|Nucleus	0	1	0	0	0				VCV003463575
TUBG1	Cytoplasm	0	52	0	2	2	VCV003358360,VCV003780773	VCV002269067,VCV000977875	VCV002269067,VCV003358360,VCV000977875,VCV003780773	VCV003338057,VCV003464365,VCV001298704,VCV003781063,VCV002016753,VCV000977333,VCV001703182,VCV002182179,VCV000452987,VCV000392052,VCV003642825,VCV001526152,VCV003812386,VCV003365198,VCV001913895,VCV000065399,VCV003330224,VCV003812384,VCV003184779,VCV001704707,VCV002430135,VCV003236665,VCV003382385,VCV002577692,VCV000065398,VCV003365303,VCV003354609,VCV002798455,VCV003464363,VCV000546795,VCV002690…
VPS4A	Cytoplasm	0	0	0	0	0
VPS51	Cytoplasm|Lysosome/Vacuole|Golgi apparatus	0	11	0	0	0				VCV003468469,VCV003189008,VCV003189007,VCV003468485,VCV003468466,VCV003815290,VCV003468479,VCV002366203,VCV003189010,VCV003189002,VCV003815287
WDR13	Cytoplasm|Nucleus	0	6	0	0	0				VCV003815839,VCV003332713,VCV003980801,VCV003980800,VCV003815838,VCV002476433
WDR18	Cytoplasm	0	5	0	0	0				VCV002247737,VCV003332730,VCV003980820,VCV003469260,VCV003980827
WDR55	Nucleus	0	0	0	0	0
UBE2E1	Cytoplasm|Nucleus	0	2	0	0	0				VCV003976718,VCV002239789
UBE2Q1	Cytoplasm	0	18	0	0	0				VCV003976755,VCV003976757,VCV002378499,VCV003465107,VCV002343341,VCV002517840,VCV003465102,VCV003976756,VCV002516431,VCV002468552,VCV002509203,VCV003465105,VCV002296146,VCV002266943,VCV003812888,VCV003465104,VCV002568683,VCV003185553
UBE2R2	Cytoplasm|Nucleus	0	1	0	0	0				VCV002330992
UBE4B	Cytoplasm|Nucleus	0	0	0	0	0
UGGT1	Endoplasmic reticulum	0	65	0	0	0				VCV003465599,VCV002341952,VCV003977269,VCV002556028,VCV003977275,VCV002394783,VCV003186047,VCV002398363,VCV003465593,VCV003186040,VCV003465588,VCV003465584,VCV003186051,VCV002392224,VCV003977282,VCV002592085,VCV002616564,VCV003465591,VCV002229879,VCV002610693,VCV003186042,VCV003186046,VCV002455214,VCV003465589,VCV003977273,VCV002387297,VCV002592173,VCV003186043,VCV003186041,VCV002588128,VCV003813…
URB1	Nucleus	0	73	0	0	0				VCV002283626,VCV003466369,VCV002328140,VCV002356909,VCV003813810,VCV003466375,VCV003466391,VCV003466378,VCV003978053,VCV003186915,VCV002289240,VCV000778905,VCV003813784,VCV002350427,VCV003813802,VCV003813805,VCV003186901,VCV003186896,VCV003331201,VCV003978025,VCV003466358,VCV003978050,VCV003813783,VCV002279090,VCV003466352,VCV002599447,VCV003813793,VCV002244605,VCV002309772,VCV003331192,VCV001701…
USP22	Cytoplasm|Nucleus	0	11	0	0	0				VCV003466766,VCV002598088,VCV003466767,VCV003466768,VCV003187275,VCV003978489,VCV003814115,VCV003814114,VCV002215642,VCV003978487,VCV003978491
USP42	Nucleus	0	5	0	0	0				VCV003467097,VCV003467092,VCV002385848,VCV003467107,VCV003467114
USP7	Cytoplasm|Nucleus	0	126	0	10	5	VCV003027370,VCV001805368,VCV002683752,VCV001172643,VCV000992882,VCV002412746,VCV003255088,VCV001320052,VCV001713161,VCV002500248	VCV002256895,VCV001526154,VCV000871804,VCV000801403,VCV000917892	VCV002256895,VCV001526154,VCV001805368,VCV003027370,VCV000871804,VCV002683752,VCV000801403,VCV001172643,VCV000992882,VCV002412746,VCV003255088,VCV001320052,VCV000917892,VCV001713161,VCV002500248	VCV001981158,VCV001703339,VCV003658171,VCV001976500,VCV001717573,VCV003467325,VCV002779271,VCV003365204,VCV002633612,VCV003363615,VCV001713185,VCV002357155,VCV003979023,VCV003359324,VCV001708688,VCV002303669,VCV002871844,VCV001978110,VCV001318697,VCV003373447,VCV003765924,VCV001326772,VCV002051068,VCV003064825,VCV001701708,VCV001697072,VCV002572973,VCV003602842,VCV003360799,VCV002633153,VCV002646…
USP9X	Cytoplasm|Nucleus	0	50	0	2	1	VCV002575230,VCV002742407	VCV003345066	VCV002575230,VCV003345066,VCV002742407	VCV002989071,VCV002429453,VCV002635262,VCV002503160,VCV002580906,VCV003256592,VCV003187852,VCV002584567,VCV002499260,VCV003661700,VCV002971975,VCV003572558,VCV003979027,VCV003814485,VCV003363604,VCV003699006,VCV003900056,VCV003895998,VCV003377436,VCV002780638,VCV003814486,VCV003764374,VCV003382218,VCV003656939,VCV003393710,VCV003979031,VCV003234523,VCV002504555,VCV003774632,VCV002438502,VCV003376…
UTP14A	Nucleus	0	1	0	0	0				VCV003467385
ZDHHC3	Golgi apparatus	0	4	0	0	0				VCV002512318,VCV003472928,VCV003984272,VCV000098368
ACLY	Cytoplasm	0	41	0	0	0				VCV002515699,VCV002280570,VCV003261784,VCV003824080,VCV003824090,VCV002283408,VCV003481012,VCV003481033,VCV003480990,VCV002406271,VCV003481001,VCV003480961,VCV002246969,VCV002593681,VCV003136943,VCV003136940,VCV003480953,VCV002495058,VCV003824100,VCV002547991,VCV003261786,VCV002277141,VCV002286355,VCV003136849,VCV003136964,VCV002459553,VCV002545774,VCV002397459,VCV002469551,VCV003261783,VCV003824…
ACTB	Cytoplasm|Nucleus	0	6	0	0	0				VCV003632540,VCV001177308,VCV002810155,VCV000968546,VCV003360918,VCV000976684
ZWINT	Cytoplasm	0	4	0	0	0				VCV003260188,VCV003990655,VCV003479579,VCV003990657
ZMYM3	Nucleus	0	2	0	0	0				VCV002306668,VCV003474022
ZNF195	Nucleus	0	0	0	0	0
ZNF267	Nucleus	0	0	0	0	0
ZNF281	Nucleus	0	5	0	0	0				VCV003820305,VCV002560314,VCV002320341,VCV003820311,VCV003194900
ZNF384	Nucleus	0	0	0	0	0
ZNF451	Nucleus	0	1	0	0	0				VCV002622094
ZNF503	Nucleus	0	18	0	0	0				VCV003987635,VCV003821391,VCV003196238,VCV003821397,VCV002607138,VCV003476545,VCV003821396,VCV002569586,VCV003196246,VCV003987625,VCV002304176,VCV003196232,VCV002337367,VCV003987630,VCV003196239,VCV003987626,VCV003821394,VCV003258437
ZNF581	Nucleus	0	0	0	0	0
ZNF644	Nucleus	0	4	0	0	1		VCV003339398	VCV003339398	VCV002617089,VCV003988675,VCV002496535,VCV003197420
ZNF703	Nucleus	0	6	0	0	0				VCV003989071,VCV002261063,VCV002622342,VCV003989070,VCV002259558,VCV003478010
ZNF746	Cytoplasm|Nucleus	0	3	0	0	0				VCV002348243,VCV003989270,VCV003478175
ACBD3	Cytoplasm	0	10	0	0	0				VCV002307764,VCV002266514,VCV003818598,VCV003261283,VCV003474650,VCV003818872,VCV003474740,VCV003135877,VCV003135863,VCV002372587
HNRNPU	Cytoplasm|Nucleus	0	7	0	3	0	VCV002077563,VCV002499524,VCV002444345		VCV002077563,VCV002499524,VCV002444345	VCV002089107,VCV002252638,VCV002703051,VCV003669769,VCV002700502,VCV002848327,VCV002016518
HOMEZ	Nucleus	0	4	0	0	0				VCV003858326,VCV002380470,VCV003526166,VCV002205831
HOXB7	Nucleus	0	16	0	0	0				VCV002468103,VCV003284667,VCV003858455,VCV003526335,VCV003526339,VCV003106648,VCV003106647,VCV002539367,VCV002405124,VCV003526332,VCV002353086,VCV003526334,VCV002217660,VCV002647882,VCV003526340,VCV002271046
HOXC10	Nucleus	0	24	0	0	0				VCV003858462,VCV002351615,VCV002241537,VCV003526348,VCV002595295,VCV002334979,VCV002541973,VCV003106665,VCV003284670,VCV002365160,VCV003106664,VCV003106668,VCV002380449,VCV002516107,VCV003526347,VCV003106667,VCV003106666,VCV003858464,VCV003858463,VCV002340140,VCV002376908,VCV003858465,VCV003284671,VCV003858461
HOXC11	Nucleus	0	7	0	0	0				VCV003284672,VCV002509196,VCV003106673,VCV003858472,VCV003858468,VCV003106675,VCV003106669
HS1BP3	Cytoplasm|Lysosome/Vacuole	0	30	0	0	0				VCV002297986,VCV003858702,VCV002214502,VCV002472237,VCV003858700,VCV002232873,VCV002471866,VCV002269534,VCV003858701,VCV003898358,VCV003106972,VCV002341733,VCV002650706,VCV002650705,VCV002360035,VCV002336099,VCV002390346,VCV003284794,VCV003284793,VCV002617224,VCV003106973,VCV002344959,VCV003284795,VCV002300258,VCV003106975,VCV002358406,VCV002309006,VCV003526617,VCV003526618,VCV002543920
GTF3C4	Nucleus	0	5	0	0	0				VCV002254425,VCV002347914,VCV003103172,VCV003523310,VCV002538215
GTSE1	Cytoplasm|Nucleus	0	79	0	0	0				VCV000736730,VCV003523363,VCV003523371,VCV003283132,VCV002382060,VCV002481870,VCV002345254,VCV002325903,VCV003283136,VCV003103220,VCV003523367,VCV003103223,VCV002365634,VCV002365807,VCV003103222,VCV002546580,VCV002323878,VCV002353996,VCV003103224,VCV003283133,VCV002229014,VCV002228054,VCV003856357,VCV002301549,VCV002511045,VCV002288486,VCV000720064,VCV003523370,VCV003103221,VCV003103234,VCV002553…
GUCD1	Cytoplasm|Cell membrane	0	3	0	0	0				VCV002307002,VCV002260538,VCV003523380
ADAMTS1	Extracellular	0	56	0	0	0				VCV002596656,VCV002472000,VCV000929783,VCV003488696,VCV003829368,VCV002470127,VCV002322728,VCV003829329,VCV003829321,VCV003488675,VCV003488689,VCV003146518,VCV003146465,VCV003488634,VCV002461162,VCV002334850,VCV003146568,VCV002340008,VCV002281939,VCV002616214,VCV002207406,VCV002294237,VCV003488666,VCV000731287,VCV003829339,VCV003266359,VCV000996081,VCV003146456,VCV002368268,VCV002311045,VCV002407…
ADH5	Cytoplasm	0	1	0	0	0				VCV001722970
ADIPOR2	Lysosome/Vacuole	0	1	0	0	0				VCV002550052
ADISSP	Cytoplasm|Nucleus	0	1	0	0	0				VCV003089432
ADORA2B	Cell membrane	0	5	0	0	0				VCV002476405,VCV003501799,VCV000785557,VCV002468904,VCV003090080
AHCY	Cytoplasm	0	4	0	1	0	VCV003587199		VCV003587199	VCV002861252,VCV002166431,VCV001967529,VCV002135471
ZDHHC24	Endoplasmic reticulum	0	5	0	0	0				VCV002514116,VCV003334259,VCV003818847,VCV003984268,VCV003984265

## Sheet: ClinVar_testedisoforms
Gene	Variant	ClinVar variation ID	Pathogenicity	Condition
FH	c.40_41insG (p.Leu14fs)	VCV002675689	Likely pathogenic	Fumarase deficiency
GARS1	c.76del (p.Ala26fs)	VCV002432037	Uncertain significance	Not provided
GARS1	c.110del (p.Ser37fs)	VCV001680877	Uncertain significance	Charcot-Marie-Tooth disease type 2
GARS1	c.123C>A (p.Cys41Ter)	VCV000950612	Uncertain significance	Charcot-Marie-Tooth disease type 2
GARS1	c.123_124insG (p.Pro42fs)	VCV000549699	Uncertain significance	Motor neuron disease
GSR	c.94G>T (p.Glu32Ter)	VCV002658517	Likely pathogenic, Uncertain significance	Hemolytic anemia due to glutathione reductase deficiency
LAGE3	c.169C>T (p.Arg57Ter)	VCV002637107	Uncertain significance	LAGE3-related condition
LAGE3	c.116dup (p.Ala40fs)	VCV002429571	Uncertain significance	Not provided
LAGE3	c.64dup (p.Ser22fs)	VCV001803463	Uncertain significance	Not provided
NAXE	c.73C>T (p.Gln25Ter)	VCV002637091	Likely pathogenic	NAXE-related condition
NAXE	c.128C>A (p.Ser43Ter)	VCV002506103	Pathogenic	Encephalopathy, progressive, early-onset, with brain edema and/or leukoencephalopathy, 1
NAXE	c.7_23dup (p.Leu10fs)	VCV003681372	Pathogenic	Not provided
NTHL1	c.11T>A (p.Leu4Ter)	VCV001403427	Pathogenic, Uncertain significance	Familial adenomatous polyposis 3, Hereditary cancer-predisposing syndrome
PNPO	c.60del (p.Tyr21fs)	VCV003582203	Likely pathogenic	Pyridoxal phosphate-responsive seizures
PNPO	c.69dup (p.His24fs)	VCV002882403	Pathogenic	Pyridoxal phosphate-responsive seizures
PPA2	c.20_41del (p.Leu7fs)	VCV002616534	Uncertain significance	Inborn genetic disease
PPA2	c.13del (p.Leu5fs)	VCV001464528	Uncertain significance	Not provided
TRNT1	c.73C>T (p.Gln25Ter)	VCV001068812	Pathogenic	Congenital sideroblastic anemia-B-cell immunodeficiency-periodic fever-developmental delay syndrome
TRNT1	c.5_12del (p.Leu2fs)	VCV003017738	Pathogenic	Congenital sideroblastic anemia-B-cell immunodeficiency-periodic fever-developmental delay syndrome
TRNT1	c.33_46del (p.Leu13fs)	VCV001068618	Pathogenic	Retinal dystrophy, Congenital sideroblastic anemia-B-cell immunodeficiency-periodic fever-developmental delay syndrome

## Sheet: Missense_ISAs
GeneSymbol	PredictedLocalization	MissenseAllele	AAchange	PredictedLocalization_ClinVar_mutant
ABCB6	Cell membrane|Lysosome/Vacuole	c.128C>A	A43D	Lysosome/Vacuole
ADK	Cytoplasm|Nucleus	c.34A>G	K12E	Cytoplasm
ADPGK	Endoplasmic reticulum|Golgi apparatus	c.38T>C	L13P	Endoplasmic reticulum
AKR7A2	Cytoplasm|Mitochondrion	c.44A>G	H15R	Mitochondrion
ARL3	Cytoplasm	c.4G>T	G2C	Cytoplasm|Golgi apparatus
ATP2A2	Cell membrane|Endoplasmic reticulum	c.1A>T	M1L	Endoplasmic reticulum
ATP2A2	Cell membrane|Endoplasmic reticulum	c.1A>G	M1V	Endoplasmic reticulum
ATP2A2	Cell membrane|Endoplasmic reticulum	c.106T>G	W36G	Endoplasmic reticulum
ATP2A2	Cell membrane|Endoplasmic reticulum	c.123A>C	L41F	Endoplasmic reticulum
ATP2A2	Cell membrane|Endoplasmic reticulum	c.167A>C	Q56P	Endoplasmic reticulum
ATP2A2	Cell membrane|Endoplasmic reticulum	c.218T>C	F73S	Endoplasmic reticulum
ATP2A2	Cell membrane|Endoplasmic reticulum	c.392G>T	R131L, R6L, R96L	Endoplasmic reticulum
ATP2A2	Cell membrane|Endoplasmic reticulum	c.479C>T	P125L, P160L, P35L	Endoplasmic reticulum
ATP2A2	Cell membrane|Endoplasmic reticulum	c.943A>T	I190F, I280F, I315F	Endoplasmic reticulum
ATP2A2	Cell membrane|Endoplasmic reticulum	c.1013C>T	S213F, S303F, S338F	Endoplasmic reticulum
ATP2A2	Cell membrane|Endoplasmic reticulum	c.2093C>T	A698V	Endoplasmic reticulum
ATP2A2	Cell membrane|Endoplasmic reticulum	c.2168C>T	T688I, T598I, T723I	Endoplasmic reticulum
ATP2A2	Cell membrane|Endoplasmic reticulum	c.2177C>T	A601V, A691V, A726V	Endoplasmic reticulum
ATP2A2	Cell membrane|Endoplasmic reticulum	c.2281C>T	R761C	Endoplasmic reticulum
ATP2A2	Cell membrane|Endoplasmic reticulum	c.2299A>G	N767D	Endoplasmic reticulum
ATP2A2	Cell membrane|Endoplasmic reticulum	c.2300A>G	N767S	Endoplasmic reticulum
ATP2A2	Cell membrane|Endoplasmic reticulum	c.2321T>A	I739N, I649N, I774N	Endoplasmic reticulum
ATP2A2	Cell membrane|Endoplasmic reticulum	c.2384A>G	N795S	Endoplasmic reticulum
ATP2A2	Cell membrane|Endoplasmic reticulum	c.2426A>T	N684I, N774I, N809I	Endoplasmic reticulum
B2M	Extracellular	c.35T>C	L12P	Cytoplasm|Endoplasmic reticulum
B3GALT6	Golgi apparatus	c.16C>T	R6W	Endoplasmic reticulum|Golgi apparatus
B3GALT6	Golgi apparatus	c.17G>A	R6Q	Endoplasmic reticulum|Golgi apparatus
B3GALT6	Golgi apparatus	c.26G>T	R9L	Endoplasmic reticulum|Golgi apparatus
B3GALT6	Golgi apparatus	c.28C>T	R10W	Endoplasmic reticulum|Golgi apparatus
B3GALT6	Golgi apparatus	c.31C>T	R11W	Endoplasmic reticulum|Golgi apparatus
CENPV	Cytoplasm|Nucleus	c.244G>C	E82Q	Nucleus
CENPV	Cytoplasm|Nucleus	c.182C>T	P61L	Nucleus
CENPV	Cytoplasm|Nucleus	c.160G>A	E54K	Nucleus
CENPV	Cytoplasm|Nucleus	c.148A>T	S50C	Nucleus
CENPV	Cytoplasm|Nucleus	c.83C>T	A28V	Nucleus
CENPV	Cytoplasm|Nucleus	c.56G>C	G19A	Nucleus
CENPV	Cytoplasm|Nucleus	c.18C>A	S6R	Nucleus
CENPV	Cytoplasm|Nucleus	c.16A>T	S6C	Nucleus
CENPV	Cytoplasm|Nucleus	c.11C>T	S4L	Nucleus
CENPV	Cytoplasm|Nucleus	c.11C>G	S4W	Nucleus
CPVL	Extracellular|Lysosome/Vacuole	c.35T>C	L12P	Extracellular
CUL4A	Cytoplasm	c.25G>T	G9C	Cytoplasm|Nucleus
CUL4A	Cytoplasm	c.1303A>G	K335E, K290E, K343E, K435E	Cytoplasm|Nucleus
CUL4B	Cytoplasm|Nucleus	c.314A>T	D105V, D110V, D123V	Nucleus
DYNC2I2	Cytoplasm|Nucleus	c.40G>A	G14R	Cytoplasm
DYNC2I2	Cytoplasm|Nucleus	c.23G>T	G8V	Cytoplasm
DYNC2I2	Cytoplasm|Nucleus	c.19C>T	P7S	Cytoplasm
DYNC2I2	Cytoplasm|Nucleus	c.17A>T	Q6L	Cytoplasm
DYNC2I2	Cytoplasm|Nucleus	c.14C>T	A5V	Cytoplasm
DYNC2I2	Cytoplasm|Nucleus	c.4G>A	A2T	Cytoplasm
EGFR	Cell membrane	c.91T>G	C31G	Cell membrane|Lysosome/Vacuole
FUOM	Cytoplasm|Nucleus	c.37C>T	P13S	Cytoplasm|Nucleus|Peroxisome
FUOM	Cytoplasm|Nucleus	c.15G>T	K5N	Cytoplasm|Nucleus|Peroxisome
FUOM	Cytoplasm|Nucleus	c.7G>T	A3S	Cytoplasm|Nucleus|Peroxisome
GANAB	Endoplasmic reticulum|Lysosome/Vacuole	c.80T>G	L27R	Lysosome/Vacuole
GDE1	Mitochondrion|Endoplasmic reticulum	c.211C>G	R71G	Endoplasmic reticulum
GDE1	Mitochondrion|Endoplasmic reticulum	c.190C>G	R64G	Endoplasmic reticulum
GDE1	Mitochondrion|Endoplasmic reticulum	c.189C>G	D63E	Endoplasmic reticulum
GDE1	Mitochondrion|Endoplasmic reticulum	c.175C>T	L59F	Endoplasmic reticulum
GDE1	Mitochondrion|Endoplasmic reticulum	c.89A>G	N30S	Endoplasmic reticulum
GDE1	Mitochondrion|Endoplasmic reticulum	c.80G>A	S27N	Endoplasmic reticulum
GDE1	Mitochondrion|Endoplasmic reticulum	c.55C>A	L19I	Endoplasmic reticulum
GDE1	Mitochondrion|Endoplasmic reticulum	c.16G>C	D6H	Endoplasmic reticulum
GEMIN4	Cytoplasm|Nucleus	c.2696T>G	L899R	Nucleus
GEMIN4	Cytoplasm|Nucleus	c.1964T>G	F655C	Nucleus
GEMIN4	Cytoplasm|Nucleus	c.1739A>C	Q580P	Nucleus
GEMIN4	Cytoplasm|Nucleus	c.1715T>G	L572R	Nucleus
GEMIN4	Cytoplasm|Nucleus	c.1667A>G	H556R	Nucleus
GEMIN4	Cytoplasm|Nucleus	c.1502G>T	G501V	Nucleus
GEMIN4	Cytoplasm|Nucleus	c.1079C>T	T360M	Nucleus
GEMIN4	Cytoplasm|Nucleus	c.1048G>A	D350N	Nucleus
GEMIN4	Cytoplasm|Nucleus	c.1043T>C	L348P	Nucleus
GEMIN4	Cytoplasm|Nucleus	c.887C>A	A296E	Nucleus
GEMIN4	Cytoplasm|Nucleus	c.698C>A	P233Q	Nucleus
GEMIN4	Cytoplasm|Nucleus	c.697C>T	P233S	Nucleus
GEMIN4	Cytoplasm|Nucleus	c.652A>G	M218V	Nucleus
GEMIN4	Cytoplasm|Nucleus	c.626C>A	A209E	Nucleus
GEMIN4	Cytoplasm|Nucleus	c.598C>G	P200A	Nucleus
GEMIN4	Cytoplasm|Nucleus	c.578T>C	L193S	Nucleus
GEMIN4	Cytoplasm|Nucleus	c.571C>T	P191S	Cytoplasm
GEMIN4	Cytoplasm|Nucleus	c.544T>C	F182L	Nucleus
GEMIN4	Cytoplasm|Nucleus	c.356T>C	L119P	Nucleus
GEMIN4	Cytoplasm|Nucleus	c.227A>G	K76R	Nucleus
GLG1	Cell membrane|Golgi apparatus	c.22C>T	R8W	Cell membrane|Lysosome/Vacuole|Golgi apparatus
GNAS	Cytoplasm|Cell membrane	c.3G>C	M1I	Cytoplasm
GNS	Lysosome/Vacuole	c.115G>A	G39R	Extracellular
GNS	Lysosome/Vacuole	c.74C>A	A25E	Extracellular
GNS	Lysosome/Vacuole	c.35G>A	R12Q	Extracellular
GRAMD1A	Cytoplasm|Lysosome/Vacuole	c.26G>A	G96D, G9D	Cytoplasm|Cell membrane|Lysosome/Vacuole
GRAMD1A	Cytoplasm|Lysosome/Vacuole	c.53C>T	S105L, S18L	Cytoplasm|Cell membrane|Lysosome/Vacuole
GTF2H5	Cytoplasm|Nucleus	c.2T>C	M1T	Cytoplasm
GTF2H5	Cytoplasm|Nucleus	c.46A>G	M16V	Nucleus
HCFC1R1	Nucleus	c.148G>A	E10K, E50K	Cytoplasm|Nucleus
HCFC1R1	Nucleus	c.118C>T	P40S	Cytoplasm|Nucleus
HCFC1R1	Nucleus	c.98C>T	S33F	Cytoplasm|Nucleus
HM13	Endoplasmic reticulum	c.95T>C	I32T	Cell membrane|Endoplasmic reticulum
HSPG2	Extracellular	c.385G>T	D129Y	Extracellular|Cell membrane
HSPG2	Extracellular	c.101T>C	L34P	Extracellular|Cell membrane
HYPK	Cytoplasm|Extracellular	NM_016400.4(HYPK):c.-17G>A	R3Q	Cytoplasm
HYPK	Cytoplasm|Extracellular	NM_016400.4(HYPK):c.-11G>A	G5D	Cytoplasm|Nucleus
HYPK	Cytoplasm|Extracellular	c.13G>A	G13R, G5R	Cytoplasm|Nucleus|Extracellular
HYPK	Cytoplasm|Extracellular	c.19G>A	V15M, V7M	Cytoplasm|Nucleus|Extracellular
HYPK	Cytoplasm|Extracellular	c.44C>T	T15I, T23I	Cytoplasm|Nucleus|Extracellular
INCENP	Nucleus	c.194G>A	R65Q	Cytoplasm|Nucleus
INCENP	Nucleus	c.249G>T	R83S	Cytoplasm|Nucleus
INCENP	Nucleus	c.255G>T	R85S	Cytoplasm|Nucleus
INCENP	Nucleus	c.274C>T	R92W	Cytoplasm|Nucleus
INCENP	Nucleus	c.275G>A	R92Q	Cytoplasm|Nucleus
INCENP	Nucleus	c.293C>T	S98F	Cytoplasm|Nucleus
INCENP	Nucleus	c.377G>A	R126H	Cytoplasm|Nucleus
INCENP	Nucleus	c.383C>T	A128V	Cytoplasm|Nucleus
INCENP	Nucleus	c.1352G>A	R451H	Cytoplasm|Nucleus
JMJD8	Golgi apparatus	c.16C>T	R6W	Lysosome/Vacuole
KDELR2	Golgi apparatus	c.34C>G	H12D	Endoplasmic reticulum|Golgi apparatus
KIAA0825	Cytoplasm|Golgi apparatus	c.443C>T	S111F, S148F	Cytoplasm
KIAA0825	Cytoplasm|Golgi apparatus	c.341C>T	T77I, T114I	Cytoplasm
KIAA0825	Cytoplasm|Golgi apparatus	c.323A>G	Q71R, Q108R	Cytoplasm
KIAA0825	Cytoplasm|Golgi apparatus	c.163G>A	E18K, E55K	Cytoplasm
KIAA0825	Cytoplasm|Golgi apparatus	c.139C>T	H10Y, H47Y	Cytoplasm
KIAA0825	Cytoplasm|Golgi apparatus	c.136A>G	K46E, K9E	Cytoplasm
KIAA0825	Cytoplasm|Golgi apparatus	c.101T>C	I34T	Cytoplasm
KIAA0825	Cytoplasm|Golgi apparatus	c.82G>C	E28Q	Cytoplasm
KIAA0825	Cytoplasm|Golgi apparatus	c.50T>C	L17S	Cytoplasm
LBR	Nucleus	c.284G>A	R95H	Endoplasmic reticulum
LBR	Nucleus	c.283C>T	R95C	Nucleus|Endoplasmic reticulum
LBR	Nucleus	c.274A>G	K92E	Endoplasmic reticulum
LBR	Nucleus	c.236G>A	R79Q	Endoplasmic reticulum
LBR	Nucleus	c.227G>A	R76Q	Endoplasmic reticulum
LBR	Nucleus	c.224G>A	R75H	Endoplasmic reticulum
LBR	Nucleus	c.223C>T	R75C	Endoplasmic reticulum
LRP10	Cell membrane	c.25C>T	L9F	Cell membrane|Lysosome/Vacuole
LRP10	Cell membrane	c.37G>A	G13S	Cell membrane|Lysosome/Vacuole
LRP10	Cell membrane	c.52C>A	P18T	Cell membrane|Lysosome/Vacuole
MIEN1	Cytoplasm|Cell membrane	c.26C>T	S9F	Cytoplasm
MIEN1	Cytoplasm|Cell membrane	c.23C>T	T8M	Cytoplasm
MINPP1	Endoplasmic reticulum	c.56T>C	L19P	Mitochondrion
MSRA	Mitochondrion	c.4C>G	L2V	Cytoplasm
MSRA	Mitochondrion	c.16C>T	R6W	Cytoplasm
MSRA	Mitochondrion	c.66G>C	R22S	Cytoplasm
MTCH1	Mitochondrion|Peroxisome	c.43G>T	G15C	Mitochondrion
NAA15	Cytoplasm	c.1958C>A	P653Q	Cytoplasm|Nucleus
NAA15	Cytoplasm	c.1982T>C	L661S	Cytoplasm|Nucleus
NAA15	Cytoplasm	c.1988C>T	P663L	Cytoplasm|Nucleus
NAA15	Cytoplasm	c.1991T>G	L664W	Cytoplasm|Nucleus
NAXD	Endoplasmic reticulum	NM_001242882.2(NAXD):c.46+94G>A	A23T	Mitochondrion
NAXD	Endoplasmic reticulum	NM_001242882.2(NAXD):c.46+101C>G	A25G	Cytoplasm
NAXD	Endoplasmic reticulum	NM_001242882.2(NAXD):c.46+125C>T	A33V	Mitochondrion
NSF	Cytoplasm|Nucleus	c.1031C>T	T344M	Cytoplasm
NSF	Cytoplasm|Nucleus	c.1078G>T	G360C	Cytoplasm
NSF	Cytoplasm|Nucleus	c.1216A>C	I406L	Cytoplasm
NSF	Cytoplasm|Nucleus	c.1217T>C	I406T	Cytoplasm
NSF	Cytoplasm|Nucleus	c.1289C>T	A430V	Cytoplasm
NSF	Cytoplasm|Nucleus	c.1355C>A	A452D	Cytoplasm
NSF	Cytoplasm|Nucleus	c.1359G>A	M453I	Cytoplasm
PDE12	Cytoplasm|Mitochondrion	c.55G>A	E19K	Mitochondrion
PNPO	Cytoplasm|Mitochondrion	c.2T>C	M1T	Cytoplasm
PNPO	Cytoplasm|Mitochondrion	c.3G>T	M1I	Cytoplasm
PNPO	Cytoplasm|Mitochondrion	c.16C>T	R6W	Cytoplasm
PNPO	Cytoplasm|Mitochondrion	c.20G>A	G7D	Cytoplasm
PNPO	Cytoplasm|Mitochondrion	c.28G>C	A10P	Cytoplasm
PNPO	Cytoplasm|Mitochondrion	c.59G>T	G20V	Cytoplasm
PNPO	Cytoplasm|Mitochondrion	c.83G>A	R28H	Cytoplasm
PNPO	Cytoplasm|Mitochondrion	c.83G>T	R28L	Cytoplasm
PPP1R35	Cytoplasm	c.260C>A	S87Y	Cytoplasm|Nucleus
PPP1R35	Cytoplasm	c.191A>G	K64R	Cytoplasm|Nucleus
PPP1R35	Cytoplasm	c.173G>C	G58A	Cytoplasm|Nucleus
PPP1R35	Cytoplasm	c.64C>T	P22S	Cytoplasm|Nucleus
PPP1R35	Cytoplasm	c.21G>C	E7D	Cytoplasm|Nucleus
PPP2R5D	Cytoplasm	c.19A>C	K7Q	Cytoplasm|Nucleus
PSMG3	Cytoplasm|Nucleus	c.14C>T	P5L	Nucleus
RAB30	Cytoplasm|Lysosome/Vacuole|Golgi apparatus	c.35T>C	I12T	Lysosome/Vacuole|Golgi apparatus
REXO2	Mitochondrion	c.11G>A	G4D	Cytoplasm|Mitochondrion
RLIM	Nucleus	c.670A>G	R224G	Cytoplasm|Nucleus
RLIM	Nucleus	c.656G>A	R219Q	Cytoplasm|Nucleus
RLIM	Nucleus	c.655C>T	R219W	Cytoplasm|Nucleus
RPIA	Cytoplasm|Mitochondrion	c.11C>T	P4L	Mitochondrion
RPIA	Cytoplasm|Mitochondrion	c.146C>T	S49F	Mitochondrion
RPUSD2	Mitochondrion	c.20G>A	G7E	Nucleus|Mitochondrion
RPUSD2	Mitochondrion	c.38G>A	G13E	Nucleus|Mitochondrion
SH3PXD2B	Cytoplasm|Lysosome/Vacuole	c.280C>T	R94C	Cytoplasm
SH3PXD2B	Cytoplasm|Lysosome/Vacuole	c.280C>G	R94G	Cytoplasm
SLC19A2	Cell membrane|Lysosome/Vacuole	c.56T>C	L19P	Cell membrane
SLC19A2	Cell membrane|Lysosome/Vacuole	c.52G>A	V18M	Cell membrane
SLC7A5	Cell membrane	c.167T>G	V56G	Cell membrane|Lysosome/Vacuole
SLC7A5	Cell membrane	c.143G>A	R48Q	Cell membrane|Lysosome/Vacuole
SLC7A5	Cell membrane	c.76A>T	M26L	Cell membrane|Lysosome/Vacuole
SMC3	Cytoplasm|Nucleus	c.8T>G	I3R	Nucleus
STRBP	Cytoplasm|Nucleus	c.916A>G	I306V, I292V	Nucleus
STRBP	Cytoplasm|Nucleus	c.617A>G	K192R, K206R	Nucleus
STRBP	Cytoplasm|Nucleus	c.557C>T	P172L, P186L	Nucleus
STRBP	Cytoplasm|Nucleus	c.529G>A	D163N, D177N	Nucleus
STRBP	Cytoplasm|Nucleus	c.208G>A	G56R, G70R	Nucleus
TALDO1	Nucleus	c.21G>C	K7N	Cytoplasm
TALDO1	Nucleus	c.22C>A	R8S	Cytoplasm
TFR2	Lysosome/Vacuole|Golgi apparatus	c.263C>T	T88M	Cell membrane|Lysosome/Vacuole|Golgi apparatus
TFRC	Cell membrane|Golgi apparatus	c.1529T>C	M429T, M510T, M228T	Cell membrane|Lysosome/Vacuole|Golgi apparatus
TFRC	Cell membrane|Golgi apparatus	c.1280T>G	L346W, L427W, L145W	Cell membrane|Lysosome/Vacuole|Golgi apparatus
TFRC	Cell membrane|Golgi apparatus	c.1178T>C	I111T, I312T, I393T	Cell membrane|Lysosome/Vacuole|Golgi apparatus
TFRC	Cell membrane|Golgi apparatus	c.1142T>C	L300P, L99P, L381P	Cell membrane|Lysosome/Vacuole|Golgi apparatus
TFRC	Cell membrane|Golgi apparatus	c.1095G>A	M284I, M83I, M365I	Cell membrane|Lysosome/Vacuole|Golgi apparatus
TFRC	Cell membrane|Golgi apparatus	c.1006A>G	T336A, T54A, T255A	Cell membrane|Lysosome/Vacuole|Golgi apparatus
TFRC	Cell membrane|Golgi apparatus	c.808A>T	N189Y, N270Y	Cell membrane|Lysosome/Vacuole|Golgi apparatus
TFRC	Cell membrane|Golgi apparatus	c.688G>A	G149S, G230S	Cell membrane|Lysosome/Vacuole|Golgi apparatus
TFRC	Cell membrane|Golgi apparatus	c.685A>G	T148A, T229A	Cell membrane|Lysosome/Vacuole|Golgi apparatus
TFRC	Cell membrane|Golgi apparatus	c.623G>A	R127K, R208K	Cell membrane|Lysosome/Vacuole|Golgi apparatus
TFRC	Cell membrane|Golgi apparatus	c.602T>G	I201S, I120S	Cell membrane|Lysosome/Vacuole|Golgi apparatus
TFRC	Cell membrane|Golgi apparatus	c.548G>A	R102H, R183H	Cell membrane|Lysosome/Vacuole|Golgi apparatus
TFRC	Cell membrane|Golgi apparatus	c.521G>A	R174H, R93H	Cell membrane|Lysosome/Vacuole|Golgi apparatus
TFRC	Cell membrane|Golgi apparatus	c.464G>A	R155H, R74H	Cell membrane|Lysosome/Vacuole|Golgi apparatus
TFRC	Cell membrane|Golgi apparatus	c.454T>C	Y152H, Y71H	Cell membrane|Lysosome/Vacuole|Golgi apparatus
TFRC	Cell membrane|Golgi apparatus	c.449A>G	N150S, N69S	Cell membrane|Lysosome/Vacuole|Golgi apparatus
TFRC	Cell membrane|Golgi apparatus	c.362G>A	R40H, R121H	Cell membrane|Lysosome/Vacuole|Golgi apparatus
TFRC	Cell membrane|Golgi apparatus	c.361C>T	R40C, R121C	Cell membrane|Lysosome/Vacuole|Golgi apparatus
TFRC	Cell membrane|Golgi apparatus	c.359G>A	R120H, R39H	Cell membrane|Lysosome/Vacuole|Golgi apparatus
TFRC	Cell membrane|Golgi apparatus	c.358C>T	R120C, R39C	Cell membrane|Lysosome/Vacuole|Golgi apparatus
TFRC	Cell membrane|Golgi apparatus	c.350C>T	P36L, P117L	Cell membrane|Lysosome/Vacuole|Golgi apparatus
TFRC	Cell membrane|Golgi apparatus	c.311C>T	T104I, T23I	Cell membrane|Lysosome/Vacuole|Golgi apparatus
TFRC	Cell membrane|Golgi apparatus	c.310A>G	T104A, T23A	Cell membrane|Lysosome/Vacuole|Golgi apparatus
TFRC	Cell membrane|Golgi apparatus	c.263A>G	Y7C, Y88C	Cell membrane|Lysosome/Vacuole|Golgi apparatus
TFRC	Cell membrane|Golgi apparatus	c.251G>C	G84A, G3A	Cell membrane|Lysosome/Vacuole|Golgi apparatus
TFRC	Cell membrane|Golgi apparatus	c.247A>T	I83F, I2F	Cell membrane|Lysosome/Vacuole|Golgi apparatus
TFRC	Cell membrane|Golgi apparatus	c.230T>C	F77S	Cell membrane|Lysosome/Vacuole|Golgi apparatus
TFRC	Cell membrane|Golgi apparatus	c.215C>T	A72V	Cell membrane|Lysosome/Vacuole|Golgi apparatus
TFRC	Cell membrane|Golgi apparatus	c.212T>C	I71T	Cell membrane|Lysosome/Vacuole|Golgi apparatus
TFRC	Cell membrane|Golgi apparatus	c.211A>G	I71V	Cell membrane|Lysosome/Vacuole|Golgi apparatus
TFRC	Cell membrane|Golgi apparatus	c.209C>G	T70S	Cell membrane|Lysosome/Vacuole|Golgi apparatus
TFRC	Cell membrane|Golgi apparatus	c.208A>T	T70S	Cell membrane|Lysosome/Vacuole|Golgi apparatus
TFRC	Cell membrane|Golgi apparatus	c.178A>G	K60E	Cell membrane|Lysosome/Vacuole|Golgi apparatus
TFRC	Cell membrane|Golgi apparatus	c.122C>G	A41G	Cell membrane|Lysosome/Vacuole|Golgi apparatus
TFRC	Cell membrane|Golgi apparatus	c.85G>C	V29L	Cell membrane|Lysosome/Vacuole|Golgi apparatus
TFRC	Cell membrane|Golgi apparatus	c.6G>A	M2I	Cell membrane|Lysosome/Vacuole|Golgi apparatus
TGOLN2	Cell membrane|Lysosome/Vacuole	c.56C>T	P19L	Cell membrane|Endoplasmic reticulum|Lysosome/Vacuole|Golgi apparatus
TGOLN2	Cell membrane|Lysosome/Vacuole	c.55C>G	P19A	Cell membrane|Endoplasmic reticulum|Lysosome/Vacuole|Golgi apparatus
TOR3A	Extracellular|Endoplasmic reticulum	c.53C>G	P18R	Extracellular
TRABD	Mitochondrion	c.7G>T	G3W	Mitochondrion|Endoplasmic reticulum
TRABD	Mitochondrion	c.124G>A	A42T	Mitochondrion|Endoplasmic reticulum
TRIT1	Mitochondrion	c.51G>C	R17S	Cytoplasm|Mitochondrion
TRIT1	Mitochondrion	c.23G>C	R8P	Cytoplasm|Mitochondrion
TRIT1	Mitochondrion	c.22C>G	R8G	Cytoplasm|Mitochondrion
TSEN15	Cytoplasm|Nucleus	c.22G>C	E8Q	Nucleus
TSEN15	Cytoplasm|Nucleus	c.31C>A	P11T	Nucleus
TSEN15	Cytoplasm|Nucleus	c.40A>G	S14G	Nucleus
TSEN15	Cytoplasm|Nucleus	c.46C>A	L16M	Nucleus
TSEN15	Cytoplasm|Nucleus	c.67G>C	G23R	Nucleus
TSEN15	Cytoplasm|Nucleus	c.85G>A	G29R	Nucleus
TXNRD2	Cytoplasm|Plastid	c.1088G>A	G362E, G267E, G333E, G363E	Cytoplasm
UBC	Cytoplasm	c.197C>T	T66I	Cytoplasm|Nucleus
YRDC	Mitochondrion	c.52G>A	V18M	Cytoplasm|Mitochondrion
YRDC	Mitochondrion	c.29T>A	M10K	Cytoplasm|Mitochondrion
YRDC	Mitochondrion	c.5C>T	S2F	Cytoplasm|Mitochondrion
